# Supplementary material for: Characterization and Comparison of Intestinal Bacterial Microbiomes of Euschistus heros and Piezodorus guildinii Collected in Brazil and the United States
Source: Front Microbiol. 2021 Oct 27;12:769965. doi: 10.3389/fmicb.2021.769965 (PMC8579040; doi:10.3389/fmicb.2021.769965)
Supplement: Supplementary file 2 [file Data_Sheet_2.csv]

OTU E_BR_01 E_BR_02 E_BR_03 E_BR_04 E_BR_05 E_BR_06 E_BR_07 E_BR_08 E_BR_09 E_BR_10 E_BR_11 E_BR_12 E_BR_13 E_BR_14 E_BR_15 E_BR_16 E_BR_17 E_BR_18 E_BR_19 E_BR_20 E_BR_21 E_BR_22 E_BR_23 E_BR_24 E_BR_25 E_BR_26 E_BR_27 E_BR_28 E_BR_29 E_BR_30 E_BR_31 E_BR_32 E_BR_33 E_BR_34 E_BR_35 E_BR_36 E_BR_37 E_BR_38 E_BR_39 E_BR_40 E_BR_41 E_BR_42 E_BR_43 E_BR_44 E_BR_45 E_BR_46 E_BR_47 E_BR_48 E_BR_49 E_B…
OTU1 0	00 0	00 0	00 0	00 0	00 0	00 0	00 0	00 0	00 0	00 0	00 0	00 0	00 0	00 0	00 0	00 0	00 0	00 0	00 0	00 0	00 0	00 0	00 0	00 0	00 0	00 0	00 0	00 0	00 0	00 0	00 0	00 0	00 0	00 0	00 0	00 0	00 0	00 1	00 0	00 0	00 0	00 0	00 0	00 0	00 0	00 0	00 0	00 0	00 0
OTU2 887	00 9	00 916	00 296	00 22	00 933	00 678	00 946	00 52	00 0	00 0	00 0	00 0	00 936	00 809	00 0	00 0	00 0	00 1	00 0	00 0	00 0	00 908	00 943	00 4	00 934	00 0	00 0	00 0	00 0	00 0	00 1	00 5	00 5	00 23	00 0	00 0	00 242	00 0	00 0	00 0	00 0	00 0	00 0	00 0	00 0	00 5	00 0	00 0	00 0
OTU3 0	00 0	00 0	00 0	00 0	00 0	00 0	00 0	00 0	00 0	00 0	00 0	00 0	00 0	00 0	00 0	00 0	00 0	00 0	00 0	00 0	00 0	00 0	00 0	00 0	00 0	00 0	00 0	00 0	00 0	00 0	00 0	00 0	00 0	00 0	00 0	00 0	00 0	00 0	00 0	00 0	00 0	00 0	00 0	00 0	00 0	00 0	00 0	00 0	00 0
OTU4 1	00 515	00 0	00 1	00 184	00 0	00 12	00 0	00 4	00 171	00 894	00 102	00 910	00 0	00 0	00 851	00 943	00 45	00 686	00 950	00 0	00 0	00 0	00 0	00 0	00 0	00 0	00 178	00 0	00 0	00 0	00 61	00 30	00 0	00 0	00 0	00 503	00 0	00 0	00 0	00 0	00 0	00 0	00 0	00 0	00 6	00 0	00 0	00 0	00 0
OTU5 0	00 0	00 0	00 0	00 2	00 0	00 0	00 0	00 0	00 0	00 0	00 0	00 0	00 0	00 0	00 0	00 0	00 0	00 0	00 0	00 566	00 957	00 0	00 0	00 965	00 0	00 0	00 0	00 0	00 0	00 0	00 0	00 0	00 0	00 0	00 0	00 0	00 0	00 0	00 0	00 0	00 0	00 0	00 0	00 0	00 0	00 0	00 5	00 0	00 0
OTU6 0	00 0	00 0	00 0	00 0	00 0	00 0	00 0	00 0	00 0	00 0	00 0	00 0	00 0	00 0	00 0	00 0	00 0	00 0	00 0	00 0	00 0	00 0	00 0	00 0	00 0	00 0	00 0	00 0	00 0	00 0	00 0	00 0	00 0	00 0	00 0	00 0	00 0	00 0	00 0	00 0	00 0	00 0	00 0	00 0	00 0	00 0	00 0	00 0	00 0
OTU7 0	00 0	00 0	00 4	00 1	00 0	00 0	00 0	00 0	00 0	00 0	00 48	00 0	00 0	00 0	00 0	00 0	00 0	00 0	00 0	00 0	00 0	00 0	00 0	00 0	00 0	00 0	00 0	00 0	00 0	00 0	00 0	00 0	00 46	00 0	00 0	00 0	00 0	00 0	00 0	00 2	00 0	00 0	00 0	00 30	00 0	00 0	00 0	00 0	00 0
OTU8 0	00 0	00 0	00 0	00 0	00 0	00 0	00 0	00 0	00 0	00 0	00 1	00 0	00 0	00 0	00 0	00 0	00 0	00 0	00 0	00 42	00 17	00 0	00 0	00 0	00 0	00 0	00 0	00 0	00 0	00 198	00 8	00 0	00 0	00 0	00 0	00 0	00 0	00 0	00 0	00 0	00 0	00 0	00 0	00 0	00 0	00 0	00 0	00 0	00 0
OTU9 0	00 0	00 0	00 0	00 0	00 0	00 0	00 0	00 0	00 0	00 0	00 0	00 0	00 0	00 0	00 0	00 0	00 0	00 0	00 0	00 0	00 0	00 0	00 0	00 0	00 0	00 706	00 0	00 807	00 0	00 0	00 0	00 0	00 0	00 0	00 0	00 0	00 0	00 0	00 0	00 0	00 0	00 0	00 880	00 0	00 0	00 0	00 0	00 0	00 0
OTU10 0	00 0	00 0	00 0	00 0	00 0	00 0	00 0	00 0	00 0	00 0	00 0	00 0	00 0	00 0	00 0	00 0	00 19	00 0	00 0	00 0	00 1	00 0	00 0	00 0	00 0	00 0	00 0	00 0	00 35	00 38	00 4	00 27	00 80	00 159	00 413	00 0	00 102	00 115	00 239	00 382	00 60	00 9	00 3	00 0	00 3	00 0	00 94	00 1	00 94
OTU11 0	00 0	00 0	00 0	00 0	00 0	00 0	00 0	00 0	00 0	00 0	00 0	00 0	00 0	00 0	00 0	00 0	00 0	00 0	00 0	00 0	00 0	00 0	00 0	00 0	00 0	00 0	00 0	00 0	00 0	00 0	00 0	00 0	00 0	00 0	00 0	00 0	00 0	00 0	00 0	00 0	00 0	00 0	00 0	00 0	00 0	00 0	00 0	00 0	00 0
OTU12 0	00 4	00 0	00 1	00 0	00 0	00 0	00 1	00 281	00 0	00 0	00 0	00 2	00 0	00 1	00 0	00 0	00 0	00 29	00 0	00 17	00 0	00 0	00 0	00 0	00 0	00 0	00 0	00 0	00 227	00 1	00 0	00 1	00 0	00 0	00 9	00 61	00 0	00 5	00 0	00 0	00 164	00 39	00 0	00 0	00 271	00 0	00 119	00 0	00 6
OTU13 0	00 0	00 0	00 0	00 0	00 0	00 0	00 0	00 0	00 0	00 0	00 0	00 0	00 0	00 0	00 0	00 0	00 0	00 0	00 0	00 0	00 0	00 0	00 0	00 0	00 0	00 0	00 0	00 0	00 0	00 0	00 0	00 0	00 0	00 0	00 0	00 0	00 0	00 0	00 0	00 0	00 0	00 0	00 0	00 0	00 0	00 0	00 0	00 0	00 0
OTU14 0	00 0	00 0	00 0	00 0	00 0	00 0	00 0	00 0	00 0	00 0	00 0	00 0	00 0	00 0	00 0	00 0	00 0	00 0	00 0	00 0	00 0	00 0	00 0	00 0	00 0	00 0	00 0	00 0	00 0	00 0	00 0	00 0	00 0	00 0	00 0	00 0	00 0	00 0	00 0	00 0	00 0	00 0	00 0	00 0	00 0	00 0	00 0	00 0	00 0
OTU15 0	00 0	00 0	00 0	00 0	00 0	00 0	00 0	00 0	00 0	00 0	00 0	00 0	00 0	00 0	00 0	00 0	00 0	00 0	00 0	00 0	00 0	00 0	00 0	00 0	00 0	00 0	00 0	00 0	00 0	00 0	00 0	00 0	00 0	00 0	00 0	00 0	00 0	00 0	00 0	00 0	00 0	00 0	00 0	00 0	00 0	00 0	00 0	00 0	00 0
OTU16 0	00 0	00 0	00 0	00 0	00 0	00 2	00 0	00 0	00 0	00 0	00 0	00 0	00 0	00 0	00 0	00 0	00 0	00 0	00 0	00 0	00 0	00 0	00 0	00 0	00 0	00 0	00 0	00 0	00 0	00 0	00 0	00 0	00 0	00 0	00 0	00 0	00 0	00 0	00 0	00 0	00 0	00 0	00 0	00 0	00 0	00 0	00 0	00 0	00 0
OTU17 0	00 0	00 0	00 0	00 0	00 0	00 0	00 0	00 0	00 0	00 0	00 0	00 0	00 0	00 0	00 0	00 0	00 0	00 0	00 0	00 0	00 0	00 0	00 0	00 0	00 0	00 0	00 0	00 0	00 0	00 0	00 0	00 0	00 1	00 0	00 0	00 0	00 0	00 0	00 0	00 0	00 0	00 0	00 0	00 0	00 0	00 0	00 0	00 0	00 0
OTU18 0	00 0	00 0	00 0	00 0	00 0	00 0	00 0	00 0	00 0	00 0	00 0	00 0	00 0	00 0	00 0	00 0	00 0	00 0	00 0	00 0	00 0	00 0	00 0	00 0	00 0	00 0	00 0	00 0	00 0	00 0	00 0	00 0	00 0	00 0	00 0	00 0	00 0	00 0	00 30	00 24	00 0	00 0	00 3	00 0	00 0	00 0	00 9	00 5	00 34
OTU19 0	00 0	00 0	00 0	00 0	00 0	00 0	00 0	00 0	00 0	00 0	00 0	00 0	00 0	00 0	00 4	00 0	00 76	00 0	00 0	00 184	00 0	00 0	00 0	00 0	00 0	00 0	00 0	00 0	00 171	00 159	00 12	00 18	00 0	00 0	00 0	00 0	00 0	00 0	00 0	00 0	00 0	00 0	00 0	00 0	00 0	00 0	00 106	00 61	00 8
OTU20 0	00 0	00 1	00 0	00 1	00 0	00 0	00 0	00 0	00 0	00 0	00 0	00 0	00 0	00 0	00 0	00 0	00 0	00 0	00 0	00 0	00 0	00 0	00 0	00 0	00 0	00 0	00 0	00 0	00 0	00 0	00 0	00 0	00 0	00 0	00 0	00 0	00 0	00 0	00 0	00 0	00 0	00 0	00 0	00 0	00 0	00 0	00 0	00 0	00 0
OTU21 0	00 0	00 0	00 0	00 0	00 0	00 0	00 0	00 0	00 0	00 0	00 0	00 0	00 0	00 0	00 0	00 0	00 0	00 0	00 0	00 0	00 0	00 0	00 0	00 0	00 0	00 0	00 0	00 0	00 0	00 0	00 0	00 0	00 0	00 0	00 0	00 0	00 0	00 0	00 0	00 0	00 0	00 0	00 0	00 0	00 0	00 0	00 0	00 0	00 0
OTU22 0	00 0	00 0	00 0	00 0	00 0	00 0	00 0	00 0	00 0	00 0	00 0	00 0	00 0	00 0	00 0	00 0	00 0	00 0	00 0	00 0	00 0	00 0	00 0	00 0	00 0	00 0	00 0	00 0	00 0	00 0	00 0	00 0	00 0	00 0	00 0	00 0	00 0	00 0	00 0	00 0	00 0	00 0	00 0	00 0	00 0	00 0	00 0	00 0	00 0
OTU23 0	00 0	00 0	00 0	00 0	00 0	00 0	00 0	00 0	00 0	00 0	00 0	00 0	00 0	00 0	00 0	00 0	00 0	00 0	00 0	00 0	00 0	00 0	00 0	00 0	00 0	00 0	00 0	00 0	00 0	00 0	00 0	00 0	00 0	00 0	00 0	00 0	00 0	00 0	00 0	00 0	00 0	00 0	00 0	00 0	00 0	00 0	00 0	00 0	00 0
OTU24 0	00 0	00 0	00 0	00 0	00 0	00 0	00 0	00 0	00 0	00 0	00 0	00 0	00 0	00 0	00 0	00 0	00 5	00 0	00 0	00 0	00 0	00 0	00 0	00 0	00 0	00 0	00 0	00 0	00 0	00 0	00 3	00 3	00 0	00 0	00 0	00 0	00 0	00 0	00 0	00 0	00 0	00 29	00 0	00 5	00 0	00 0	00 0	00 0	00 47
OTU25 0	00 0	00 0	00 0	00 0	00 0	00 0	00 0	00 0	00 0	00 0	00 0	00 0	00 0	00 0	00 0	00 0	00 0	00 0	00 0	00 0	00 0	00 0	00 0	00 0	00 0	00 0	00 0	00 0	00 0	00 0	00 0	00 0	00 0	00 0	00 0	00 0	00 0	00 0	00 0	00 0	00 0	00 0	00 0	00 0	00 0	00 0	00 0	00 0	00 0
OTU26 0	00 0	00 0	00 0	00 0	00 0	00 0	00 0	00 174	00 0	00 0	00 0	00 0	00 0	00 0	00 0	00 0	00 0	00 0	00 0	00 0	00 0	00 0	00 0	00 0	00 0	00 0	00 0	00 0	00 0	00 0	00 0	00 0	00 0	00 0	00 0	00 0	00 0	00 0	00 0	00 0	00 0	00 0	00 0	00 0	00 0	00 0	00 0	00 0	00 2
OTU27 0	00 0	00 0	00 0	00 0	00 0	00 0	00 0	00 0	00 0	00 0	00 0	00 0	00 0	00 0	00 0	00 0	00 0	00 0	00 0	00 0	00 0	00 0	00 0	00 0	00 0	00 0	00 0	00 0	00 0	00 0	00 0	00 0	00 411	00 69	00 108	00 37	00 0	00 0	00 0	00 0	00 0	00 0	00 0	00 0	00 0	00 0	00 0	00 0	00 0
OTU28 0	00 0	00 0	00 0	00 0	00 0	00 0	00 0	00 0	00 0	00 0	00 0	00 0	00 0	00 0	00 0	00 0	00 0	00 0	00 0	00 0	00 0	00 0	00 0	00 0	00 0	00 0	00 0	00 0	00 0	00 0	00 0	00 0	00 0	00 0	00 0	00 0	00 0	00 0	00 0	00 0	00 0	00 0	00 0	00 0	00 0	00 0	00 0	00 0	00 0
OTU29 0	00 0	00 0	00 0	00 0	00 0	00 0	00 0	00 0	00 0	00 0	00 0	00 0	00 0	00 0	00 0	00 0	00 0	00 0	00 0	00 0	00 0	00 0	00 0	00 0	00 0	00 0	00 0	00 0	00 0	00 0	00 0	00 0	00 0	00 0	00 0	00 0	00 0	00 0	00 0	00 0	00 0	00 0	00 0	00 0	00 0	00 0	00 0	00 509	00 0
OTU30 0	00 0	00 0	00 0	00 0	00 0	00 0	00 0	00 0	00 0	00 0	00 0	00 0	00 0	00 0	00 0	00 0	00 1	00 0	00 0	00 0	00 0	00 0	00 0	00 0	00 0	00 0	00 0	00 0	00 0	00 0	00 5	00 0	00 31	00 0	00 0	00 0	00 0	00 0	00 0	00 5	00 0	00 0	00 0	00 294	00 0	00 0	00 0	00 5	00 0
OTU31 0	00 0	00 0	00 0	00 0	00 0	00 0	00 0	00 52	00 0	00 0	00 0	00 0	00 0	00 0	00 0	00 0	00 0	00 0	00 0	00 0	00 0	00 0	00 0	00 0	00 0	00 0	00 0	00 0	00 13	00 115	00 2	00 0	00 0	00 0	00 45	00 0	00 204	00 0	00 0	00 3	00 0	00 0	00 0	00 0	00 0	00 0	00 0	00 45	00 0
OTU32 0	00 0	00 0	00 0	00 0	00 0	00 0	00 0	00 0	00 0	00 0	00 0	00 0	00 0	00 0	00 0	00 0	00 1	00 1	00 0	00 0	00 0	00 0	00 0	00 0	00 0	00 0	00 0	00 0	00 0	00 0	00 0	00 0	00 0	00 0	00 0	00 3	00 0	00 0	00 1	00 0	00 0	00 0	00 0	00 0	00 0	00 0	00 0	00 0	00 0
OTU33 0	00 0	00 0	00 0	00 0	00 0	00 0	00 0	00 0	00 0	00 0	00 0	00 0	00 0	00 0	00 0	00 0	00 0	00 0	00 0	00 0	00 0	00 0	00 0	00 0	00 0	00 0	00 0	00 0	00 0	00 0	00 0	00 0	00 0	00 0	00 0	00 0	00 0	00 0	00 0	00 0	00 0	00 40	00 0	00 0	00 0	00 0	00 0	00 0	00 0
OTU34 0	00 0	00 0	00 0	00 0	00 0	00 0	00 0	00 0	00 0	00 0	00 0	00 0	00 0	00 0	00 0	00 0	00 0	00 0	00 0	00 7	00 0	00 0	00 0	00 0	00 0	00 0	00 0	00 0	00 0	00 0	00 0	00 0	00 0	00 0	00 0	00 0	00 0	00 0	00 183	00 97	00 0	00 0	00 2	00 0	00 6	00 1	00 5	00 4	00 0
OTU35 0	00 0	00 0	00 0	00 0	00 0	00 0	00 0	00 0	00 0	00 0	00 0	00 0	00 0	00 0	00 0	00 0	00 0	00 0	00 0	00 0	00 0	00 0	00 0	00 0	00 0	00 4	00 0	00 0	00 0	00 0	00 0	00 0	00 0	00 203	00 0	00 0	00 0	00 0	00 0	00 0	00 0	00 97	00 0	00 0	00 0	00 0	00 0	00 0	00 0
OTU36 0	00 0	00 0	00 0	00 0	00 0	00 0	00 0	00 0	00 0	00 0	00 0	00 0	00 0	00 0	00 0	00 0	00 0	00 0	00 0	00 0	00 0	00 0	00 0	00 0	00 0	00 0	00 0	00 0	00 0	00 0	00 0	00 0	00 0	00 0	00 0	00 0	00 0	00 0	00 0	00 0	00 0	00 0	00 0	00 0	00 0	00 0	00 0	00 0	00 0
OTU37 0	00 0	00 0	00 0	00 0	00 0	00 0	00 0	00 0	00 0	00 0	00 0	00 0	00 0	00 0	00 0	00 0	00 0	00 1	00 0	00 0	00 0	00 0	00 0	00 0	00 0	00 0	00 0	00 0	00 0	00 0	00 0	00 4	00 0	00 0	00 0	00 0	00 0	00 0	00 0	00 1	00 0	00 0	00 0	00 0	00 0	00 0	00 0	00 0	00 2
OTU38 0	00 0	00 0	00 0	00 0	00 0	00 0	00 0	00 0	00 0	00 0	00 0	00 0	00 0	00 0	00 0	00 0	00 0	00 0	00 0	00 0	00 0	00 0	00 0	00 0	00 0	00 0	00 0	00 0	00 0	00 0	00 0	00 0	00 0	00 0	00 0	00 0	00 0	00 0	00 0	00 0	00 0	00 0	00 0	00 0	00 0	00 0	00 0	00 0	00 0
OTU39 0	00 0	00 0	00 0	00 0	00 0	00 0	00 0	00 0	00 0	00 0	00 0	00 0	00 0	00 0	00 0	00 0	00 0	00 0	00 0	00 0	00 0	00 0	00 0	00 0	00 0	00 0	00 0	00 0	00 0	00 0	00 0	00 0	00 0	00 0	00 0	00 0	00 0	00 2	00 0	00 0	00 0	00 0	00 0	00 0	00 4	00 1	00 0	00 0	00 0
OTU40 0	00 0	00 0	00 0	00 0	00 0	00 0	00 0	00 0	00 0	00 0	00 0	00 0	00 0	00 0	00 0	00 0	00 0	00 0	00 0	00 0	00 0	00 0	00 0	00 0	00 0	00 0	00 0	00 0	00 0	00 0	00 0	00 0	00 0	00 0	00 0	00 0	00 0	00 0	00 0	00 0	00 0	00 0	00 0	00 0	00 0	00 0	00 0	00 0	00 0
OTU41 0	00 0	00 0	00 0	00 0	00 0	00 0	00 0	00 0	00 0	00 0	00 0	00 0	00 0	00 0	00 0	00 0	00 0	00 0	00 0	00 0	00 0	00 0	00 0	00 0	00 0	00 0	00 0	00 0	00 0	00 0	00 0	00 0	00 0	00 0	00 0	00 0	00 0	00 0	00 0	00 6	00 305	00 161	00 0	00 0	00 56	00 0	00 9	00 0	00 8
OTU42 0	00 0	00 0	00 0	00 0	00 0	00 0	00 0	00 0	00 0	00 0	00 0	00 0	00 0	00 0	00 0	00 0	00 192	00 0	00 0	00 0	00 0	00 0	00 0	00 0	00 0	00 0	00 0	00 0	00 0	00 0	00 0	00 0	00 0	00 0	00 0	00 0	00 0	00 0	00 0	00 0	00 0	00 0	00 0	00 0	00 0	00 0	00 0	00 0	00 0
OTU43 0	00 0	00 0	00 0	00 0	00 0	00 0	00 0	00 0	00 0	00 0	00 0	00 0	00 0	00 0	00 0	00 0	00 0	00 0	00 0	00 0	00 0	00 0	00 0	00 0	00 0	00 0	00 0	00 0	00 0	00 6	00 0	00 0	00 0	00 0	00 2	00 0	00 0	00 0	00 0	00 0	00 0	00 0	00 0	00 0	00 0	00 0	00 0	00 2	00 0
OTU44 0	00 0	00 0	00 0	00 0	00 0	00 0	00 0	00 0	00 0	00 0	00 0	00 0	00 0	00 0	00 0	00 0	00 0	00 0	00 0	00 0	00 0	00 0	00 0	00 0	00 0	00 0	00 0	00 0	00 0	00 0	00 0	00 0	00 0	00 0	00 0	00 0	00 0	00 0	00 0	00 0	00 0	00 0	00 0	00 0	00 0	00 0	00 0	00 0	00 2
OTU45 0	00 0	00 0	00 0	00 0	00 0	00 1	00 0	00 0	00 0	00 0	00 0	00 0	00 0	00 0	00 0	00 0	00 0	00 0	00 0	00 0	00 0	00 0	00 0	00 0	00 0	00 0	00 0	00 0	00 0	00 0	00 0	00 0	00 0	00 0	00 0	00 0	00 0	00 0	00 0	00 0	00 0	00 0	00 0	00 0	00 0	00 0	00 0	00 0	00 0
OTU46 0	00 0	00 0	00 0	00 0	00 0	00 0	00 0	00 0	00 0	00 0	00 0	00 0	00 0	00 0	00 0	00 0	00 0	00 0	00 0	00 0	00 0	00 0	00 0	00 0	00 0	00 0	00 0	00 0	00 6	00 0	00 0	00 0	00 0	00 0	00 0	00 0	00 0	00 0	00 0	00 0	00 0	00 0	00 0	00 0	00 0	00 0	00 0	00 0	00 0
OTU47 0	00 0	00 0	00 0	00 0	00 0	00 47	00 0	00 0	00 0	00 0	00 0	00 0	00 0	00 0	00 0	00 0	00 0	00 0	00 0	00 0	00 0	00 0	00 0	00 0	00 0	00 0	00 0	00 0	00 0	00 0	00 0	00 0	00 0	00 0	00 0	00 0	00 0	00 0	00 0	00 0	00 0	00 0	00 0	00 0	00 0	00 0	00 0	00 0	00 0
OTU48 0	00 0	00 0	00 0	00 0	00 0	00 0	00 0	00 0	00 0	00 0	00 0	00 0	00 0	00 0	00 0	00 0	00 0	00 0	00 0	00 0	00 0	00 0	00 0	00 0	00 0	00 0	00 0	00 0	00 0	00 0	00 0	00 0	00 0	00 0	00 0	00 0	00 0	00 0	00 0	00 0	00 0	00 0	00 0	00 0	00 0	00 0	00 0	00 0	00 0
OTU49 0	00 0	00 0	00 0	00 0	00 0	00 0	00 0	00 0	00 0	00 0	00 0	00 0	00 0	00 0	00 0	00 0	00 0	00 0	00 0	00 0	00 0	00 0	00 0	00 0	00 0	00 0	00 0	00 0	00 0	00 0	00 0	00 0	00 0	00 0	00 0	00 0	00 0	00 0	00 0	00 0	00 0	00 0	00 0	00 0	00 0	00 0	00 0	00 0	00 0
OTU50 0	00 0	00 0	00 0	00 0	00 0	00 0	00 0	00 0	00 0	00 0	00 0	00 0	00 0	00 0	00 0	00 0	00 0	00 0	00 0	00 0	00 0	00 0	00 0	00 0	00 0	00 0	00 0	00 0	00 0	00 0	00 0	00 0	00 0	00 0	00 0	00 0	00 0	00 0	00 0	00 0	00 0	00 0	00 0	00 0	00 0	00 0	00 0	00 0	00 0
OTU51 0	00 0	00 0	00 0	00 0	00 0	00 0	00 0	00 0	00 0	00 0	00 0	00 0	00 0	00 0	00 0	00 0	00 0	00 0	00 0	00 0	00 0	00 0	00 0	00 0	00 0	00 84	00 0	00 0	00 0	00 0	00 0	00 0	00 0	00 0	00 0	00 0	00 0	00 0	00 0	00 0	00 0	00 0	00 0	00 0	00 0	00 0	00 0	00 0	00 0
OTU52 0	00 0	00 0	00 0	00 0	00 0	00 0	00 0	00 0	00 0	00 0	00 0	00 0	00 0	00 0	00 0	00 0	00 0	00 0	00 0	00 0	00 0	00 0	00 0	00 0	00 0	00 0	00 0	00 0	00 0	00 0	00 0	00 0	00 0	00 0	00 0	00 0	00 0	00 0	00 0	00 0	00 0	00 0	00 0	00 0	00 0	00 0	00 0	00 0	00 0
OTU53 0	00 0	00 0	00 0	00 0	00 0	00 0	00 0	00 0	00 0	00 0	00 0	00 0	00 0	00 0	00 0	00 0	00 0	00 0	00 0	00 0	00 0	00 0	00 0	00 0	00 0	00 0	00 0	00 0	00 0	00 0	00 0	00 0	00 0	00 0	00 0	00 0	00 0	00 0	00 0	00 0	00 0	00 0	00 0	00 0	00 0	00 0	00 0	00 0	00 0
OTU54 0	00 0	00 0	00 0	00 0	00 0	00 0	00 0	00 0	00 0	00 0	00 0	00 0	00 0	00 0	00 0	00 0	00 0	00 0	00 0	00 0	00 0	00 0	00 0	00 0	00 0	00 0	00 0	00 0	00 0	00 0	00 0	00 0	00 0	00 0	00 0	00 0	00 0	00 0	00 0	00 0	00 0	00 0	00 0	00 0	00 0	00 0	00 0	00 0	00 0
OTU55 0	00 0	00 0	00 0	00 0	00 0	00 22	00 0	00 0	00 0	00 0	00 0	00 0	00 0	00 0	00 0	00 0	00 0	00 0	00 0	00 0	00 0	00 0	00 0	00 0	00 0	00 0	00 0	00 0	00 0	00 0	00 0	00 0	00 0	00 0	00 0	00 0	00 0	00 0	00 0	00 0	00 0	00 0	00 0	00 0	00 0	00 0	00 0	00 0	00 0
OTU56 0	00 0	00 0	00 0	00 0	00 0	00 0	00 0	00 0	00 0	00 0	00 0	00 0	00 0	00 0	00 0	00 0	00 4	00 0	00 0	00 0	00 0	00 0	00 0	00 0	00 0	00 0	00 0	00 0	00 0	00 0	00 0	00 0	00 0	00 0	00 0	00 0	00 0	00 0	00 0	00 0	00 0	00 0	00 0	00 0	00 1	00 0	00 0	00 0	00 2
OTU57 0	00 0	00 0	00 0	00 0	00 0	00 0	00 0	00 0	00 0	00 0	00 0	00 0	00 0	00 0	00 0	00 0	00 0	00 0	00 0	00 0	00 0	00 0	00 0	00 0	00 0	00 0	00 0	00 0	00 0	00 0	00 0	00 0	00 0	00 0	00 0	00 0	00 0	00 0	00 2	00 0	00 0	00 0	00 0	00 0	00 0	00 0	00 0	00 0	00 0
OTU58 0	00 0	00 0	00 0	00 0	00 0	00 0	00 0	00 0	00 0	00 0	00 0	00 0	00 0	00 0	00 0	00 0	00 0	00 0	00 0	00 0	00 0	00 0	00 0	00 0	00 0	00 0	00 0	00 0	00 0	00 0	00 0	00 0	00 0	00 0	00 0	00 0	00 0	00 0	00 0	00 0	00 0	00 0	00 0	00 0	00 0	00 0	00 0	00 0	00 0
OTU59 0	00 1	00 0	00 0	00 0	00 0	00 0	00 0	00 0	00 0	00 0	00 0	00 0	00 0	00 0	00 0	00 0	00 0	00 0	00 0	00 0	00 0	00 0	00 0	00 0	00 0	00 0	00 0	00 0	00 0	00 0	00 0	00 0	00 0	00 0	00 0	00 0	00 0	00 0	00 0	00 0	00 0	00 0	00 0	00 0	00 0	00 0	00 0	00 0	00 0
OTU60 0	00 0	00 0	00 0	00 0	00 0	00 0	00 0	00 0	00 0	00 0	00 0	00 0	00 0	00 0	00 0	00 0	00 0	00 0	00 0	00 0	00 0	00 0	00 0	00 0	00 0	00 0	00 0	00 0	00 0	00 0	00 0	00 0	00 0	00 0	00 0	00 0	00 0	00 0	00 0	00 0	00 0	00 0	00 0	00 0	00 0	00 0	00 0	00 0	00 0
OTU61 0	00 0	00 0	00 0	00 0	00 0	00 0	00 0	00 0	00 0	00 0	00 0	00 0	00 0	00 0	00 0	00 0	00 0	00 0	00 0	00 0	00 0	00 0	00 0	00 0	00 0	00 0	00 0	00 0	00 0	00 0	00 0	00 0	00 0	00 0	00 0	00 0	00 0	00 0	00 0	00 0	00 0	00 0	00 0	00 0	00 0	00 0	00 0	00 0	00 0
OTU62 0	00 0	00 0	00 0	00 0	00 0	00 0	00 0	00 0	00 0	00 0	00 0	00 0	00 0	00 0	00 0	00 0	00 0	00 0	00 0	00 0	00 0	00 0	00 0	00 0	00 0	00 0	00 0	00 0	00 0	00 0	00 0	00 0	00 0	00 0	00 0	00 0	00 0	00 0	00 0	00 0	00 0	00 0	00 0	00 0	00 0	00 0	00 0	00 0	00 0
OTU63 0	00 0	00 0	00 0	00 0	00 0	00 0	00 0	00 0	00 0	00 0	00 0	00 0	00 0	00 0	00 0	00 0	00 0	00 0	00 0	00 0	00 0	00 0	00 0	00 0	00 0	00 0	00 0	00 0	00 0	00 0	00 0	00 0	00 0	00 0	00 0	00 0	00 0	00 0	00 0	00 0	00 0	00 0	00 0	00 0	00 0	00 0	00 0	00 0	00 0
OTU64 0	00 0	00 0	00 0	00 0	00 0	00 0	00 0	00 0	00 0	00 0	00 0	00 0	00 0	00 0	00 0	00 0	00 0	00 0	00 0	00 0	00 0	00 0	00 0	00 0	00 0	00 0	00 0	00 0	00 0	00 0	00 0	00 0	00 0	00 0	00 0	00 0	00 0	00 0	00 0	00 0	00 0	00 0	00 0	00 0	00 0	00 0	00 0	00 0	00 0
OTU65 0	00 0	00 0	00 1	00 0	00 0	00 0	00 0	00 0	00 0	00 0	00 0	00 0	00 0	00 0	00 0	00 0	00 0	00 0	00 0	00 0	00 0	00 0	00 0	00 0	00 0	00 0	00 0	00 0	00 0	00 0	00 21	00 0	00 0	00 0	00 0	00 0	00 0	00 0	00 0	00 0	00 0	00 0	00 0	00 0	00 0	00 0	00 0	00 0	00 0
OTU66 0	00 0	00 0	00 0	00 0	00 0	00 0	00 0	00 0	00 0	00 0	00 0	00 0	00 0	00 0	00 0	00 0	00 0	00 0	00 0	00 0	00 0	00 0	00 0	00 0	00 0	00 0	00 0	00 0	00 0	00 0	00 0	00 0	00 0	00 0	00 0	00 0	00 0	00 0	00 0	00 0	00 0	00 1	00 0	00 0	00 0	00 0	00 0	00 0	00 59
OTU67 0	00 0	00 0	00 0	00 0	00 0	00 0	00 0	00 0	00 0	00 0	00 0	00 0	00 0	00 0	00 0	00 0	00 0	00 0	00 0	00 0	00 0	00 0	00 0	00 0	00 0	00 0	00 0	00 0	00 0	00 0	00 49	00 0	00 0	00 0	00 10	00 0	00 0	00 0	00 0	00 0	00 0	00 0	00 0	00 0	00 0	00 0	00 0	00 0	00 0
OTU68 0	00 0	00 0	00 0	00 0	00 0	00 0	00 0	00 0	00 0	00 0	00 0	00 0	00 0	00 0	00 0	00 0	00 0	00 0	00 0	00 0	00 0	00 0	00 0	00 0	00 0	00 0	00 0	00 0	00 0	00 0	00 0	00 0	00 0	00 0	00 0	00 0	00 0	00 0	00 0	00 0	00 0	00 0	00 0	00 0	00 0	00 0	00 0	00 0	00 0
OTU69 0	00 0	00 0	00 0	00 0	00 0	00 0	00 0	00 0	00 0	00 0	00 0	00 0	00 0	00 0	00 0	00 0	00 0	00 0	00 0	00 0	00 0	00 0	00 0	00 0	00 0	00 0	00 0	00 0	00 0	00 0	00 0	00 0	00 0	00 0	00 0	00 0	00 0	00 0	00 0	00 0	00 0	00 0	00 0	00 0	00 0	00 0	00 0	00 0	00 0
OTU70 0	00 0	00 0	00 0	00 0	00 0	00 0	00 0	00 0	00 0	00 0	00 0	00 0	00 0	00 0	00 0	00 0	00 0	00 0	00 0	00 0	00 0	00 0	00 0	00 0	00 0	00 0	00 0	00 33	00 0	00 0	00 0	00 0	00 0	00 0	00 0	00 0	00 0	00 0	00 0	00 0	00 0	00 0	00 0	00 0	00 0	00 0	00 0	00 0	00 0
OTU71 0	00 0	00 0	00 0	00 0	00 0	00 0	00 0	00 0	00 0	00 0	00 0	00 0	00 0	00 0	00 0	00 0	00 0	00 0	00 0	00 0	00 0	00 0	00 0	00 0	00 0	00 0	00 0	00 0	00 0	00 0	00 0	00 0	00 0	00 9	00 0	00 0	00 0	00 0	00 0	00 0	00 0	00 0	00 0	00 0	00 0	00 0	00 0	00 0	00 0
OTU72 0	00 0	00 0	00 0	00 0	00 0	00 0	00 0	00 0	00 0	00 0	00 0	00 0	00 0	00 0	00 0	00 2	00 0	00 0	00 0	00 0	00 0	00 0	00 0	00 0	00 0	00 0	00 0	00 0	00 0	00 0	00 0	00 0	00 0	00 0	00 0	00 0	00 0	00 0	00 0	00 0	00 0	00 0	00 0	00 0	00 0	00 0	00 0	00 0	00 0
OTU73 0	00 0	00 0	00 0	00 0	00 0	00 0	00 0	00 0	00 0	00 0	00 0	00 0	00 0	00 0	00 0	00 0	00 0	00 0	00 0	00 0	00 0	00 0	00 0	00 0	00 0	00 0	00 0	00 0	00 0	00 0	00 0	00 0	00 0	00 0	00 0	00 0	00 0	00 0	00 0	00 0	00 0	00 0	00 0	00 0	00 0	00 0	00 0	00 0	00 0
OTU74 0	00 0	00 0	00 0	00 0	00 0	00 0	00 0	00 0	00 0	00 0	00 0	00 0	00 0	00 0	00 0	00 0	00 0	00 0	00 0	00 0	00 0	00 0	00 0	00 0	00 0	00 0	00 0	00 0	00 0	00 0	00 0	00 0	00 0	00 0	00 0	00 0	00 0	00 0	00 0	00 0	00 0	00 0	00 0	00 78	00 0	00 0	00 0	00 0	00 0
OTU75 0	00 0	00 0	00 0	00 1	00 0	00 0	00 0	00 0	00 2	00 0	00 0	00 0	00 0	00 0	00 0	00 0	00 0	00 0	00 0	00 0	00 0	00 0	00 0	00 0	00 0	00 0	00 1	00 0	00 0	00 0	00 1	00 0	00 0	00 0	00 0	00 0	00 0	00 0	00 0	00 0	00 0	00 0	00 0	00 0	00 0	00 0	00 0	00 0	00 0
OTU76 0	00 0	00 0	00 0	00 0	00 0	00 0	00 0	00 0	00 0	00 0	00 0	00 0	00 0	00 0	00 0	00 0	00 0	00 0	00 0	00 0	00 0	00 0	00 0	00 0	00 0	00 0	00 0	00 0	00 0	00 0	00 0	00 0	00 0	00 0	00 0	00 0	00 0	00 0	00 0	00 0	00 0	00 0	00 0	00 0	00 0	00 0	00 0	00 0	00 0
OTU77 0	00 0	00 0	00 0	00 0	00 0	00 0	00 0	00 0	00 0	00 0	00 0	00 0	00 0	00 0	00 0	00 0	00 0	00 0	00 0	00 0	00 0	00 0	00 0	00 0	00 0	00 0	00 0	00 0	00 0	00 0	00 0	00 0	00 0	00 0	00 0	00 0	00 0	00 0	00 0	00 0	00 0	00 0	00 0	00 0	00 0	00 0	00 0	00 0	00 0
OTU78 0	00 0	00 0	00 0	00 0	00 0	00 0	00 0	00 0	00 0	00 0	00 0	00 0	00 1	00 0	00 0	00 0	00 0	00 0	00 0	00 0	00 0	00 0	00 0	00 0	00 0	00 0	00 0	00 0	00 0	00 0	00 0	00 0	00 0	00 0	00 0	00 0	00 0	00 0	00 0	00 0	00 0	00 0	00 0	00 0	00 0	00 0	00 0	00 0	00 0
OTU79 0	00 0	00 0	00 0	00 0	00 0	00 0	00 0	00 0	00 0	00 0	00 0	00 0	00 0	00 0	00 0	00 0	00 0	00 0	00 0	00 0	00 0	00 0	00 0	00 0	00 0	00 0	00 0	00 0	00 0	00 0	00 0	00 0	00 0	00 0	00 0	00 0	00 0	00 0	00 0	00 0	00 0	00 0	00 0	00 0	00 0	00 0	00 0	00 0	00 0
OTU80 0	00 0	00 0	00 0	00 0	00 0	00 0	00 0	00 0	00 0	00 0	00 0	00 0	00 0	00 0	00 0	00 0	00 0	00 0	00 0	00 0	00 0	00 0	00 0	00 0	00 0	00 0	00 0	00 0	00 0	00 0	00 0	00 3	00 0	00 2	00 0	00 0	00 0	00 2	00 0	00 0	00 0	00 0	00 0	00 0	00 2	00 0	00 0	00 0	00 0
OTU81 0	00 0	00 0	00 0	00 0	00 0	00 0	00 0	00 0	00 0	00 0	00 0	00 0	00 0	00 0	00 0	00 0	00 0	00 0	00 0	00 0	00 0	00 0	00 0	00 0	00 0	00 0	00 0	00 0	00 0	00 0	00 47	00 0	00 0	00 0	00 0	00 0	00 0	00 0	00 0	00 0	00 0	00 0	00 0	00 0	00 0	00 0	00 0	00 0	00 0
OTU82 0	00 0	00 0	00 0	00 0	00 0	00 0	00 0	00 0	00 0	00 0	00 0	00 0	00 0	00 0	00 0	00 0	00 0	00 0	00 0	00 0	00 0	00 0	00 0	00 0	00 0	00 0	00 0	00 0	00 0	00 0	00 0	00 0	00 0	00 0	00 0	00 0	00 0	00 0	00 1	00 0	00 0	00 0	00 0	00 0	00 0	00 0	00 0	00 0	00 0
OTU83 0	00 0	00 0	00 0	00 0	00 0	00 0	00 0	00 0	00 0	00 0	00 0	00 0	00 0	00 0	00 0	00 0	00 0	00 0	00 0	00 0	00 0	00 0	00 0	00 0	00 0	00 0	00 0	00 0	00 0	00 0	00 0	00 0	00 0	00 0	00 0	00 0	00 0	00 0	00 0	00 0	00 0	00 0	00 0	00 0	00 0	00 0	00 0	00 0	00 0
OTU84 0	00 0	00 0	00 0	00 0	00 0	00 0	00 0	00 0	00 0	00 0	00 0	00 0	00 0	00 0	00 0	00 0	00 0	00 3	00 0	00 0	00 0	00 0	00 0	00 0	00 0	00 0	00 0	00 0	00 0	00 0	00 0	00 0	00 0	00 0	00 0	00 0	00 0	00 0	00 0	00 0	00 0	00 0	00 0	00 0	00 0	00 0	00 0	00 0	00 0
OTU85 0	00 0	00 0	00 0	00 0	00 0	00 0	00 0	00 0	00 0	00 0	00 0	00 0	00 0	00 0	00 0	00 0	00 0	00 0	00 0	00 0	00 0	00 0	00 0	00 0	00 0	00 0	00 0	00 0	00 0	00 0	00 0	00 0	00 0	00 0	00 0	00 0	00 0	00 0	00 0	00 0	00 0	00 0	00 0	00 0	00 0	00 0	00 0	00 0	00 0
OTU86 0	00 0	00 0	00 0	00 1	00 0	00 0	00 0	00 0	00 0	00 0	00 0	00 0	00 0	00 0	00 0	00 0	00 0	00 0	00 0	00 0	00 0	00 0	00 0	00 0	00 0	00 0	00 0	00 0	00 0	00 0	00 0	00 0	00 0	00 0	00 0	00 0	00 0	00 0	00 0	00 0	00 0	00 0	00 0	00 0	00 0	00 0	00 0	00 0	00 0
OTU87 0	00 0	00 0	00 0	00 0	00 0	00 0	00 0	00 0	00 0	00 0	00 0	00 0	00 0	00 0	00 0	00 0	00 0	00 0	00 0	00 0	00 0	00 0	00 0	00 0	00 0	00 0	00 0	00 0	00 0	00 0	00 0	00 0	00 0	00 0	00 0	00 0	00 0	00 0	00 0	00 0	00 0	00 0	00 0	00 0	00 0	00 0	00 0	00 0	00 0
OTU88 0	00 0	00 0	00 0	00 0	00 0	00 0	00 0	00 0	00 0	00 0	00 0	00 0	00 0	00 0	00 0	00 0	00 0	00 0	00 0	00 0	00 0	00 0	00 0	00 0	00 0	00 0	00 0	00 0	00 0	00 0	00 0	00 0	00 0	00 0	00 0	00 0	00 0	00 0	00 0	00 0	00 0	00 0	00 0	00 0	00 0	00 0	00 0	00 0	00 0
OTU89 0	00 0	00 0	00 0	00 0	00 0	00 0	00 0	00 0	00 0	00 0	00 0	00 0	00 0	00 0	00 0	00 0	00 7	00 0	00 0	00 0	00 0	00 0	00 0	00 0	00 0	00 0	00 0	00 0	00 0	00 0	00 1	00 0	00 0	00 0	00 0	00 0	00 0	00 0	00 0	00 17	00 0	00 0	00 0	00 0	00 0	00 0	00 0	00 0	00 0
OTU90 0	00 0	00 0	00 0	00 0	00 0	00 0	00 0	00 0	00 0	00 0	00 0	00 0	00 0	00 0	00 0	00 0	00 0	00 0	00 0	00 0	00 0	00 0	00 0	00 0	00 0	00 0	00 0	00 0	00 0	00 0	00 0	00 0	00 0	00 0	00 0	00 0	00 0	00 0	00 0	00 0	00 0	00 0	00 0	00 0	00 0	00 0	00 86	00 0	00 0
OTU91 0	00 0	00 0	00 0	00 0	00 0	00 0	00 0	00 0	00 0	00 0	00 0	00 0	00 0	00 0	00 0	00 0	00 34	00 0	00 0	00 0	00 0	00 0	00 0	00 0	00 0	00 0	00 0	00 0	00 0	00 0	00 0	00 0	00 0	00 0	00 0	00 0	00 0	00 0	00 0	00 0	00 0	00 0	00 0	00 0	00 0	00 0	00 0	00 0	00 0
OTU92 0	00 0	00 0	00 0	00 0	00 0	00 0	00 0	00 0	00 0	00 0	00 0	00 0	00 0	00 0	00 0	00 0	00 1	00 0	00 0	00 0	00 0	00 0	00 0	00 0	00 0	00 0	00 0	00 0	00 0	00 0	00 0	00 0	00 0	00 0	00 0	00 0	00 0	00 0	00 0	00 0	00 0	00 0	00 0	00 0	00 8	00 0	00 0	00 0	00 0
OTU93 0	00 0	00 0	00 0	00 0	00 0	00 0	00 0	00 0	00 0	00 0	00 0	00 0	00 0	00 0	00 0	00 0	00 4	00 3	00 0	00 0	00 0	00 0	00 0	00 0	00 0	00 0	00 0	00 0	00 0	00 0	00 0	00 0	00 0	00 0	00 0	00 0	00 0	00 0	00 0	00 10	00 0	00 0	00 0	00 0	00 0	00 0	00 0	00 0	00 0
OTU94 0	00 0	00 0	00 0	00 0	00 0	00 0	00 0	00 1	00 0	00 0	00 0	00 0	00 0	00 0	00 0	00 1	00 0	00 0	00 0	00 0	00 0	00 0	00 0	00 0	00 0	00 0	00 0	00 0	00 0	00 0	00 0	00 0	00 0	00 0	00 0	00 0	00 0	00 0	00 0	00 0	00 0	00 0	00 0	00 0	00 0	00 0	00 0	00 0	00 0
OTU95 0	00 0	00 0	00 0	00 0	00 0	00 0	00 0	00 0	00 0	00 0	00 0	00 0	00 0	00 0	00 0	00 0	00 0	00 0	00 0	00 0	00 0	00 0	00 0	00 0	00 0	00 0	00 0	00 0	00 0	00 0	00 0	00 0	00 0	00 0	00 0	00 0	00 0	00 0	00 0	00 0	00 0	00 0	00 0	00 0	00 0	00 0	00 0	00 0	00 0
OTU96 0	00 0	00 0	00 0	00 0	00 0	00 0	00 0	00 0	00 0	00 0	00 0	00 0	00 0	00 0	00 0	00 0	00 0	00 0	00 0	00 0	00 0	00 0	00 0	00 0	00 0	00 0	00 0	00 0	00 0	00 0	00 0	00 0	00 0	00 0	00 0	00 0	00 0	00 0	00 0	00 0	00 0	00 0	00 0	00 0	00 0	00 0	00 0	00 0	00 0
OTU97 0	00 0	00 0	00 0	00 0	00 0	00 0	00 0	00 0	00 0	00 0	00 0	00 0	00 0	00 0	00 0	00 0	00 0	00 0	00 0	00 0	00 0	00 0	00 0	00 0	00 0	00 0	00 0	00 0	00 0	00 0	00 0	00 0	00 0	00 0	00 0	00 0	00 0	00 0	00 0	00 0	00 0	00 0	00 0	00 0	00 0	00 0	00 0	00 0	00 0
OTU98 0	00 0	00 0	00 0	00 0	00 0	00 0	00 0	00 0	00 0	00 0	00 0	00 0	00 0	00 0	00 0	00 0	00 0	00 0	00 0	00 0	00 0	00 0	00 0	00 0	00 0	00 0	00 0	00 0	00 0	00 0	00 0	00 0	00 0	00 0	00 0	00 0	00 0	00 0	00 0	00 0	00 0	00 0	00 0	00 0	00 0	00 0	00 0	00 0	00 0
OTU99 0	00 0	00 0	00 15	00 0	00 0	00 0	00 0	00 0	00 0	00 0	00 2	00 0	00 0	00 0	00 0	00 0	00 0	00 0	00 0	00 0	00 0	00 0	00 0	00 0	00 0	00 0	00 0	00 0	00 0	00 0	00 0	00 0	00 2	00 0	00 0	00 0	00 0	00 1	00 0	00 0	00 0	00 0	00 0	00 0	00 0	00 0	00 0	00 0	00 0
OTU100 0	00 0	00 0	00 0	00 0	00 0	00 0	00 0	00 0	00 0	00 0	00 2	00 0	00 0	00 0	00 0	00 0	00 0	00 0	00 0	00 0	00 0	00 0	00 0	00 0	00 0	00 0	00 0	00 0	00 0	00 0	00 0	00 0	00 0	00 0	00 0	00 0	00 0	00 0	00 0	00 0	00 0	00 0	00 0	00 0	00 0	00 0	00 0	00 0	00 0
OTU101 0	00 0	00 0	00 0	00 0	00 0	00 0	00 0	00 0	00 0	00 0	00 1	00 0	00 0	00 0	00 0	00 0	00 0	00 0	00 0	00 0	00 0	00 0	00 0	00 0	00 0	00 0	00 0	00 0	00 0	00 0	00 0	00 0	00 0	00 0	00 0	00 0	00 0	00 0	00 0	00 0	00 0	00 0	00 0	00 0	00 0	00 0	00 0	00 0	00 0
OTU102 0	00 0	00 0	00 0	00 0	00 0	00 0	00 0	00 0	00 0	00 0	00 0	00 0	00 0	00 0	00 0	00 0	00 0	00 0	00 0	00 0	00 0	00 0	00 0	00 0	00 0	00 0	00 0	00 0	00 0	00 0	00 0	00 0	00 0	00 0	00 0	00 0	00 0	00 0	00 0	00 0	00 0	00 0	00 0	00 0	00 0	00 0	00 0	00 0	00 0
OTU103 0	00 0	00 0	00 5	00 0	00 0	00 0	00 0	00 0	00 0	00 0	00 1	00 0	00 0	00 0	00 0	00 0	00 0	00 0	00 0	00 0	00 0	00 0	00 0	00 0	00 0	00 0	00 0	00 0	00 0	00 0	00 0	00 0	00 1	00 4	00 0	00 0	00 0	00 0	00 0	00 0	00 0	00 0	00 0	00 0	00 0	00 0	00 0	00 0	00 0
OTU104 0	00 0	00 0	00 0	00 0	00 0	00 0	00 0	00 0	00 0	00 0	00 0	00 0	00 0	00 0	00 0	00 0	00 0	00 0	00 0	00 0	00 0	00 0	00 0	00 0	00 0	00 0	00 0	00 0	00 0	00 0	00 0	00 0	00 0	00 0	00 0	00 0	00 0	00 0	00 0	00 0	00 0	00 0	00 0	00 0	00 0	00 0	00 0	00 0	00 0
OTU105 0	00 0	00 0	00 0	00 0	00 0	00 0	00 0	00 0	00 0	00 0	00 0	00 0	00 0	00 0	00 0	00 0	00 0	00 0	00 0	00 0	00 0	00 0	00 0	00 0	00 0	00 0	00 0	00 0	00 0	00 0	00 0	00 0	00 0	00 0	00 0	00 0	00 0	00 0	00 0	00 0	00 0	00 0	00 0	00 0	00 0	00 0	00 0	00 0	00 0
OTU106 0	00 0	00 0	00 0	00 0	00 0	00 0	00 0	00 0	00 0	00 0	00 0	00 0	00 0	00 0	00 0	00 0	00 0	00 0	00 0	00 0	00 0	00 0	00 0	00 0	00 0	00 0	00 0	00 0	00 0	00 0	00 0	00 0	00 0	00 0	00 0	00 1	00 0	00 1	00 0	00 0	00 0	00 0	00 0	00 0	00 4	00 0	00 0	00 0	00 0
OTU107 0	00 0	00 0	00 0	00 0	00 0	00 0	00 0	00 0	00 0	00 0	00 0	00 0	00 0	00 0	00 0	00 0	00 0	00 0	00 0	00 0	00 0	00 0	00 0	00 0	00 0	00 0	00 0	00 0	00 0	00 0	00 0	00 0	00 0	00 0	00 0	00 0	00 0	00 0	00 0	00 0	00 0	00 0	00 0	00 0	00 0	00 0	00 0	00 0	00 0
OTU108 0	00 0	00 0	00 0	00 1	00 0	00 0	00 0	00 0	00 0	00 6	00 0	00 0	00 0	00 0	00 11	00 0	00 18	00 0	00 0	00 3	00 0	00 1	00 0	00 0	00 2	00 0	00 1	00 0	00 32	00 0	00 2	00 16	00 0	00 0	00 0	00 0	00 0	00 0	00 0	00 0	00 0	00 0	00 0	00 0	00 0	00 0	00 15	00 0	00 1
OTU109 0	00 0	00 0	00 0	00 0	00 0	00 0	00 0	00 0	00 0	00 0	00 0	00 0	00 0	00 0	00 0	00 0	00 0	00 0	00 0	00 0	00 0	00 0	00 0	00 0	00 0	00 0	00 0	00 0	00 0	00 0	00 0	00 0	00 0	00 0	00 0	00 0	00 0	00 0	00 0	00 0	00 0	00 0	00 0	00 0	00 0	00 0	00 0	00 0	00 0
OTU110 0	00 0	00 0	00 0	00 0	00 0	00 0	00 0	00 0	00 0	00 0	00 0	00 0	00 0	00 0	00 0	00 0	00 0	00 0	00 0	00 0	00 0	00 0	00 0	00 0	00 0	00 0	00 0	00 0	00 0	00 0	00 0	00 0	00 0	00 0	00 0	00 0	00 0	00 0	00 0	00 0	00 0	00 0	00 0	00 0	00 0	00 0	00 0	00 0	00 0
OTU111 0	00 0	00 0	00 0	00 0	00 0	00 0	00 0	00 0	00 0	00 0	00 0	00 0	00 0	00 0	00 0	00 0	00 0	00 0	00 0	00 0	00 0	00 0	00 0	00 0	00 0	00 4	00 0	00 0	00 0	00 0	00 0	00 0	00 0	00 0	00 0	00 0	00 0	00 0	00 0	00 0	00 0	00 0	00 0	00 0	00 0	00 0	00 0	00 0	00 0
OTU112 0	00 0	00 0	00 0	00 0	00 0	00 0	00 0	00 0	00 0	00 0	00 0	00 0	00 0	00 0	00 0	00 0	00 0	00 0	00 0	00 0	00 0	00 0	00 0	00 0	00 0	00 0	00 0	00 0	00 0	00 0	00 0	00 0	00 0	00 0	00 0	00 0	00 0	00 0	00 0	00 0	00 0	00 0	00 0	00 0	00 0	00 0	00 0	00 0	00 0
OTU113 0	00 0	00 0	00 0	00 0	00 0	00 0	00 0	00 0	00 0	00 0	00 0	00 0	00 0	00 0	00 0	00 0	00 0	00 0	00 0	00 0	00 0	00 0	00 0	00 0	00 0	00 0	00 0	00 0	00 0	00 0	00 0	00 0	00 0	00 0	00 0	00 0	00 0	00 0	00 0	00 0	00 0	00 0	00 0	00 0	00 0	00 0	00 0	00 0	00 0
OTU114 0	00 0	00 0	00 0	00 0	00 0	00 0	00 0	00 0	00 0	00 0	00 0	00 0	00 0	00 0	00 0	00 0	00 0	00 0	00 0	00 0	00 0	00 0	00 0	00 0	00 0	00 0	00 0	00 0	00 0	00 0	00 0	00 0	00 0	00 0	00 0	00 0	00 0	00 0	00 0	00 0	00 0	00 0	00 0	00 0	00 0	00 0	00 0	00 0	00 0
OTU115 0	00 0	00 0	00 0	00 0	00 0	00 0	00 0	00 0	00 0	00 0	00 0	00 0	00 0	00 0	00 0	00 0	00 0	00 0	00 0	00 0	00 0	00 0	00 0	00 0	00 0	00 0	00 0	00 0	00 0	00 0	00 0	00 0	00 0	00 0	00 0	00 0	00 0	00 0	00 0	00 0	00 0	00 0	00 0	00 0	00 0	00 0	00 0	00 0	00 0
OTU116 0	00 0	00 0	00 0	00 0	00 0	00 0	00 0	00 0	00 0	00 0	00 0	00 0	00 0	00 0	00 0	00 0	00 0	00 0	00 0	00 0	00 0	00 0	00 0	00 0	00 0	00 0	00 0	00 0	00 0	00 0	00 0	00 0	00 0	00 0	00 0	00 0	00 0	00 0	00 0	00 0	00 0	00 0	00 0	00 0	00 0	00 0	00 0	00 0	00 0
OTU117 0	00 0	00 0	00 0	00 0	00 0	00 0	00 0	00 0	00 0	00 0	00 0	00 0	00 0	00 0	00 0	00 0	00 0	00 0	00 0	00 0	00 0	00 0	00 0	00 0	00 0	00 0	00 0	00 0	00 0	00 0	00 0	00 0	00 0	00 0	00 0	00 0	00 0	00 0	00 0	00 0	00 0	00 0	00 0	00 0	00 0	00 0	00 0	00 0	00 0
OTU118 0	00 0	00 0	00 0	00 0	00 0	00 0	00 0	00 0	00 0	00 0	00 0	00 0	00 0	00 0	00 0	00 0	00 0	00 0	00 0	00 0	00 0	00 0	00 0	00 0	00 0	00 0	00 0	00 0	00 0	00 0	00 0	00 0	00 0	00 0	00 0	00 0	00 0	00 0	00 0	00 0	00 0	00 0	00 0	00 0	00 0	00 0	00 0	00 0	00 0
OTU119 0	00 0	00 0	00 0	00 0	00 0	00 0	00 0	00 0	00 0	00 0	00 0	00 0	00 0	00 0	00 0	00 0	00 0	00 0	00 0	00 0	00 0	00 0	00 0	00 0	00 0	00 0	00 0	00 0	00 0	00 0	00 0	00 0	00 0	00 0	00 0	00 0	00 0	00 0	00 0	00 0	00 0	00 0	00 0	00 0	00 0	00 0	00 0	00 0	00 0
OTU120 0	00 0	00 0	00 0	00 0	00 0	00 0	00 0	00 0	00 0	00 0	00 0	00 0	00 0	00 0	00 0	00 0	00 0	00 0	00 0	00 0	00 0	00 0	00 0	00 0	00 0	00 0	00 0	00 0	00 0	00 0	00 0	00 0	00 0	00 0	00 0	00 0	00 0	00 0	00 0	00 0	00 0	00 0	00 0	00 0	00 0	00 0	00 0	00 0	00 0
OTU121 0	00 0	00 0	00 0	00 0	00 0	00 0	00 0	00 0	00 0	00 0	00 0	00 0	00 0	00 0	00 0	00 0	00 0	00 0	00 0	00 0	00 0	00 0	00 0	00 0	00 0	00 0	00 0	00 0	00 0	00 0	00 0	00 0	00 0	00 0	00 0	00 0	00 0	00 0	00 0	00 0	00 0	00 0	00 0	00 0	00 0	00 0	00 0	00 0	00 0
OTU122 0	00 0	00 0	00 0	00 0	00 0	00 0	00 0	00 0	00 0	00 0	00 0	00 0	00 0	00 0	00 0	00 0	00 0	00 0	00 0	00 0	00 0	00 0	00 0	00 0	00 0	00 0	00 0	00 0	00 0	00 0	00 0	00 0	00 0	00 0	00 0	00 0	00 0	00 0	00 0	00 0	00 0	00 0	00 0	00 0	00 0	00 0	00 0	00 0	00 0
OTU123 0	00 0	00 0	00 0	00 2	00 0	00 0	00 0	00 0	00 0	00 6	00 0	00 0	00 0	00 0	00 22	00 0	00 16	00 0	00 0	00 0	00 0	00 0	00 0	00 0	00 0	00 0	00 1	00 0	00 0	00 0	00 23	00 14	00 0	00 0	00 0	00 0	00 0	00 0	00 0	00 0	00 0	00 0	00 0	00 0	00 0	00 0	00 0	00 0	00 0
OTU124 0	00 0	00 0	00 0	00 0	00 0	00 0	00 0	00 0	00 0	00 0	00 0	00 0	00 0	00 0	00 0	00 0	00 0	00 0	00 0	00 0	00 0	00 0	00 0	00 0	00 0	00 0	00 0	00 0	00 0	00 0	00 0	00 0	00 0	00 0	00 0	00 0	00 0	00 0	00 0	00 0	00 0	00 0	00 0	00 0	00 0	00 0	00 0	00 0	00 0
OTU125 0	00 0	00 0	00 0	00 0	00 0	00 0	00 0	00 0	00 0	00 0	00 0	00 0	00 0	00 0	00 0	00 0	00 0	00 0	00 0	00 0	00 0	00 0	00 0	00 0	00 0	00 0	00 0	00 0	00 0	00 0	00 0	00 0	00 0	00 0	00 0	00 0	00 0	00 0	00 0	00 0	00 0	00 0	00 0	00 0	00 0	00 0	00 0	00 0	00 0
OTU126 0	00 0	00 0	00 0	00 0	00 0	00 0	00 0	00 0	00 0	00 0	00 0	00 0	00 0	00 0	00 0	00 0	00 0	00 0	00 0	00 0	00 0	00 0	00 0	00 0	00 0	00 0	00 0	00 0	00 0	00 0	00 0	00 0	00 0	00 0	00 0	00 0	00 0	00 0	00 0	00 0	00 0	00 0	00 0	00 0	00 0	00 0	00 0	00 0	00 0
OTU127 0	00 0	00 0	00 0	00 0	00 0	00 0	00 0	00 0	00 0	00 0	00 0	00 0	00 0	00 0	00 0	00 0	00 0	00 0	00 0	00 0	00 0	00 0	00 0	00 0	00 0	00 0	00 0	00 0	00 0	00 0	00 0	00 0	00 0	00 0	00 0	00 0	00 0	00 0	00 0	00 0	00 0	00 0	00 0	00 0	00 0	00 0	00 0	00 0	00 0
OTU128 0	00 0	00 0	00 0	00 0	00 0	00 0	00 0	00 0	00 0	00 0	00 0	00 0	00 0	00 0	00 0	00 0	00 0	00 0	00 0	00 0	00 0	00 0	00 0	00 0	00 0	00 0	00 0	00 0	00 0	00 0	00 0	00 0	00 0	00 0	00 0	00 0	00 0	00 0	00 0	00 0	00 0	00 0	00 0	00 0	00 0	00 0	00 0	00 0	00 0
OTU129 0	00 0	00 0	00 0	00 0	00 0	00 0	00 0	00 0	00 0	00 0	00 0	00 0	00 0	00 0	00 0	00 0	00 0	00 0	00 0	00 0	00 0	00 0	00 0	00 0	00 0	00 0	00 0	00 0	00 0	00 0	00 0	00 0	00 0	00 0	00 0	00 0	00 0	00 0	00 0	00 0	00 0	00 0	00 0	00 0	00 0	00 0	00 0	00 0	00 0
OTU130 0	00 0	00 0	00 0	00 0	00 0	00 0	00 0	00 0	00 0	00 0	00 0	00 0	00 0	00 0	00 0	00 0	00 0	00 0	00 0	00 0	00 0	00 0	00 0	00 0	00 0	00 0	00 0	00 0	00 0	00 0	00 0	00 0	00 0	00 0	00 0	00 0	00 0	00 0	00 0	00 0	00 0	00 6	00 0	00 0	00 0	00 0	00 0	00 0	00 18
OTU131 0	00 0	00 0	00 0	00 0	00 0	00 0	00 0	00 0	00 0	00 0	00 0	00 0	00 0	00 0	00 0	00 0	00 0	00 0	00 0	00 0	00 0	00 0	00 0	00 0	00 0	00 0	00 0	00 0	00 0	00 0	00 0	00 0	00 0	00 0	00 0	00 0	00 0	00 0	00 0	00 0	00 0	00 0	00 0	00 0	00 0	00 0	00 0	00 0	00 0
OTU132 0	00 0	00 0	00 0	00 0	00 0	00 0	00 0	00 0	00 0	00 0	00 0	00 0	00 0	00 0	00 0	00 0	00 0	00 0	00 0	00 0	00 0	00 0	00 0	00 0	00 0	00 0	00 0	00 0	00 0	00 0	00 0	00 0	00 0	00 0	00 0	00 0	00 0	00 0	00 0	00 0	00 0	00 0	00 0	00 0	00 0	00 0	00 0	00 0	00 0
OTU133 0	00 0	00 0	00 0	00 0	00 0	00 0	00 0	00 0	00 0	00 0	00 0	00 0	00 0	00 0	00 0	00 0	00 0	00 0	00 0	00 0	00 0	00 0	00 0	00 0	00 0	00 0	00 0	00 0	00 0	00 0	00 0	00 0	00 0	00 0	00 0	00 0	00 0	00 0	00 0	00 0	00 0	00 0	00 0	00 0	00 0	00 0	00 0	00 0	00 0
OTU134 1	00 0	00 2	00 0	00 0	00 0	00 1	00 0	00 0	00 0	00 0	00 0	00 0	00 0	00 0	00 0	00 0	00 0	00 0	00 0	00 0	00 0	00 0	00 0	00 0	00 0	00 0	00 0	00 0	00 0	00 0	00 0	00 0	00 0	00 0	00 0	00 0	00 0	00 0	00 0	00 0	00 0	00 0	00 0	00 0	00 0	00 0	00 0	00 0	00 0
OTU135 0	00 0	00 0	00 0	00 0	00 0	00 0	00 0	00 0	00 0	00 0	00 0	00 0	00 0	00 0	00 0	00 0	00 0	00 0	00 0	00 0	00 0	00 0	00 0	00 0	00 0	00 0	00 0	00 0	00 0	00 0	00 0	00 0	00 0	00 0	00 0	00 0	00 0	00 0	00 0	00 0	00 0	00 0	00 0	00 0	00 0	00 0	00 0	00 0	00 0
OTU136 0	00 0	00 0	00 0	00 0	00 0	00 0	00 0	00 0	00 0	00 0	00 0	00 0	00 0	00 0	00 0	00 0	00 0	00 0	00 0	00 0	00 0	00 0	00 0	00 0	00 0	00 0	00 0	00 0	00 0	00 0	00 0	00 0	00 0	00 0	00 0	00 0	00 0	00 0	00 0	00 0	00 0	00 0	00 0	00 0	00 0	00 0	00 0	00 0	00 0
OTU137 0	00 0	00 0	00 1	00 0	00 0	00 0	00 0	00 0	00 0	00 0	00 15	00 0	00 0	00 0	00 0	00 0	00 0	00 1	00 0	00 0	00 0	00 0	00 0	00 0	00 0	00 0	00 0	00 0	00 0	00 0	00 0	00 0	00 1	00 0	00 0	00 0	00 0	00 0	00 0	00 0	00 0	00 0	00 0	00 0	00 0	00 0	00 0	00 0	00 0
OTU138 0	00 0	00 0	00 1	00 0	00 0	00 0	00 0	00 0	00 0	00 0	00 0	00 0	00 0	00 0	00 0	00 0	00 0	00 0	00 0	00 0	00 0	00 0	00 0	00 0	00 0	00 0	00 0	00 0	00 0	00 0	00 0	00 0	00 0	00 0	00 0	00 0	00 0	00 1	00 0	00 0	00 0	00 0	00 0	00 0	00 0	00 3	00 0	00 0	00 0
OTU139 0	00 0	00 0	00 0	00 0	00 0	00 0	00 0	00 0	00 0	00 0	00 0	00 0	00 0	00 0	00 0	00 0	00 0	00 0	00 0	00 0	00 0	00 0	00 0	00 0	00 0	00 0	00 0	00 0	00 0	00 0	00 0	00 0	00 0	00 0	00 0	00 14	00 0	00 0	00 0	00 0	00 0	00 0	00 0	00 0	00 0	00 0	00 0	00 0	00 0
OTU140 0	00 0	00 0	00 0	00 0	00 0	00 0	00 0	00 0	00 0	00 0	00 0	00 0	00 0	00 0	00 0	00 0	00 0	00 0	00 0	00 0	00 0	00 0	00 0	00 0	00 0	00 0	00 0	00 0	00 0	00 0	00 0	00 0	00 0	00 0	00 0	00 0	00 0	00 0	00 0	00 0	00 0	00 0	00 0	00 0	00 0	00 0	00 0	00 0	00 0
OTU141 0	00 0	00 0	00 14	00 0	00 0	00 0	00 0	00 0	00 0	00 0	00 0	00 0	00 0	00 0	00 0	00 0	00 0	00 0	00 0	00 0	00 0	00 0	00 0	00 0	00 0	00 0	00 0	00 0	00 0	00 0	00 0	00 0	00 2	00 1	00 0	00 0	00 0	00 0	00 0	00 0	00 0	00 0	00 0	00 0	00 0	00 0	00 0	00 0	00 0
OTU142 0	00 0	00 0	00 0	00 0	00 0	00 0	00 0	00 0	00 0	00 0	00 0	00 0	00 0	00 0	00 0	00 0	00 0	00 0	00 0	00 0	00 0	00 0	00 0	00 0	00 0	00 0	00 0	00 0	00 0	00 0	00 0	00 0	00 0	00 0	00 0	00 0	00 0	00 0	00 0	00 0	00 0	00 0	00 0	00 0	00 0	00 0	00 0	00 0	00 0
OTU143 0	00 0	00 0	00 0	00 0	00 0	00 0	00 0	00 0	00 0	00 0	00 0	00 0	00 0	00 0	00 0	00 0	00 0	00 0	00 0	00 0	00 0	00 0	00 0	00 0	00 0	00 0	00 0	00 0	00 0	00 0	00 0	00 0	00 0	00 0	00 0	00 0	00 0	00 0	00 0	00 0	00 0	00 0	00 0	00 0	00 0	00 0	00 0	00 0	00 0
OTU144 0	00 0	00 0	00 0	00 0	00 0	00 0	00 0	00 0	00 0	00 0	00 0	00 0	00 0	00 0	00 0	00 0	00 0	00 0	00 0	00 0	00 0	00 0	00 0	00 0	00 0	00 0	00 0	00 0	00 0	00 0	00 0	00 0	00 0	00 0	00 0	00 0	00 0	00 0	00 0	00 0	00 0	00 0	00 0	00 0	00 0	00 0	00 0	00 0	00 0
OTU145 0	00 0	00 1	00 0	00 0	00 0	00 0	00 0	00 0	00 0	00 0	00 0	00 0	00 0	00 0	00 0	00 0	00 0	00 0	00 0	00 0	00 0	00 0	00 0	00 0	00 0	00 0	00 0	00 0	00 0	00 0	00 0	00 0	00 0	00 0	00 0	00 0	00 0	00 0	00 0	00 0	00 0	00 0	00 0	00 0	00 0	00 0	00 0	00 0	00 0
OTU146 0	00 0	00 0	00 0	00 0	00 0	00 0	00 0	00 0	00 0	00 0	00 0	00 8	00 0	00 0	00 0	00 0	00 1	00 0	00 0	00 0	00 0	00 0	00 0	00 0	00 0	00 0	00 0	00 0	00 0	00 0	00 0	00 0	00 0	00 0	00 0	00 0	00 0	00 0	00 0	00 0	00 0	00 0	00 0	00 0	00 0	00 0	00 0	00 0	00 0
OTU147 0	00 0	00 0	00 0	00 0	00 0	00 0	00 0	00 0	00 0	00 0	00 0	00 0	00 0	00 0	00 0	00 0	00 0	00 0	00 0	00 0	00 0	00 0	00 0	00 0	00 0	00 0	00 0	00 0	00 0	00 0	00 0	00 0	00 0	00 0	00 5	00 0	00 0	00 0	00 0	00 0	00 0	00 0	00 0	00 0	00 0	00 0	00 0	00 0	00 1
OTU148 0	00 0	00 0	00 0	00 0	00 0	00 0	00 0	00 0	00 0	00 0	00 0	00 0	00 0	00 0	00 0	00 0	00 12	00 0	00 0	00 0	00 0	00 0	00 0	00 0	00 0	00 0	00 0	00 0	00 28	00 29	00 0	00 14	00 0	00 0	00 0	00 0	00 0	00 0	00 0	00 0	00 0	00 0	00 0	00 0	00 0	00 0	00 34	00 3	00 5
OTU149 0	00 0	00 0	00 0	00 0	00 0	00 0	00 0	00 0	00 0	00 0	00 0	00 0	00 0	00 0	00 0	00 0	00 0	00 0	00 0	00 0	00 0	00 0	00 0	00 0	00 0	00 0	00 0	00 0	00 0	00 0	00 0	00 0	00 0	00 0	00 0	00 0	00 0	00 0	00 0	00 0	00 0	00 0	00 0	00 0	00 0	00 0	00 0	00 0	00 0
OTU150 0	00 0	00 0	00 0	00 0	00 0	00 0	00 0	00 0	00 0	00 0	00 0	00 0	00 0	00 0	00 0	00 0	00 0	00 0	00 0	00 0	00 0	00 0	00 0	00 0	00 0	00 0	00 0	00 0	00 0	00 0	00 0	00 0	00 0	00 0	00 0	00 0	00 0	00 0	00 0	00 0	00 0	00 0	00 0	00 0	00 0	00 0	00 0	00 0	00 0
OTU151 0	00 0	00 0	00 0	00 0	00 0	00 0	00 0	00 0	00 0	00 0	00 0	00 0	00 0	00 0	00 0	00 0	00 0	00 0	00 0	00 0	00 0	00 0	00 0	00 0	00 0	00 0	00 0	00 0	00 0	00 0	00 0	00 0	00 0	00 0	00 0	00 0	00 0	00 0	00 0	00 0	00 0	00 0	00 0	00 0	00 0	00 0	00 0	00 0	00 0
OTU152 0	00 0	00 0	00 0	00 0	00 0	00 0	00 0	00 0	00 0	00 0	00 0	00 0	00 0	00 0	00 0	00 0	00 0	00 0	00 0	00 0	00 0	00 0	00 0	00 0	00 0	00 0	00 0	00 0	00 0	00 0	00 0	00 0	00 0	00 0	00 0	00 0	00 0	00 0	00 0	00 0	00 0	00 0	00 0	00 0	00 0	00 0	00 0	00 0	00 0
OTU153 0	00 0	00 0	00 0	00 0	00 0	00 0	00 0	00 0	00 0	00 0	00 0	00 0	00 0	00 0	00 0	00 0	00 0	00 0	00 0	00 0	00 0	00 0	00 0	00 0	00 0	00 0	00 0	00 0	00 0	00 0	00 0	00 0	00 0	00 0	00 0	00 0	00 0	00 0	00 0	00 0	00 0	00 0	00 0	00 0	00 37	00 0	00 0	00 0	00 0
OTU154 0	00 0	00 0	00 0	00 0	00 0	00 0	00 0	00 0	00 0	00 0	00 0	00 0	00 0	00 0	00 0	00 0	00 0	00 0	00 0	00 0	00 0	00 0	00 0	00 0	00 0	00 0	00 0	00 0	00 0	00 0	00 0	00 0	00 0	00 0	00 0	00 0	00 0	00 0	00 0	00 0	00 0	00 0	00 0	00 0	00 1	00 0	00 0	00 0	00 0
OTU155 0	00 0	00 0	00 0	00 0	00 0	00 0	00 0	00 0	00 0	00 0	00 0	00 0	00 0	00 0	00 0	00 0	00 0	00 0	00 0	00 0	00 0	00 0	00 0	00 0	00 0	00 0	00 0	00 0	00 0	00 0	00 0	00 0	00 0	00 0	00 0	00 0	00 0	00 0	00 0	00 0	00 0	00 0	00 0	00 0	00 0	00 0	00 0	00 0	00 0
OTU156 0	00 0	00 0	00 0	00 0	00 0	00 0	00 0	00 0	00 0	00 0	00 0	00 0	00 0	00 0	00 0	00 0	00 0	00 0	00 0	00 0	00 0	00 0	00 0	00 0	00 0	00 0	00 0	00 0	00 0	00 0	00 0	00 0	00 0	00 0	00 0	00 0	00 0	00 0	00 0	00 0	00 0	00 0	00 0	00 0	00 0	00 0	00 0	00 0	00 0
OTU157 0	00 0	00 0	00 1	00 0	00 0	00 0	00 0	00 0	00 0	00 0	00 0	00 0	00 0	00 0	00 0	00 0	00 0	00 0	00 0	00 0	00 0	00 0	00 0	00 0	00 0	00 0	00 0	00 0	00 0	00 0	00 0	00 0	00 0	00 0	00 0	00 0	00 0	00 0	00 0	00 0	00 0	00 0	00 0	00 0	00 0	00 0	00 0	00 0	00 0
OTU158 0	00 0	00 0	00 0	00 0	00 0	00 0	00 0	00 0	00 0	00 0	00 0	00 0	00 0	00 0	00 0	00 0	00 0	00 0	00 0	00 0	00 0	00 0	00 0	00 0	00 0	00 0	00 0	00 0	00 0	00 0	00 0	00 0	00 0	00 0	00 0	00 0	00 0	00 0	00 0	00 0	00 0	00 0	00 0	00 0	00 0	00 0	00 0	00 0	00 0
OTU159 0	00 0	00 0	00 0	00 0	00 0	00 0	00 0	00 0	00 0	00 0	00 0	00 0	00 0	00 0	00 0	00 0	00 0	00 0	00 0	00 0	00 0	00 0	00 0	00 0	00 0	00 0	00 0	00 0	00 0	00 0	00 0	00 0	00 0	00 0	00 0	00 0	00 0	00 0	00 0	00 0	00 0	00 0	00 0	00 0	00 0	00 0	00 0	00 0	00 0
OTU160 0	00 0	00 0	00 0	00 0	00 0	00 0	00 0	00 0	00 0	00 0	00 0	00 10	00 0	00 0	00 0	00 0	00 0	00 0	00 0	00 0	00 0	00 0	00 0	00 0	00 0	00 0	00 0	00 0	00 0	00 0	00 0	00 0	00 0	00 0	00 0	00 0	00 0	00 0	00 0	00 0	00 0	00 0	00 0	00 0	00 0	00 0	00 0	00 0	00 0
OTU161 0	00 0	00 0	00 0	00 0	00 0	00 0	00 0	00 0	00 0	00 1	00 0	00 0	00 0	00 0	00 1	00 0	00 0	00 0	00 0	00 0	00 0	00 0	00 0	00 0	00 0	00 0	00 0	00 0	00 0	00 0	00 0	00 0	00 0	00 0	00 0	00 0	00 0	00 0	00 0	00 0	00 0	00 0	00 0	00 0	00 0	00 0	00 0	00 0	00 0
OTU162 1	00 0	00 0	00 0	00 1	00 0	00 0	00 1	00 0	00 0	00 0	00 0	00 0	00 0	00 0	00 0	00 0	00 0	00 0	00 0	00 0	00 0	00 0	00 0	00 0	00 0	00 0	00 0	00 0	00 0	00 0	00 0	00 0	00 0	00 0	00 0	00 0	00 0	00 0	00 0	00 0	00 0	00 0	00 0	00 0	00 0	00 0	00 0	00 0	00 0
OTU163 1	00 0	00 1	00 0	00 1	00 0	00 1	00 0	00 0	00 0	00 0	00 0	00 0	00 0	00 0	00 0	00 0	00 0	00 0	00 0	00 0	00 0	00 0	00 0	00 0	00 0	00 0	00 0	00 0	00 0	00 0	00 0	00 0	00 0	00 0	00 0	00 0	00 2	00 0	00 0	00 0	00 0	00 0	00 0	00 0	00 0	00 0	00 0	00 0	00 0
OTU164 0	00 0	00 0	00 0	00 0	00 0	00 0	00 0	00 0	00 0	00 0	00 0	00 0	00 0	00 0	00 0	00 0	00 0	00 0	00 0	00 0	00 0	00 0	00 0	00 0	00 0	00 0	00 0	00 0	00 34	00 0	00 0	00 0	00 0	00 1	00 0	00 0	00 0	00 0	00 0	00 0	00 0	00 0	00 0	00 0	00 0	00 0	00 0	00 0	00 0
OTU165 0	00 0	00 0	00 0	00 0	00 0	00 0	00 0	00 0	00 0	00 0	00 0	00 0	00 0	00 0	00 0	00 0	00 0	00 0	00 0	00 0	00 0	00 0	00 0	00 0	00 0	00 0	00 0	00 0	00 0	00 0	00 15	00 0	00 0	00 0	00 0	00 0	00 0	00 0	00 0	00 0	00 0	00 0	00 0	00 0	00 0	00 0	00 0	00 0	00 0
OTU166 0	00 0	00 0	00 0	00 0	00 0	00 0	00 0	00 0	00 0	00 0	00 0	00 0	00 0	00 0	00 0	00 0	00 0	00 0	00 0	00 0	00 0	00 0	00 0	00 0	00 0	00 0	00 0	00 0	00 0	00 0	00 0	00 0	00 0	00 0	00 0	00 0	00 0	00 0	00 0	00 0	00 0	00 0	00 0	00 0	00 0	00 0	00 0	00 0	00 0
OTU167 0	00 2	00 0	00 0	00 4	00 0	00 0	00 0	00 0	00 4	00 2	00 24	00 2	00 0	00 0	00 1	00 4	00 0	00 3	00 3	00 0	00 0	00 0	00 0	00 0	00 0	00 0	00 0	00 0	00 0	00 0	00 5	00 0	00 0	00 0	00 0	00 17	00 0	00 0	00 0	00 0	00 0	00 0	00 0	00 0	00 0	00 0	00 0	00 0	00 0
OTU168 0	00 0	00 0	00 0	00 0	00 0	00 0	00 0	00 0	00 0	00 0	00 0	00 0	00 0	00 0	00 0	00 0	00 0	00 0	00 0	00 0	00 0	00 0	00 0	00 0	00 0	00 0	00 0	00 0	00 0	00 0	00 0	00 0	00 0	00 0	00 0	00 0	00 0	00 0	00 0	00 0	00 0	00 0	00 0	00 0	00 0	00 0	00 0	00 0	00 0
OTU169 0	00 0	00 0	00 0	00 0	00 0	00 0	00 0	00 0	00 0	00 0	00 0	00 0	00 0	00 0	00 0	00 0	00 0	00 0	00 0	00 0	00 0	00 0	00 0	00 0	00 0	00 0	00 0	00 0	00 0	00 0	00 0	00 0	00 0	00 0	00 0	00 0	00 0	00 0	00 0	00 0	00 0	00 0	00 0	00 0	00 0	00 0	00 0	00 0	00 0
OTU170 0	00 0	00 0	00 0	00 0	00 0	00 0	00 0	00 0	00 0	00 0	00 0	00 0	00 0	00 0	00 0	00 0	00 0	00 0	00 0	00 0	00 0	00 0	00 0	00 0	00 0	00 0	00 0	00 0	00 0	00 0	00 0	00 0	00 0	00 0	00 0	00 0	00 0	00 0	00 0	00 0	00 0	00 0	00 0	00 0	00 0	00 0	00 0	00 0	00 0
OTU171 0	00 0	00 0	00 0	00 0	00 0	00 0	00 0	00 0	00 0	00 0	00 0	00 0	00 0	00 0	00 0	00 0	00 0	00 0	00 0	00 0	00 0	00 0	00 0	00 0	00 0	00 0	00 0	00 0	00 0	00 0	00 0	00 0	00 0	00 0	00 0	00 0	00 0	00 0	00 0	00 0	00 0	00 0	00 0	00 0	00 0	00 0	00 0	00 0	00 0
OTU172 0	00 0	00 0	00 0	00 0	00 0	00 0	00 0	00 0	00 0	00 0	00 0	00 0	00 0	00 0	00 0	00 0	00 0	00 0	00 0	00 0	00 0	00 0	00 0	00 0	00 0	00 0	00 0	00 0	00 0	00 0	00 0	00 0	00 0	00 0	00 0	00 0	00 0	00 0	00 0	00 0	00 0	00 0	00 0	00 0	00 0	00 0	00 0	00 0	00 0
OTU173 0	00 0	00 0	00 0	00 0	00 0	00 0	00 0	00 0	00 0	00 0	00 0	00 0	00 0	00 0	00 0	00 0	00 0	00 0	00 0	00 0	00 0	00 0	00 0	00 0	00 0	00 0	00 0	00 0	00 0	00 0	00 0	00 0	00 0	00 0	00 0	00 0	00 0	00 0	00 0	00 0	00 0	00 0	00 0	00 0	00 0	00 0	00 0	00 0	00 0
OTU174 0	00 0	00 0	00 0	00 0	00 0	00 0	00 0	00 0	00 0	00 0	00 0	00 0	00 0	00 0	00 0	00 0	00 0	00 0	00 0	00 0	00 0	00 0	00 0	00 0	00 0	00 0	00 0	00 1	00 0	00 0	00 0	00 0	00 0	00 0	00 0	00 0	00 0	00 0	00 0	00 0	00 0	00 0	00 0	00 0	00 0	00 0	00 0	00 0	00 0
OTU175 0	00 0	00 0	00 0	00 0	00 0	00 0	00 0	00 0	00 0	00 0	00 0	00 0	00 0	00 0	00 0	00 0	00 0	00 0	00 0	00 0	00 0	00 0	00 0	00 0	00 0	00 0	00 0	00 0	00 0	00 0	00 0	00 0	00 0	00 0	00 0	00 0	00 0	00 0	00 0	00 0	00 0	00 0	00 0	00 0	00 0	00 0	00 0	00 0	00 0
OTU176 0	00 0	00 0	00 0	00 0	00 0	00 0	00 0	00 0	00 0	00 0	00 0	00 0	00 0	00 0	00 0	00 0	00 0	00 0	00 0	00 0	00 0	00 0	00 0	00 0	00 0	00 0	00 0	00 0	00 0	00 0	00 0	00 0	00 0	00 0	00 0	00 0	00 0	00 0	00 0	00 0	00 0	00 0	00 0	00 0	00 0	00 0	00 0	00 0	00 0
OTU177 0	00 0	00 0	00 0	00 0	00 0	00 0	00 0	00 0	00 0	00 0	00 0	00 0	00 0	00 0	00 0	00 0	00 0	00 0	00 0	00 0	00 0	00 0	00 0	00 0	00 0	00 0	00 0	00 0	00 0	00 0	00 0	00 0	00 0	00 0	00 0	00 0	00 0	00 0	00 0	00 0	00 0	00 0	00 0	00 0	00 0	00 0	00 0	00 0	00 0
OTU178 0	00 0	00 0	00 0	00 0	00 0	00 0	00 0	00 0	00 0	00 0	00 0	00 0	00 0	00 0	00 0	00 0	00 0	00 0	00 0	00 0	00 0	00 0	00 0	00 0	00 0	00 0	00 0	00 0	00 0	00 0	00 0	00 0	00 0	00 0	00 0	00 0	00 0	00 0	00 0	00 0	00 0	00 0	00 0	00 0	00 0	00 0	00 0	00 0	00 0
OTU179 0	00 0	00 0	00 0	00 0	00 0	00 0	00 0	00 0	00 0	00 0	00 0	00 0	00 0	00 0	00 0	00 0	00 0	00 0	00 0	00 0	00 0	00 0	00 0	00 0	00 0	00 0	00 0	00 0	00 0	00 0	00 0	00 0	00 0	00 0	00 0	00 0	00 0	00 0	00 0	00 0	00 0	00 0	00 0	00 0	00 0	00 0	00 0	00 0	00 0
OTU180 0	00 0	00 0	00 0	00 0	00 0	00 0	00 0	00 0	00 0	00 0	00 0	00 0	00 0	00 0	00 0	00 0	00 0	00 0	00 0	00 0	00 0	00 0	00 0	00 0	00 0	00 0	00 0	00 0	00 0	00 0	00 0	00 0	00 0	00 0	00 0	00 0	00 0	00 0	00 0	00 0	00 0	00 0	00 0	00 0	00 0	00 0	00 0	00 0	00 0
OTU181 0	00 0	00 0	00 0	00 0	00 0	00 0	00 0	00 0	00 0	00 0	00 0	00 0	00 0	00 0	00 0	00 0	00 0	00 0	00 0	00 0	00 0	00 0	00 0	00 0	00 0	00 0	00 0	00 0	00 0	00 0	00 0	00 0	00 0	00 0	00 0	00 0	00 0	00 0	00 0	00 0	00 0	00 0	00 0	00 0	00 0	00 0	00 0	00 0	00 0
OTU182 0	00 0	00 0	00 0	00 0	00 0	00 5	00 0	00 0	00 0	00 0	00 0	00 0	00 0	00 0	00 0	00 0	00 0	00 0	00 0	00 0	00 0	00 0	00 0	00 0	00 0	00 0	00 0	00 0	00 0	00 0	00 0	00 0	00 0	00 0	00 0	00 0	00 0	00 0	00 0	00 0	00 0	00 0	00 0	00 0	00 0	00 0	00 0	00 0	00 0
OTU183 0	00 0	00 0	00 0	00 0	00 0	00 0	00 0	00 0	00 0	00 0	00 0	00 0	00 0	00 0	00 0	00 0	00 9	00 0	00 0	00 0	00 0	00 0	00 0	00 0	00 0	00 0	00 0	00 0	00 0	00 0	00 0	00 0	00 0	00 0	00 0	00 0	00 0	00 0	00 0	00 0	00 0	00 3	00 0	00 0	00 95	00 0	00 0	00 0	00 0
OTU184 0	00 0	00 0	00 0	00 0	00 0	00 0	00 0	00 0	00 0	00 0	00 0	00 0	00 0	00 0	00 0	00 0	00 0	00 0	00 0	00 0	00 0	00 0	00 0	00 0	00 0	00 0	00 0	00 0	00 0	00 0	00 0	00 0	00 0	00 0	00 0	00 0	00 0	00 0	00 0	00 0	00 0	00 1	00 0	00 0	00 0	00 0	00 0	00 0	00 0
OTU185 0	00 0	00 0	00 0	00 0	00 0	00 0	00 0	00 0	00 0	00 0	00 0	00 0	00 0	00 0	00 0	00 0	00 0	00 0	00 0	00 0	00 0	00 0	00 0	00 0	00 0	00 0	00 0	00 0	00 0	00 0	00 0	00 0	00 0	00 0	00 0	00 0	00 0	00 0	00 0	00 0	00 0	00 0	00 0	00 0	00 0	00 0	00 0	00 0	00 0
OTU186 0	00 0	00 0	00 0	00 0	00 0	00 0	00 0	00 0	00 0	00 0	00 0	00 0	00 0	00 0	00 0	00 0	00 22	00 0	00 0	00 0	00 0	00 0	00 0	00 0	00 0	00 0	00 0	00 0	00 0	00 0	00 0	00 0	00 0	00 0	00 0	00 0	00 0	00 0	00 0	00 0	00 0	00 0	00 0	00 0	00 0	00 0	00 0	00 0	00 0
OTU187 0	00 0	00 0	00 0	00 0	00 0	00 0	00 0	00 0	00 0	00 0	00 0	00 0	00 0	00 0	00 0	00 0	00 1	00 0	00 0	00 2	00 0	00 0	00 0	00 0	00 0	00 0	00 0	00 0	00 0	00 0	00 0	00 0	00 0	00 2	00 0	00 0	00 0	00 0	00 80	00 61	00 2	00 9	00 0	00 0	00 0	00 0	00 6	00 0	00 7
OTU188 0	00 0	00 0	00 0	00 0	00 0	00 0	00 0	00 0	00 0	00 0	00 0	00 0	00 0	00 0	00 0	00 0	00 0	00 0	00 0	00 0	00 0	00 0	00 0	00 0	00 0	00 0	00 0	00 1	00 0	00 0	00 0	00 0	00 0	00 0	00 0	00 0	00 0	00 0	00 0	00 0	00 0	00 0	00 0	00 0	00 0	00 0	00 0	00 6	00 0
OTU189 0	00 0	00 0	00 0	00 0	00 0	00 0	00 0	00 0	00 0	00 0	00 0	00 0	00 0	00 0	00 0	00 0	00 0	00 0	00 0	00 0	00 0	00 0	00 0	00 0	00 0	00 0	00 0	00 0	00 0	00 0	00 0	00 0	00 0	00 0	00 0	00 0	00 0	00 0	00 0	00 0	00 0	00 0	00 0	00 0	00 0	00 0	00 0	00 0	00 0
OTU190 0	00 0	00 0	00 0	00 0	00 0	00 1	00 0	00 0	00 0	00 0	00 0	00 0	00 0	00 0	00 0	00 0	00 0	00 0	00 0	00 0	00 0	00 0	00 0	00 0	00 0	00 0	00 0	00 0	00 0	00 0	00 0	00 0	00 0	00 0	00 0	00 0	00 0	00 0	00 0	00 0	00 0	00 0	00 0	00 0	00 0	00 0	00 0	00 0	00 0
OTU191 0	00 0	00 0	00 0	00 0	00 0	00 0	00 0	00 0	00 0	00 0	00 0	00 0	00 0	00 0	00 0	00 0	00 0	00 0	00 0	00 0	00 0	00 0	00 0	00 0	00 0	00 0	00 0	00 0	00 0	00 0	00 0	00 0	00 0	00 0	00 0	00 0	00 0	00 0	00 0	00 0	00 0	00 0	00 0	00 0	00 0	00 0	00 0	00 0	00 0
OTU192 0	00 0	00 0	00 0	00 0	00 0	00 0	00 0	00 14	00 0	00 0	00 0	00 0	00 0	00 0	00 0	00 0	00 0	00 0	00 0	00 0	00 0	00 8	00 0	00 0	00 0	00 0	00 0	00 0	00 0	00 0	00 0	00 0	00 2	00 0	00 1	00 0	00 92	00 0	00 0	00 0	00 0	00 0	00 0	00 0	00 0	00 0	00 0	00 0	00 0
OTU193 0	00 0	00 0	00 0	00 0	00 0	00 0	00 0	00 0	00 0	00 0	00 0	00 0	00 0	00 0	00 0	00 0	00 0	00 0	00 0	00 0	00 0	00 0	00 0	00 0	00 0	00 0	00 0	00 0	00 0	00 0	00 0	00 0	00 0	00 0	00 0	00 0	00 0	00 0	00 0	00 0	00 0	00 0	00 0	00 0	00 0	00 0	00 0	00 0	00 0
OTU194 0	00 0	00 0	00 0	00 0	00 0	00 0	00 0	00 0	00 0	00 0	00 0	00 0	00 0	00 0	00 0	00 0	00 0	00 0	00 0	00 0	00 0	00 0	00 0	00 0	00 0	00 0	00 0	00 0	00 0	00 0	00 0	00 0	00 0	00 0	00 0	00 0	00 0	00 0	00 17	00 15	00 0	00 0	00 1	00 0	00 0	00 0	00 6	00 0	00 13
OTU195 0	00 0	00 0	00 0	00 0	00 0	00 0	00 0	00 0	00 0	00 0	00 0	00 0	00 0	00 0	00 0	00 0	00 0	00 0	00 0	00 9	00 10	00 0	00 0	00 10	00 0	00 0	00 0	00 0	00 0	00 0	00 0	00 0	00 0	00 0	00 0	00 0	00 0	00 0	00 0	00 0	00 0	00 0	00 0	00 0	00 0	00 0	00 0	00 0	00 0
OTU196 0	00 0	00 0	00 0	00 0	00 0	00 0	00 0	00 0	00 0	00 0	00 0	00 0	00 0	00 0	00 0	00 0	00 0	00 0	00 0	00 0	00 0	00 0	00 0	00 0	00 0	00 0	00 0	00 0	00 0	00 0	00 0	00 0	00 0	00 0	00 0	00 0	00 0	00 0	00 0	00 0	00 0	00 0	00 0	00 0	00 0	00 0	00 0	00 0	00 0
OTU197 0	00 0	00 0	00 0	00 0	00 0	00 0	00 0	00 0	00 0	00 0	00 0	00 0	00 0	00 0	00 0	00 0	00 0	00 0	00 0	00 0	00 0	00 0	00 0	00 0	00 0	00 0	00 0	00 0	00 0	00 0	00 0	00 0	00 0	00 0	00 0	00 0	00 0	00 0	00 0	00 0	00 0	00 0	00 0	00 0	00 0	00 0	00 0	00 0	00 0
OTU198 0	00 0	00 0	00 0	00 0	00 0	00 0	00 0	00 0	00 0	00 0	00 0	00 0	00 0	00 0	00 0	00 0	00 0	00 0	00 0	00 0	00 0	00 0	00 0	00 0	00 0	00 0	00 0	00 0	00 0	00 0	00 0	00 0	00 1	00 1	00 0	00 0	00 0	00 0	00 0	00 0	00 0	00 0	00 0	00 0	00 0	00 0	00 0	00 0	00 0
OTU199 0	00 1	00 0	00 0	00 0	00 0	00 0	00 1	00 14	00 0	00 0	00 0	00 0	00 0	00 0	00 0	00 0	00 0	00 0	00 0	00 1	00 0	00 1	00 0	00 0	00 0	00 0	00 55	00 0	00 0	00 0	00 0	00 0	00 0	00 0	00 0	00 0	00 0	00 11	00 0	00 0	00 0	00 0	00 0	00 0	00 18	00 0	00 0	00 0	00 0
OTU200 0	00 0	00 0	00 0	00 0	00 0	00 0	00 0	00 0	00 0	00 0	00 0	00 0	00 0	00 0	00 0	00 0	00 0	00 0	00 0	00 0	00 0	00 0	00 0	00 0	00 0	00 0	00 0	00 0	00 0	00 0	00 0	00 0	00 0	00 0	00 0	00 0	00 0	00 0	00 0	00 0	00 0	00 0	00 0	00 0	00 0	00 0	00 0	00 0	00 0
OTU201 0	00 0	00 0	00 0	00 0	00 0	00 0	00 0	00 0	00 0	00 0	00 0	00 0	00 0	00 0	00 0	00 0	00 0	00 0	00 0	00 0	00 0	00 0	00 0	00 0	00 0	00 0	00 0	00 0	00 0	00 0	00 0	00 0	00 0	00 0	00 0	00 0	00 0	00 0	00 0	00 0	00 0	00 0	00 0	00 0	00 0	00 0	00 0	00 0	00 0
OTU202 0	00 0	00 0	00 0	00 0	00 0	00 0	00 0	00 0	00 0	00 0	00 0	00 0	00 0	00 0	00 0	00 0	00 0	00 0	00 0	00 0	00 0	00 0	00 0	00 0	00 0	00 0	00 0	00 0	00 0	00 0	00 0	00 0	00 0	00 0	00 0	00 0	00 0	00 0	00 0	00 0	00 0	00 0	00 0	00 0	00 0	00 0	00 0	00 22	00 0
OTU203 0	00 0	00 0	00 0	00 0	00 0	00 0	00 0	00 0	00 0	00 0	00 0	00 0	00 0	00 0	00 0	00 0	00 0	00 0	00 0	00 0	00 0	00 0	00 0	00 0	00 0	00 0	00 0	00 0	00 0	00 0	00 0	00 0	00 0	00 0	00 0	00 0	00 0	00 0	00 0	00 0	00 0	00 0	00 0	00 0	00 0	00 0	00 0	00 0	00 0
OTU204 0	00 0	00 0	00 0	00 0	00 0	00 0	00 0	00 0	00 0	00 0	00 0	00 0	00 0	00 0	00 0	00 0	00 0	00 0	00 0	00 0	00 0	00 0	00 0	00 0	00 0	00 0	00 0	00 0	00 0	00 0	00 0	00 0	00 0	00 0	00 0	00 0	00 0	00 0	00 0	00 0	00 0	00 0	00 0	00 0	00 0	00 0	00 0	00 0	00 0
OTU205 0	00 0	00 0	00 0	00 0	00 0	00 0	00 0	00 0	00 0	00 0	00 0	00 0	00 0	00 0	00 0	00 0	00 0	00 0	00 0	00 0	00 0	00 0	00 0	00 0	00 0	00 0	00 0	00 0	00 0	00 0	00 0	00 0	00 0	00 0	00 0	00 0	00 0	00 0	00 0	00 0	00 0	00 0	00 0	00 0	00 0	00 0	00 0	00 0	00 0
OTU206 0	00 0	00 0	00 0	00 0	00 0	00 10	00 0	00 0	00 0	00 0	00 0	00 0	00 0	00 0	00 0	00 0	00 0	00 0	00 0	00 0	00 0	00 0	00 0	00 0	00 0	00 0	00 0	00 0	00 0	00 0	00 0	00 0	00 0	00 0	00 0	00 0	00 0	00 0	00 0	00 0	00 0	00 0	00 0	00 0	00 0	00 0	00 0	00 0	00 0
OTU207 0	00 0	00 0	00 0	00 0	00 0	00 0	00 0	00 0	00 0	00 0	00 0	00 0	00 0	00 0	00 0	00 0	00 0	00 0	00 0	00 0	00 0	00 0	00 0	00 0	00 0	00 0	00 0	00 0	00 0	00 0	00 0	00 0	00 0	00 0	00 0	00 0	00 0	00 0	00 0	00 0	00 0	00 0	00 0	00 0	00 0	00 0	00 0	00 0	00 0
OTU208 0	00 0	00 0	00 0	00 0	00 0	00 0	00 0	00 0	00 0	00 0	00 0	00 0	00 0	00 0	00 0	00 0	00 2	00 2	00 0	00 0	00 0	00 0	00 0	00 0	00 0	00 0	00 0	00 0	00 0	00 0	00 0	00 0	00 0	00 0	00 0	00 0	00 0	00 0	00 59	00 29	00 5	00 194	00 0	00 0	00 5	00 0	00 3	00 0	00 5
OTU209 0	00 0	00 0	00 0	00 0	00 0	00 0	00 0	00 0	00 0	00 0	00 0	00 0	00 0	00 0	00 0	00 0	00 0	00 0	00 0	00 0	00 0	00 0	00 0	00 0	00 0	00 0	00 0	00 0	00 0	00 0	00 0	00 0	00 0	00 0	00 0	00 0	00 0	00 0	00 0	00 0	00 0	00 0	00 0	00 0	00 0	00 0	00 0	00 0	00 0
OTU210 0	00 0	00 0	00 0	00 0	00 0	00 0	00 0	00 0	00 0	00 0	00 0	00 0	00 0	00 0	00 0	00 0	00 0	00 0	00 0	00 0	00 0	00 0	00 0	00 0	00 0	00 0	00 0	00 0	00 0	00 0	00 0	00 0	00 0	00 0	00 0	00 0	00 0	00 0	00 0	00 0	00 0	00 1	00 0	00 0	00 0	00 0	00 0	00 0	00 0
OTU211 0	00 0	00 0	00 0	00 0	00 0	00 0	00 0	00 0	00 0	00 0	00 0	00 0	00 0	00 0	00 0	00 0	00 0	00 0	00 0	00 0	00 0	00 0	00 0	00 0	00 0	00 0	00 0	00 0	00 0	00 0	00 0	00 0	00 0	00 0	00 0	00 0	00 0	00 0	00 0	00 0	00 0	00 0	00 9	00 0	00 0	00 0	00 0	00 0	00 0
OTU212 0	00 0	00 0	00 1	00 0	00 0	00 0	00 0	00 0	00 0	00 0	00 0	00 0	00 0	00 0	00 0	00 0	00 0	00 0	00 0	00 0	00 0	00 0	00 0	00 0	00 0	00 0	00 0	00 0	00 0	00 0	00 0	00 0	00 0	00 0	00 0	00 0	00 0	00 0	00 0	00 0	00 0	00 0	00 0	00 0	00 0	00 0	00 0	00 0	00 0
OTU213 0	00 0	00 0	00 0	00 0	00 0	00 0	00 0	00 0	00 0	00 0	00 0	00 0	00 0	00 0	00 0	00 0	00 0	00 0	00 0	00 0	00 0	00 0	00 0	00 0	00 0	00 0	00 0	00 0	00 0	00 0	00 0	00 0	00 0	00 0	00 0	00 0	00 0	00 0	00 0	00 0	00 0	00 0	00 0	00 0	00 0	00 0	00 24	00 0	00 0
OTU214 0	00 0	00 0	00 0	00 0	00 0	00 0	00 0	00 0	00 0	00 0	00 0	00 0	00 0	00 0	00 0	00 0	00 0	00 0	00 0	00 0	00 0	00 0	00 0	00 0	00 0	00 0	00 0	00 0	00 0	00 0	00 0	00 0	00 0	00 0	00 0	00 0	00 0	00 0	00 0	00 0	00 0	00 0	00 0	00 0	00 0	00 0	00 0	00 0	00 0
OTU215 0	00 0	00 0	00 0	00 0	00 0	00 0	00 0	00 0	00 0	00 0	00 0	00 0	00 0	00 0	00 0	00 0	00 0	00 0	00 0	00 0	00 0	00 0	00 0	00 0	00 0	00 0	00 0	00 0	00 9	00 1	00 0	00 0	00 0	00 0	00 8	00 0	00 0	00 4	00 0	00 0	00 11	00 2	00 0	00 0	00 0	00 0	00 7	00 0	00 1
OTU216 0	00 0	00 0	00 0	00 0	00 0	00 0	00 0	00 0	00 0	00 0	00 0	00 0	00 0	00 0	00 0	00 0	00 0	00 0	00 0	00 0	00 0	00 0	00 0	00 0	00 0	00 0	00 0	00 0	00 0	00 0	00 0	00 0	00 0	00 0	00 0	00 0	00 0	00 0	00 0	00 0	00 0	00 0	00 0	00 0	00 0	00 0	00 0	00 0	00 0
OTU217 7	00 0	00 7	00 2	00 0	00 6	00 3	00 5	00 0	00 0	00 0	00 0	00 0	00 7	00 6	00 0	00 0	00 0	00 0	00 0	00 0	00 0	00 6	00 7	00 0	00 6	00 0	00 0	00 0	00 0	00 0	00 0	00 0	00 0	00 0	00 0	00 0	00 1	00 0	00 0	00 0	00 0	00 0	00 0	00 0	00 0	00 0	00 0	00 0	00 0
OTU218 0	00 0	00 0	00 0	00 0	00 0	00 0	00 0	00 0	00 0	00 0	00 0	00 0	00 0	00 0	00 0	00 0	00 0	00 0	00 0	00 0	00 0	00 0	00 0	00 0	00 0	00 0	00 0	00 0	00 0	00 0	00 0	00 0	00 0	00 0	00 0	00 0	00 0	00 0	00 0	00 0	00 0	00 0	00 0	00 0	00 0	00 0	00 0	00 0	00 0
OTU219 0	00 0	00 0	00 0	00 0	00 0	00 0	00 0	00 0	00 0	00 0	00 0	00 0	00 0	00 0	00 0	00 0	00 0	00 0	00 0	00 0	00 0	00 0	00 0	00 0	00 0	00 0	00 0	00 0	00 0	00 0	00 0	00 0	00 0	00 0	00 0	00 0	00 0	00 0	00 0	00 0	00 0	00 0	00 0	00 0	00 0	00 0	00 0	00 0	00 0
OTU220 0	00 0	00 0	00 0	00 0	00 0	00 0	00 0	00 0	00 0	00 0	00 0	00 0	00 0	00 0	00 0	00 0	00 0	00 0	00 0	00 0	00 0	00 0	00 0	00 0	00 0	00 0	00 0	00 0	00 0	00 0	00 0	00 0	00 0	00 0	00 0	00 0	00 0	00 0	00 0	00 0	00 0	00 0	00 0	00 0	00 0	00 0	00 0	00 0	00 0
OTU221 0	00 0	00 0	00 0	00 0	00 0	00 0	00 0	00 0	00 0	00 0	00 0	00 0	00 0	00 0	00 0	00 0	00 0	00 0	00 0	00 0	00 0	00 0	00 0	00 0	00 0	00 0	00 0	00 0	00 0	00 0	00 0	00 0	00 0	00 0	00 0	00 0	00 0	00 0	00 0	00 0	00 0	00 0	00 0	00 0	00 0	00 0	00 0	00 0	00 0
OTU222 0	00 0	00 0	00 0	00 0	00 0	00 0	00 0	00 0	00 0	00 0	00 0	00 0	00 0	00 0	00 0	00 0	00 0	00 0	00 0	00 0	00 0	00 0	00 0	00 0	00 0	00 0	00 0	00 0	00 0	00 0	00 0	00 0	00 0	00 0	00 0	00 0	00 0	00 0	00 0	00 0	00 0	00 0	00 0	00 0	00 0	00 0	00 0	00 0	00 0
OTU223 0	00 0	00 0	00 2	00 0	00 0	00 0	00 0	00 0	00 0	00 0	00 0	00 0	00 0	00 0	00 0	00 0	00 0	00 0	00 0	00 0	00 0	00 0	00 0	00 0	00 0	00 0	00 0	00 0	00 0	00 0	00 0	00 2	00 0	00 0	00 0	00 0	00 0	00 1	00 0	00 0	00 0	00 0	00 0	00 0	00 0	00 2	00 0	00 0	00 0
OTU224 0	00 0	00 0	00 0	00 0	00 0	00 0	00 0	00 0	00 0	00 0	00 0	00 0	00 0	00 0	00 0	00 0	00 0	00 0	00 0	00 0	00 0	00 0	00 0	00 0	00 0	00 0	00 0	00 0	00 0	00 0	00 6	00 0	00 0	00 0	00 0	00 0	00 0	00 0	00 0	00 0	00 0	00 0	00 0	00 0	00 0	00 0	00 0	00 0	00 0
OTU225 0	00 0	00 0	00 0	00 0	00 0	00 0	00 0	00 0	00 0	00 0	00 15	00 0	00 0	00 0	00 0	00 0	00 0	00 0	00 0	00 0	00 0	00 0	00 0	00 0	00 0	00 0	00 0	00 0	00 0	00 0	00 0	00 0	00 0	00 0	00 0	00 2	00 0	00 0	00 0	00 0	00 0	00 0	00 0	00 0	00 0	00 0	00 0	00 0	00 0
OTU226 0	00 0	00 0	00 10	00 0	00 0	00 0	00 0	00 0	00 0	00 0	00 1	00 0	00 0	00 0	00 0	00 0	00 0	00 0	00 0	00 0	00 0	00 0	00 0	00 0	00 0	00 0	00 0	00 0	00 0	00 0	00 0	00 0	00 0	00 1	00 0	00 0	00 0	00 0	00 0	00 0	00 0	00 0	00 0	00 0	00 0	00 0	00 0	00 0	00 0
OTU227 0	00 0	00 0	00 0	00 0	00 0	00 0	00 0	00 0	00 0	00 0	00 0	00 0	00 0	00 0	00 0	00 0	00 0	00 0	00 0	00 0	00 0	00 0	00 0	00 0	00 0	00 0	00 0	00 0	00 0	00 0	00 0	00 0	00 0	00 0	00 0	00 0	00 0	00 0	00 0	00 0	00 0	00 0	00 0	00 0	00 0	00 0	00 0	00 0	00 0
OTU228 0	00 0	00 0	00 0	00 0	00 0	00 1	00 0	00 0	00 0	00 0	00 0	00 0	00 0	00 0	00 0	00 0	00 0	00 0	00 0	00 0	00 0	00 0	00 0	00 0	00 0	00 0	00 0	00 0	00 0	00 0	00 0	00 0	00 0	00 0	00 0	00 0	00 0	00 1	00 0	00 0	00 0	00 0	00 0	00 0	00 0	00 0	00 0	00 0	00 0
OTU229 0	00 0	00 0	00 0	00 0	00 0	00 0	00 0	00 0	00 0	00 0	00 0	00 0	00 0	00 0	00 0	00 0	00 0	00 0	00 0	00 0	00 0	00 0	00 0	00 0	00 0	00 0	00 0	00 0	00 0	00 0	00 0	00 0	00 0	00 0	00 0	00 0	00 0	00 0	00 0	00 0	00 0	00 0	00 0	00 0	00 0	00 0	00 0	00 0	00 0
OTU230 0	00 0	00 0	00 0	00 0	00 0	00 0	00 0	00 0	00 0	00 0	00 0	00 0	00 0	00 0	00 0	00 0	00 0	00 0	00 0	00 0	00 0	00 0	00 0	00 0	00 0	00 0	00 0	00 0	00 0	00 0	00 0	00 0	00 0	00 0	00 0	00 0	00 0	00 0	00 0	00 0	00 0	00 0	00 0	00 0	00 0	00 0	00 0	00 0	00 0
OTU231 0	00 0	00 0	00 0	00 0	00 0	00 0	00 0	00 0	00 0	00 0	00 0	00 0	00 0	00 0	00 0	00 0	00 0	00 0	00 0	00 0	00 0	00 0	00 0	00 0	00 0	00 0	00 0	00 0	00 0	00 0	00 0	00 0	00 0	00 0	00 0	00 0	00 0	00 0	00 0	00 0	00 0	00 0	00 0	00 0	00 0	00 0	00 0	00 0	00 0
OTU232 0	00 0	00 0	00 0	00 0	00 0	00 0	00 0	00 0	00 0	00 0	00 0	00 0	00 0	00 0	00 0	00 0	00 0	00 0	00 0	00 0	00 0	00 0	00 0	00 0	00 0	00 0	00 0	00 0	00 0	00 0	00 0	00 0	00 0	00 0	00 0	00 0	00 0	00 0	00 0	00 0	00 0	00 0	00 0	00 0	00 0	00 0	00 0	00 0	00 0
OTU233 0	00 0	00 0	00 0	00 0	00 0	00 0	00 0	00 0	00 0	00 0	00 0	00 0	00 0	00 0	00 0	00 0	00 0	00 0	00 0	00 0	00 0	00 0	00 0	00 0	00 0	00 0	00 0	00 0	00 0	00 0	00 0	00 0	00 0	00 0	00 0	00 0	00 0	00 0	00 0	00 0	00 0	00 0	00 0	00 0	00 0	00 0	00 0	00 0	00 0
OTU234 0	00 0	00 0	00 0	00 0	00 0	00 0	00 0	00 0	00 0	00 0	00 0	00 0	00 0	00 0	00 0	00 0	00 0	00 0	00 0	00 0	00 0	00 0	00 0	00 0	00 0	00 0	00 0	00 0	00 0	00 0	00 0	00 0	00 0	00 0	00 0	00 0	00 0	00 0	00 0	00 0	00 0	00 0	00 0	00 0	00 0	00 0	00 0	00 0	00 0
OTU235 0	00 0	00 0	00 0	00 0	00 0	00 0	00 0	00 0	00 0	00 0	00 0	00 0	00 0	00 0	00 0	00 0	00 0	00 0	00 0	00 0	00 0	00 0	00 0	00 0	00 0	00 0	00 0	00 0	00 0	00 0	00 0	00 0	00 0	00 0	00 0	00 0	00 0	00 0	00 0	00 0	00 0	00 0	00 0	00 0	00 0	00 0	00 0	00 0	00 0
OTU236 0	00 0	00 0	00 0	00 0	00 0	00 0	00 0	00 0	00 0	00 0	00 0	00 0	00 0	00 0	00 0	00 0	00 0	00 0	00 0	00 0	00 0	00 0	00 0	00 0	00 0	00 0	00 0	00 0	00 0	00 0	00 0	00 0	00 0	00 0	00 0	00 0	00 0	00 0	00 0	00 0	00 0	00 0	00 0	00 0	00 0	00 0	00 0	00 0	00 0
OTU237 0	00 0	00 0	00 0	00 0	00 0	00 0	00 0	00 0	00 0	00 0	00 0	00 0	00 0	00 0	00 0	00 0	00 0	00 0	00 0	00 0	00 0	00 0	00 0	00 0	00 0	00 0	00 0	00 0	00 0	00 0	00 0	00 0	00 0	00 0	00 0	00 0	00 0	00 0	00 1	00 0	00 0	00 0	00 0	00 0	00 0	00 0	00 0	00 0	00 0
OTU238 0	00 0	00 0	00 0	00 0	00 0	00 0	00 0	00 0	00 0	00 0	00 0	00 0	00 0	00 0	00 0	00 0	00 0	00 0	00 0	00 0	00 0	00 0	00 0	00 0	00 0	00 0	00 0	00 0	00 0	00 0	00 0	00 0	00 0	00 0	00 0	00 0	00 0	00 0	00 0	00 0	00 0	00 0	00 0	00 0	00 0	00 0	00 0	00 0	00 0
OTU239 0	00 0	00 0	00 0	00 0	00 0	00 0	00 0	00 0	00 0	00 0	00 0	00 0	00 0	00 0	00 0	00 0	00 0	00 0	00 0	00 0	00 0	00 0	00 0	00 0	00 0	00 0	00 0	00 0	00 0	00 0	00 0	00 0	00 0	00 0	00 0	00 0	00 0	00 0	00 0	00 0	00 0	00 0	00 0	00 0	00 0	00 0	00 0	00 0	00 0
OTU240 0	00 0	00 0	00 0	00 0	00 0	00 0	00 0	00 0	00 0	00 0	00 0	00 0	00 0	00 0	00 0	00 0	00 0	00 0	00 0	00 0	00 0	00 0	00 0	00 0	00 0	00 0	00 0	00 0	00 0	00 0	00 0	00 0	00 0	00 0	00 0	00 0	00 0	00 0	00 0	00 0	00 0	00 0	00 0	00 0	00 0	00 0	00 0	00 0	00 0
OTU241 0	00 0	00 0	00 0	00 0	00 0	00 0	00 0	00 0	00 0	00 0	00 0	00 0	00 0	00 0	00 0	00 0	00 0	00 0	00 0	00 0	00 0	00 0	00 0	00 0	00 0	00 0	00 0	00 0	00 0	00 0	00 0	00 0	00 0	00 0	00 0	00 0	00 0	00 0	00 0	00 0	00 0	00 0	00 0	00 0	00 0	00 0	00 0	00 0	00 0
OTU242 0	00 0	00 0	00 0	00 0	00 0	00 0	00 0	00 0	00 0	00 0	00 0	00 0	00 0	00 0	00 0	00 0	00 0	00 0	00 0	00 0	00 0	00 0	00 0	00 0	00 0	00 0	00 0	00 0	00 0	00 0	00 0	00 0	00 0	00 0	00 0	00 0	00 0	00 0	00 0	00 0	00 0	00 0	00 0	00 0	00 0	00 0	00 0	00 0	00 0
OTU243 0	00 1	00 0	00 0	00 0	00 0	00 0	00 0	00 0	00 0	00 0	00 0	00 0	00 0	00 0	00 0	00 0	00 3	00 0	00 0	00 0	00 0	00 0	00 0	00 0	00 0	00 0	00 0	00 0	00 0	00 0	00 4	00 0	00 0	00 0	00 0	00 0	00 0	00 0	00 0	00 0	00 0	00 0	00 0	00 0	00 0	00 0	00 0	00 0	00 0
OTU244 0	00 0	00 0	00 0	00 0	00 0	00 0	00 0	00 0	00 0	00 0	00 0	00 0	00 0	00 0	00 0	00 0	00 0	00 0	00 0	00 0	00 0	00 0	00 0	00 0	00 0	00 0	00 0	00 0	00 0	00 0	00 0	00 0	00 0	00 0	00 0	00 0	00 0	00 0	00 0	00 0	00 0	00 0	00 0	00 0	00 0	00 0	00 0	00 0	00 0
OTU245 0	00 0	00 0	00 0	00 0	00 0	00 0	00 0	00 0	00 0	00 0	00 0	00 0	00 0	00 0	00 0	00 0	00 0	00 0	00 0	00 0	00 0	00 0	00 0	00 0	00 0	00 0	00 0	00 0	00 0	00 0	00 0	00 0	00 0	00 0	00 0	00 0	00 0	00 0	00 0	00 0	00 0	00 0	00 0	00 0	00 0	00 0	00 0	00 0	00 0
OTU246 1	00 0	00 0	00 0	00 0	00 0	00 1	00 0	00 0	00 0	00 0	00 0	00 0	00 0	00 0	00 0	00 0	00 0	00 0	00 0	00 0	00 0	00 0	00 0	00 0	00 0	00 0	00 0	00 0	00 0	00 0	00 0	00 0	00 0	00 0	00 0	00 0	00 0	00 0	00 0	00 0	00 0	00 0	00 0	00 0	00 0	00 0	00 0	00 0	00 0
OTU247 0	00 0	00 0	00 0	00 0	00 0	00 0	00 0	00 0	00 0	00 0	00 0	00 0	00 0	00 0	00 0	00 0	00 0	00 0	00 0	00 0	00 0	00 0	00 0	00 0	00 0	00 0	00 0	00 0	00 0	00 0	00 0	00 0	00 0	00 0	00 0	00 0	00 0	00 0	00 0	00 0	00 0	00 0	00 0	00 0	00 0	00 0	00 0	00 0	00 0
OTU248 5	00 0	00 11	00 1	00 0	00 10	00 6	00 6	00 0	00 0	00 0	00 0	00 0	00 8	00 4	00 0	00 0	00 0	00 0	00 0	00 0	00 0	00 3	00 7	00 0	00 6	00 0	00 0	00 0	00 0	00 0	00 0	00 0	00 0	00 0	00 0	00 0	00 0	00 0	00 0	00 0	00 0	00 0	00 0	00 0	00 0	00 0	00 0	00 0	00 0
OTU249 0	00 0	00 0	00 0	00 0	00 0	00 0	00 0	00 0	00 0	00 0	00 0	00 0	00 0	00 0	00 0	00 0	00 0	00 0	00 0	00 0	00 0	00 0	00 0	00 0	00 0	00 0	00 0	00 0	00 0	00 0	00 0	00 0	00 0	00 0	00 0	00 0	00 0	00 0	00 0	00 0	00 0	00 0	00 0	00 0	00 0	00 0	00 0	00 0	00 0
OTU250 0	00 0	00 0	00 0	00 0	00 0	00 0	00 0	00 0	00 0	00 0	00 0	00 0	00 0	00 0	00 0	00 0	00 0	00 0	00 0	00 0	00 0	00 0	00 0	00 0	00 0	00 0	00 0	00 0	00 0	00 0	00 0	00 0	00 2	00 0	00 0	00 0	00 0	00 0	00 0	00 0	00 0	00 0	00 0	00 0	00 0	00 0	00 0	00 0	00 0
OTU251 0	00 0	00 0	00 0	00 0	00 0	00 0	00 0	00 0	00 0	00 0	00 0	00 0	00 0	00 0	00 0	00 0	00 0	00 0	00 0	00 0	00 0	00 0	00 0	00 0	00 0	00 0	00 0	00 0	00 0	00 0	00 0	00 0	00 0	00 0	00 0	00 0	00 0	00 0	00 0	00 0	00 0	00 30	00 0	00 0	00 0	00 0	00 0	00 0	00 0
OTU252 0	00 0	00 0	00 0	00 0	00 0	00 0	00 0	00 0	00 0	00 0	00 0	00 0	00 0	00 0	00 0	00 0	00 0	00 0	00 0	00 0	00 0	00 0	00 0	00 0	00 0	00 0	00 0	00 0	00 0	00 0	00 0	00 0	00 0	00 0	00 0	00 0	00 0	00 0	00 0	00 0	00 0	00 0	00 0	00 0	00 0	00 0	00 0	00 0	00 0
OTU253 0	00 0	00 0	00 0	00 0	00 0	00 0	00 0	00 0	00 0	00 0	00 0	00 0	00 0	00 0	00 0	00 0	00 0	00 0	00 0	00 0	00 0	00 0	00 0	00 0	00 0	00 0	00 0	00 0	00 0	00 0	00 1	00 0	00 0	00 0	00 0	00 0	00 0	00 0	00 0	00 0	00 0	00 0	00 0	00 0	00 0	00 0	00 0	00 0	00 0
OTU254 0	00 0	00 0	00 0	00 0	00 0	00 0	00 0	00 0	00 0	00 0	00 0	00 0	00 0	00 0	00 0	00 0	00 0	00 0	00 0	00 0	00 0	00 0	00 0	00 0	00 0	00 0	00 0	00 0	00 0	00 0	00 0	00 0	00 0	00 0	00 0	00 0	00 0	00 0	00 0	00 0	00 0	00 0	00 0	00 0	00 0	00 0	00 0	00 0	00 0
OTU255 0	00 0	00 0	00 0	00 0	00 0	00 0	00 0	00 0	00 0	00 0	00 0	00 0	00 0	00 0	00 0	00 0	00 0	00 0	00 0	00 0	00 0	00 0	00 0	00 0	00 0	00 0	00 0	00 0	00 0	00 0	00 0	00 0	00 0	00 0	00 0	00 0	00 0	00 0	00 0	00 0	00 0	00 0	00 0	00 0	00 0	00 0	00 0	00 0	00 0
OTU256 0	00 0	00 0	00 0	00 0	00 0	00 0	00 0	00 0	00 0	00 0	00 0	00 0	00 0	00 0	00 0	00 0	00 0	00 0	00 0	00 0	00 0	00 0	00 0	00 0	00 0	00 0	00 0	00 0	00 0	00 0	00 0	00 0	00 0	00 0	00 0	00 0	00 0	00 0	00 0	00 0	00 0	00 0	00 0	00 0	00 0	00 0	00 0	00 0	00 0
OTU257 0	00 0	00 0	00 0	00 0	00 0	00 0	00 0	00 0	00 0	00 0	00 0	00 0	00 0	00 0	00 0	00 0	00 0	00 0	00 0	00 0	00 0	00 0	00 0	00 0	00 0	00 0	00 0	00 0	00 0	00 0	00 0	00 0	00 0	00 0	00 0	00 0	00 0	00 0	00 0	00 0	00 0	00 0	00 0	00 0	00 0	00 0	00 0	00 16	00 0
OTU258 0	00 0	00 0	00 9	00 0	00 0	00 0	00 0	00 0	00 0	00 0	00 0	00 0	00 0	00 0	00 0	00 0	00 0	00 0	00 0	00 0	00 0	00 0	00 0	00 0	00 0	00 0	00 0	00 0	00 0	00 0	00 0	00 1	00 1	00 8	00 0	00 0	00 0	00 4	00 0	00 0	00 0	00 0	00 0	00 0	00 1	00 0	00 0	00 0	00 0
OTU259 0	00 2	00 0	00 0	00 0	00 0	00 0	00 0	00 0	00 0	00 2	00 5	00 1	00 0	00 0	00 2	00 1	00 0	00 3	00 2	00 0	00 0	00 0	00 0	00 0	00 0	00 0	00 0	00 0	00 0	00 0	00 0	00 0	00 0	00 0	00 0	00 2	00 0	00 0	00 0	00 0	00 0	00 0	00 0	00 0	00 0	00 0	00 0	00 0	00 0
OTU260 1	00 0	00 0	00 0	00 0	00 0	00 3	00 0	00 0	00 0	00 0	00 0	00 0	00 0	00 0	00 0	00 0	00 0	00 0	00 0	00 0	00 0	00 0	00 0	00 0	00 0	00 0	00 0	00 0	00 0	00 0	00 0	00 0	00 0	00 0	00 0	00 0	00 0	00 0	00 0	00 0	00 0	00 0	00 0	00 0	00 0	00 0	00 0	00 0	00 0
OTU261 0	00 0	00 0	00 0	00 0	00 0	00 0	00 0	00 0	00 0	00 0	00 0	00 0	00 0	00 0	00 0	00 0	00 0	00 0	00 0	00 0	00 0	00 0	00 0	00 0	00 0	00 0	00 0	00 0	00 0	00 0	00 0	00 0	00 0	00 0	00 0	00 0	00 0	00 0	00 0	00 0	00 0	00 0	00 0	00 0	00 0	00 0	00 0	00 0	00 0
OTU262 0	00 0	00 0	00 0	00 0	00 0	00 0	00 0	00 0	00 0	00 0	00 0	00 0	00 0	00 0	00 0	00 0	00 0	00 0	00 0	00 0	00 0	00 0	00 0	00 0	00 0	00 0	00 0	00 0	00 0	00 0	00 0	00 0	00 0	00 0	00 0	00 0	00 0	00 0	00 0	00 0	00 0	00 0	00 0	00 0	00 0	00 0	00 0	00 0	00 0
OTU263 0	00 0	00 0	00 0	00 0	00 0	00 0	00 0	00 0	00 0	00 0	00 0	00 0	00 0	00 0	00 0	00 0	00 0	00 0	00 0	00 0	00 0	00 0	00 0	00 0	00 0	00 0	00 0	00 0	00 0	00 0	00 0	00 0	00 0	00 0	00 0	00 0	00 0	00 0	00 0	00 0	00 0	00 0	00 0	00 0	00 0	00 0	00 0	00 0	00 0
OTU264 0	00 0	00 0	00 0	00 0	00 0	00 0	00 0	00 0	00 0	00 0	00 0	00 0	00 0	00 0	00 0	00 0	00 0	00 0	00 0	00 0	00 0	00 0	00 0	00 0	00 0	00 0	00 0	00 0	00 0	00 0	00 0	00 0	00 0	00 0	00 0	00 0	00 0	00 0	00 0	00 0	00 0	00 0	00 0	00 0	00 0	00 0	00 0	00 0	00 0
OTU265 0	00 0	00 0	00 0	00 0	00 0	00 0	00 0	00 0	00 0	00 0	00 0	00 0	00 0	00 0	00 0	00 0	00 6	00 0	00 0	00 0	00 0	00 0	00 0	00 0	00 0	00 0	00 0	00 0	00 0	00 0	00 0	00 0	00 0	00 1	00 0	00 0	00 0	00 0	00 15	00 24	00 27	00 5	00 0	00 0	00 6	00 0	00 3	00 0	00 13
OTU266 0	00 0	00 0	00 0	00 0	00 0	00 0	00 0	00 0	00 0	00 0	00 0	00 0	00 0	00 0	00 0	00 0	00 7	00 0	00 0	00 0	00 0	00 0	00 0	00 0	00 0	00 0	00 0	00 0	00 0	00 0	00 0	00 0	00 0	00 0	00 0	00 0	00 0	00 0	00 14	00 29	00 1	00 1	00 0	00 0	00 0	00 0	00 0	00 0	00 24
OTU267 0	00 0	00 0	00 0	00 0	00 0	00 0	00 0	00 0	00 0	00 0	00 0	00 0	00 0	00 0	00 0	00 0	00 0	00 0	00 0	00 0	00 0	00 0	00 0	00 0	00 0	00 0	00 0	00 0	00 0	00 0	00 0	00 0	00 0	00 0	00 0	00 0	00 0	00 0	00 0	00 0	00 0	00 30	00 0	00 0	00 0	00 0	00 0	00 0	00 0
OTU268 0	00 0	00 0	00 5	00 0	00 0	00 0	00 0	00 0	00 0	00 0	00 0	00 0	00 0	00 0	00 0	00 0	00 0	00 0	00 0	00 0	00 0	00 0	00 0	00 0	00 0	00 0	00 0	00 0	00 0	00 0	00 8	00 0	00 0	00 0	00 0	00 0	00 0	00 0	00 0	00 0	00 0	00 0	00 0	00 0	00 0	00 0	00 0	00 0	00 0
OTU269 0	00 0	00 0	00 0	00 0	00 0	00 0	00 0	00 0	00 0	00 0	00 0	00 0	00 0	00 0	00 0	00 0	00 0	00 0	00 0	00 0	00 0	00 0	00 0	00 0	00 0	00 0	00 0	00 0	00 0	00 0	00 0	00 0	00 0	00 8	00 0	00 0	00 0	00 0	00 0	00 0	00 0	00 0	00 0	00 0	00 0	00 0	00 0	00 0	00 1
OTU270 0	00 0	00 0	00 0	00 0	00 0	00 0	00 0	00 0	00 0	00 0	00 0	00 0	00 0	00 0	00 0	00 0	00 4	00 0	00 0	00 0	00 0	00 0	00 0	00 0	00 0	00 0	00 0	00 0	00 12	00 0	00 3	00 3	00 1	00 2	00 12	00 0	00 5	00 1	00 0	00 0	00 19	00 4	00 0	00 0	00 3	00 0	00 23	00 0	00 4
OTU271 0	00 0	00 0	00 0	00 0	00 0	00 0	00 0	00 0	00 0	00 0	00 0	00 0	00 0	00 0	00 0	00 0	00 0	00 0	00 0	00 0	00 0	00 0	00 0	00 0	00 0	00 0	00 0	00 0	00 0	00 0	00 0	00 0	00 0	00 0	00 0	00 0	00 0	00 0	00 0	00 0	00 0	00 0	00 0	00 0	00 0	00 0	00 0	00 0	00 0
OTU272 0	00 0	00 0	00 0	00 0	00 0	00 0	00 0	00 0	00 0	00 0	00 8	00 0	00 0	00 0	00 0	00 0	00 0	00 0	00 0	00 0	00 0	00 0	00 0	00 0	00 0	00 0	00 0	00 0	00 0	00 0	00 0	00 0	00 0	00 0	00 0	00 4	00 0	00 0	00 0	00 0	00 0	00 0	00 0	00 0	00 0	00 0	00 1	00 0	00 0
OTU273 0	00 0	00 0	00 0	00 0	00 0	00 0	00 0	00 0	00 0	00 0	00 0	00 0	00 0	00 0	00 0	00 0	00 0	00 0	00 0	00 0	00 0	00 0	00 0	00 0	00 0	00 0	00 0	00 0	00 0	00 0	00 0	00 0	00 0	00 0	00 0	00 0	00 0	00 0	00 0	00 0	00 0	00 0	00 0	00 0	00 0	00 0	00 0	00 0	00 0
OTU274 0	00 0	00 0	00 0	00 0	00 0	00 0	00 0	00 16	00 0	00 0	00 0	00 0	00 0	00 0	00 0	00 0	00 0	00 0	00 0	00 0	00 0	00 5	00 0	00 0	00 0	00 0	00 0	00 0	00 0	00 0	00 0	00 0	00 0	00 0	00 0	00 0	00 64	00 0	00 0	00 0	00 0	00 0	00 0	00 0	00 0	00 0	00 0	00 0	00 0
OTU275 0	00 0	00 0	00 0	00 0	00 0	00 0	00 0	00 0	00 0	00 0	00 0	00 0	00 0	00 0	00 0	00 0	00 0	00 0	00 0	00 0	00 0	00 0	00 0	00 0	00 0	00 0	00 0	00 0	00 0	00 0	00 0	00 0	00 0	00 0	00 0	00 0	00 0	00 0	00 0	00 0	00 0	00 0	00 0	00 0	00 0	00 0	00 0	00 0	00 17
OTU276 0	00 0	00 0	00 0	00 0	00 0	00 0	00 0	00 0	00 0	00 0	00 0	00 0	00 0	00 0	00 0	00 0	00 0	00 0	00 0	00 0	00 0	00 0	00 0	00 0	00 0	00 0	00 0	00 0	00 0	00 0	00 0	00 0	00 0	00 0	00 0	00 0	00 0	00 0	00 0	00 0	00 0	00 0	00 0	00 0	00 0	00 0	00 0	00 0	00 0
OTU277 0	00 0	00 0	00 0	00 0	00 0	00 0	00 0	00 0	00 0	00 0	00 0	00 0	00 0	00 0	00 0	00 0	00 0	00 0	00 0	00 0	00 0	00 0	00 0	00 0	00 0	00 0	00 0	00 0	00 0	00 0	00 0	00 0	00 0	00 0	00 0	00 0	00 0	00 0	00 0	00 0	00 0	00 0	00 0	00 0	00 0	00 1	00 0	00 0	00 0
OTU278 0	00 0	00 0	00 0	00 0	00 0	00 0	00 0	00 0	00 0	00 0	00 0	00 0	00 0	00 0	00 0	00 0	00 0	00 0	00 0	00 0	00 0	00 0	00 0	00 0	00 0	00 0	00 0	00 0	00 0	00 0	00 0	00 0	00 0	00 0	00 0	00 0	00 0	00 0	00 0	00 0	00 0	00 0	00 0	00 0	00 0	00 0	00 0	00 0	00 0
OTU279 0	00 0	00 0	00 0	00 0	00 0	00 1	00 0	00 0	00 0	00 0	00 0	00 0	00 0	00 0	00 0	00 0	00 0	00 0	00 0	00 0	00 0	00 0	00 0	00 0	00 0	00 0	00 0	00 0	00 0	00 0	00 0	00 0	00 0	00 0	00 0	00 0	00 0	00 0	00 0	00 0	00 0	00 0	00 0	00 0	00 0	00 0	00 0	00 0	00 0
OTU280 0	00 0	00 0	00 0	00 0	00 0	00 0	00 0	00 0	00 0	00 0	00 0	00 0	00 0	00 0	00 0	00 0	00 0	00 0	00 0	00 0	00 0	00 0	00 0	00 0	00 0	00 0	00 0	00 0	00 0	00 0	00 0	00 0	00 0	00 0	00 0	00 0	00 0	00 0	00 0	00 0	00 0	00 0	00 0	00 0	00 0	00 0	00 0	00 0	00 0
OTU281 0	00 0	00 0	00 0	00 0	00 0	00 0	00 0	00 0	00 0	00 0	00 0	00 0	00 0	00 0	00 0	00 0	00 0	00 0	00 0	00 0	00 0	00 0	00 0	00 0	00 0	00 0	00 0	00 0	00 0	00 0	00 0	00 0	00 0	00 0	00 0	00 0	00 0	00 0	00 0	00 0	00 0	00 0	00 0	00 0	00 0	00 0	00 0	00 0	00 0
OTU282 0	00 0	00 0	00 0	00 0	00 0	00 0	00 0	00 0	00 0	00 0	00 0	00 0	00 0	00 0	00 0	00 0	00 0	00 0	00 0	00 0	00 0	00 0	00 0	00 0	00 0	00 0	00 0	00 0	00 0	00 0	00 0	00 0	00 0	00 0	00 0	00 0	00 0	00 0	00 0	00 0	00 0	00 0	00 0	00 0	00 0	00 0	00 0	00 0	00 16
OTU283 0	00 0	00 0	00 0	00 0	00 0	00 0	00 0	00 0	00 0	00 0	00 0	00 0	00 0	00 0	00 0	00 0	00 0	00 0	00 0	00 0	00 0	00 0	00 0	00 0	00 0	00 0	00 0	00 0	00 0	00 0	00 0	00 0	00 0	00 0	00 0	00 0	00 0	00 0	00 0	00 0	00 0	00 0	00 0	00 0	00 0	00 0	00 0	00 0	00 0
OTU284 0	00 0	00 0	00 0	00 0	00 0	00 0	00 0	00 0	00 0	00 0	00 0	00 0	00 0	00 0	00 0	00 0	00 0	00 0	00 0	00 0	00 0	00 0	00 0	00 0	00 0	00 0	00 0	00 0	00 0	00 0	00 0	00 0	00 0	00 0	00 0	00 0	00 0	00 0	00 0	00 0	00 0	00 0	00 0	00 0	00 0	00 0	00 0	00 0	00 0
OTU285 0	00 0	00 0	00 0	00 0	00 0	00 0	00 0	00 0	00 0	00 0	00 0	00 0	00 0	00 0	00 0	00 0	00 8	00 0	00 0	00 17	00 0	00 0	00 0	00 0	00 0	00 0	00 0	00 0	00 0	00 0	00 0	00 0	00 0	00 0	00 0	00 0	00 0	00 0	00 0	00 0	00 0	00 0	00 0	00 0	00 0	00 0	00 14	00 6	00 0
OTU286 0	00 0	00 0	00 0	00 0	00 0	00 0	00 0	00 0	00 0	00 0	00 0	00 0	00 0	00 0	00 0	00 0	00 0	00 0	00 0	00 0	00 0	00 0	00 0	00 0	00 0	00 0	00 0	00 0	00 0	00 0	00 0	00 0	00 0	00 0	00 0	00 0	00 0	00 0	00 0	00 0	00 0	00 0	00 0	00 0	00 0	00 0	00 0	00 0	00 0
OTU287 0	00 0	00 0	00 0	00 0	00 0	00 0	00 0	00 0	00 0	00 0	00 0	00 0	00 0	00 0	00 0	00 0	00 0	00 0	00 0	00 0	00 0	00 0	00 0	00 0	00 0	00 0	00 0	00 0	00 0	00 0	00 0	00 0	00 0	00 0	00 0	00 0	00 0	00 0	00 0	00 0	00 0	00 0	00 0	00 0	00 0	00 0	00 0	00 0	00 0
OTU288 0	00 0	00 0	00 0	00 0	00 0	00 0	00 0	00 0	00 0	00 0	00 0	00 0	00 0	00 0	00 0	00 0	00 0	00 0	00 0	00 0	00 0	00 0	00 0	00 0	00 0	00 0	00 0	00 0	00 0	00 0	00 0	00 0	00 0	00 0	00 0	00 0	00 0	00 0	00 0	00 0	00 0	00 0	00 0	00 0	00 0	00 0	00 0	00 0	00 0
OTU289 0	00 0	00 0	00 0	00 0	00 0	00 0	00 0	00 0	00 0	00 0	00 0	00 0	00 0	00 0	00 0	00 0	00 0	00 0	00 0	00 0	00 0	00 0	00 0	00 0	00 0	00 0	00 0	00 0	00 0	00 0	00 0	00 0	00 0	00 0	00 0	00 0	00 0	00 0	00 0	00 0	00 0	00 0	00 0	00 0	00 0	00 0	00 0	00 0	00 0
OTU290 0	00 0	00 0	00 0	00 0	00 0	00 0	00 0	00 0	00 0	00 0	00 0	00 0	00 0	00 0	00 0	00 0	00 0	00 0	00 0	00 0	00 0	00 0	00 0	00 0	00 0	00 0	00 0	00 0	00 0	00 0	00 0	00 0	00 0	00 0	00 0	00 0	00 0	00 0	00 0	00 0	00 0	00 0	00 0	00 0	00 0	00 0	00 0	00 0	00 0
OTU291 3	00 0	00 1	00 0	00 0	00 0	00 3	00 0	00 0	00 0	00 0	00 0	00 0	00 0	00 0	00 0	00 0	00 0	00 0	00 0	00 0	00 0	00 0	00 0	00 0	00 0	00 0	00 0	00 0	00 0	00 0	00 0	00 0	00 0	00 0	00 0	00 0	00 1	00 0	00 0	00 0	00 0	00 0	00 0	00 0	00 0	00 0	00 0	00 0	00 0
OTU292 0	00 0	00 0	00 0	00 0	00 0	00 0	00 0	00 0	00 0	00 0	00 0	00 0	00 0	00 0	00 0	00 0	00 0	00 0	00 0	00 0	00 0	00 0	00 0	00 0	00 0	00 0	00 0	00 0	00 0	00 0	00 0	00 0	00 0	00 0	00 0	00 0	00 0	00 0	00 0	00 0	00 0	00 0	00 0	00 0	00 0	00 0	00 0	00 0	00 0
OTU293 0	00 0	00 0	00 0	00 0	00 0	00 0	00 0	00 0	00 0	00 0	00 0	00 0	00 0	00 0	00 0	00 0	00 3	00 0	00 0	00 0	00 0	00 0	00 0	00 0	00 0	00 0	00 0	00 0	00 12	00 12	00 2	00 3	00 0	00 0	00 0	00 0	00 0	00 0	00 0	00 0	00 0	00 0	00 0	00 0	00 0	00 0	00 10	00 0	00 1
OTU294 0	00 0	00 0	00 0	00 0	00 0	00 0	00 0	00 0	00 0	00 0	00 0	00 0	00 0	00 0	00 0	00 0	00 0	00 0	00 0	00 0	00 0	00 0	00 0	00 0	00 0	00 0	00 0	00 0	00 0	00 0	00 0	00 0	00 0	00 0	00 0	00 0	00 0	00 0	00 0	00 0	00 0	00 0	00 0	00 0	00 0	00 0	00 0	00 0	00 0
OTU295 0	00 0	00 0	00 0	00 0	00 0	00 0	00 0	00 0	00 0	00 0	00 0	00 0	00 0	00 0	00 0	00 0	00 0	00 0	00 0	00 10	00 0	00 0	00 0	00 0	00 0	00 0	00 0	00 0	00 41	00 3	00 0	00 0	00 0	00 0	00 0	00 0	00 0	00 0	00 0	00 0	00 0	00 0	00 0	00 0	00 0	00 0	00 26	00 0	00 1
OTU296 0	00 0	00 0	00 0	00 0	00 0	00 0	00 0	00 0	00 0	00 0	00 0	00 0	00 0	00 0	00 0	00 0	00 0	00 0	00 0	00 0	00 0	00 0	00 0	00 0	00 0	00 0	00 0	00 0	00 0	00 0	00 0	00 0	00 0	00 0	00 0	00 0	00 0	00 0	00 0	00 0	00 0	00 0	00 0	00 0	00 0	00 0	00 0	00 0	00 0
OTU297 0	00 0	00 0	00 0	00 0	00 0	00 0	00 0	00 0	00 0	00 0	00 0	00 0	00 0	00 0	00 0	00 0	00 0	00 0	00 0	00 0	00 0	00 0	00 0	00 0	00 0	00 0	00 0	00 0	00 0	00 0	00 3	00 0	00 0	00 0	00 0	00 0	00 0	00 0	00 0	00 0	00 0	00 0	00 0	00 0	00 0	00 0	00 0	00 0	00 0
OTU298 0	00 0	00 0	00 0	00 0	00 0	00 0	00 0	00 0	00 0	00 0	00 0	00 0	00 0	00 0	00 0	00 0	00 0	00 0	00 0	00 0	00 0	00 0	00 0	00 0	00 0	00 0	00 0	00 0	00 0	00 0	00 0	00 0	00 0	00 0	00 0	00 0	00 0	00 0	00 0	00 0	00 0	00 0	00 0	00 0	00 0	00 0	00 0	00 0	00 0
OTU299 0	00 0	00 0	00 0	00 0	00 0	00 0	00 0	00 0	00 0	00 0	00 0	00 0	00 0	00 0	00 0	00 0	00 0	00 0	00 0	00 0	00 0	00 0	00 0	00 0	00 0	00 0	00 0	00 0	00 0	00 0	00 0	00 0	00 0	00 0	00 0	00 0	00 0	00 0	00 0	00 0	00 0	00 0	00 0	00 0	00 0	00 0	00 0	00 0	00 0
OTU300 0	00 0	00 0	00 0	00 0	00 0	00 0	00 0	00 0	00 0	00 0	00 0	00 0	00 0	00 0	00 0	00 0	00 0	00 0	00 0	00 0	00 0	00 0	00 0	00 0	00 0	00 0	00 0	00 0	00 0	00 0	00 0	00 0	00 0	00 0	00 0	00 0	00 0	00 0	00 0	00 0	00 0	00 0	00 0	00 0	00 0	00 0	00 0	00 0	00 0
OTU301 0	00 0	00 0	00 0	00 0	00 0	00 0	00 0	00 0	00 0	00 0	00 0	00 0	00 0	00 0	00 0	00 0	00 0	00 0	00 0	00 0	00 0	00 0	00 0	00 0	00 0	00 0	00 0	00 0	00 0	00 0	00 0	00 0	00 0	00 0	00 0	00 0	00 0	00 0	00 0	00 0	00 0	00 0	00 0	00 0	00 0	00 0	00 0	00 0	00 0
OTU302 0	00 0	00 0	00 0	00 1	00 0	00 0	00 0	00 0	00 0	00 0	00 1	00 0	00 0	00 0	00 0	00 0	00 0	00 0	00 0	00 0	00 0	00 0	00 0	00 0	00 0	00 0	00 0	00 0	00 0	00 0	00 0	00 0	00 0	00 36	00 0	00 0	00 0	00 0	00 0	00 0	00 0	00 0	00 0	00 0	00 0	00 0	00 0	00 0	00 0
OTU303 0	00 0	00 0	00 0	00 0	00 0	00 0	00 0	00 0	00 0	00 0	00 0	00 0	00 0	00 0	00 0	00 0	00 0	00 0	00 0	00 0	00 0	00 0	00 0	00 0	00 0	00 0	00 0	00 0	00 0	00 0	00 0	00 0	00 0	00 0	00 0	00 0	00 0	00 0	00 0	00 0	00 0	00 0	00 0	00 0	00 0	00 0	00 0	00 0	00 0
OTU304 0	00 0	00 0	00 0	00 0	00 0	00 0	00 0	00 0	00 0	00 0	00 0	00 0	00 0	00 0	00 0	00 0	00 0	00 0	00 0	00 0	00 0	00 0	00 0	00 0	00 0	00 0	00 0	00 0	00 0	00 0	00 0	00 0	00 0	00 0	00 0	00 0	00 0	00 0	00 0	00 0	00 0	00 0	00 0	00 0	00 0	00 0	00 0	00 0	00 0
OTU305 0	00 0	00 0	00 0	00 0	00 0	00 0	00 2	00 31	00 0	00 0	00 0	00 1	00 0	00 2	00 0	00 0	00 0	00 7	00 0	00 0	00 0	00 0	00 0	00 0	00 0	00 0	00 0	00 0	00 0	00 0	00 0	00 0	00 0	00 0	00 0	00 11	00 0	00 4	00 0	00 0	00 0	00 0	00 0	00 0	00 5	00 0	00 1	00 0	00 0
OTU306 0	00 0	00 0	00 0	00 0	00 0	00 0	00 0	00 0	00 0	00 0	00 0	00 0	00 0	00 0	00 0	00 0	00 0	00 0	00 0	00 0	00 0	00 0	00 0	00 0	00 0	00 0	00 0	00 0	00 0	00 0	00 0	00 0	00 0	00 0	00 0	00 0	00 0	00 0	00 0	00 0	00 0	00 0	00 0	00 0	00 0	00 0	00 0	00 0	00 0
OTU307 0	00 0	00 0	00 0	00 0	00 0	00 0	00 0	00 0	00 0	00 0	00 0	00 0	00 0	00 0	00 0	00 0	00 0	00 0	00 0	00 0	00 0	00 0	00 0	00 0	00 0	00 0	00 0	00 0	00 0	00 0	00 3	00 0	00 0	00 0	00 0	00 0	00 0	00 0	00 0	00 0	00 0	00 0	00 0	00 0	00 0	00 0	00 15	00 0	00 3
OTU308 0	00 0	00 0	00 0	00 0	00 0	00 0	00 0	00 0	00 0	00 0	00 0	00 0	00 0	00 0	00 0	00 0	00 0	00 0	00 0	00 0	00 0	00 0	00 0	00 0	00 0	00 0	00 0	00 0	00 0	00 0	00 0	00 0	00 0	00 0	00 0	00 0	00 0	00 0	00 0	00 0	00 0	00 0	00 0	00 0	00 0	00 0	00 0	00 0	00 0
OTU309 0	00 0	00 0	00 0	00 0	00 0	00 0	00 0	00 0	00 0	00 0	00 0	00 0	00 0	00 0	00 0	00 0	00 0	00 0	00 0	00 0	00 0	00 0	00 0	00 0	00 0	00 0	00 0	00 0	00 0	00 0	00 0	00 0	00 0	00 49	00 0	00 0	00 0	00 0	00 0	00 0	00 0	00 16	00 0	00 0	00 0	00 0	00 0	00 0	00 0
OTU310 0	00 0	00 0	00 0	00 0	00 0	00 0	00 0	00 0	00 0	00 1	00 0	00 0	00 0	00 0	00 0	00 0	00 0	00 0	00 0	00 0	00 0	00 0	00 0	00 0	00 0	00 0	00 0	00 0	00 0	00 0	00 0	00 0	00 0	00 0	00 0	00 0	00 0	00 0	00 0	00 0	00 0	00 0	00 0	00 0	00 0	00 0	00 0	00 0	00 0
OTU311 0	00 0	00 0	00 0	00 0	00 0	00 0	00 0	00 0	00 0	00 0	00 0	00 0	00 0	00 0	00 0	00 0	00 0	00 0	00 0	00 0	00 0	00 0	00 0	00 0	00 0	00 0	00 0	00 0	00 0	00 0	00 0	00 0	00 0	00 0	00 0	00 0	00 0	00 0	00 0	00 0	00 0	00 0	00 0	00 0	00 0	00 0	00 0	00 0	00 0
OTU312 0	00 0	00 0	00 0	00 0	00 0	00 0	00 0	00 0	00 0	00 0	00 0	00 0	00 0	00 0	00 0	00 0	00 0	00 0	00 0	00 1	00 0	00 0	00 0	00 0	00 0	00 0	00 0	00 0	00 1	00 0	00 1	00 0	00 0	00 0	00 0	00 0	00 0	00 0	00 0	00 0	00 1	00 1	00 0	00 0	00 1	00 0	00 11	00 0	00 3
OTU313 0	00 0	00 0	00 0	00 0	00 0	00 0	00 0	00 0	00 0	00 0	00 0	00 0	00 0	00 0	00 0	00 0	00 0	00 0	00 0	00 0	00 0	00 0	00 0	00 0	00 0	00 0	00 0	00 0	00 0	00 0	00 0	00 0	00 0	00 0	00 0	00 0	00 0	00 0	00 0	00 0	00 0	00 0	00 0	00 0	00 0	00 0	00 0	00 0	00 0
OTU314 0	00 0	00 0	00 0	00 0	00 0	00 0	00 0	00 0	00 0	00 0	00 0	00 0	00 0	00 0	00 0	00 0	00 0	00 0	00 0	00 0	00 0	00 0	00 0	00 0	00 0	00 0	00 0	00 0	00 0	00 0	00 0	00 0	00 0	00 0	00 0	00 0	00 0	00 0	00 0	00 0	00 0	00 0	00 0	00 0	00 0	00 0	00 0	00 0	00 0
OTU315 0	00 0	00 0	00 0	00 0	00 0	00 0	00 0	00 0	00 0	00 0	00 0	00 0	00 0	00 0	00 0	00 0	00 0	00 0	00 0	00 0	00 0	00 0	00 0	00 0	00 0	00 0	00 0	00 0	00 0	00 0	00 0	00 0	00 0	00 0	00 0	00 0	00 0	00 0	00 0	00 0	00 0	00 0	00 0	00 0	00 2	00 0	00 0	00 0	00 0
OTU316 0	00 0	00 0	00 0	00 0	00 0	00 0	00 0	00 0	00 0	00 0	00 0	00 0	00 0	00 0	00 0	00 0	00 0	00 0	00 0	00 0	00 0	00 0	00 0	00 0	00 0	00 0	00 0	00 0	00 0	00 0	00 0	00 0	00 0	00 0	00 0	00 0	00 0	00 0	00 0	00 0	00 0	00 0	00 0	00 0	00 0	00 0	00 0	00 0	00 0
OTU317 0	00 0	00 0	00 0	00 0	00 0	00 0	00 0	00 0	00 0	00 0	00 0	00 0	00 0	00 0	00 0	00 0	00 0	00 0	00 0	00 0	00 0	00 0	00 0	00 0	00 0	00 0	00 0	00 0	00 0	00 0	00 0	00 0	00 0	00 0	00 0	00 0	00 0	00 0	00 0	00 0	00 0	00 0	00 0	00 0	00 0	00 0	00 0	00 0	00 0
OTU318 0	00 0	00 0	00 0	00 0	00 0	00 0	00 0	00 0	00 0	00 0	00 0	00 0	00 0	00 0	00 0	00 0	00 0	00 0	00 0	00 0	00 0	00 0	00 0	00 0	00 0	00 0	00 0	00 0	00 0	00 0	00 0	00 0	00 0	00 0	00 0	00 0	00 0	00 0	00 0	00 0	00 0	00 0	00 0	00 0	00 0	00 0	00 0	00 0	00 0
OTU319 0	00 0	00 0	00 0	00 0	00 0	00 0	00 0	00 0	00 0	00 0	00 0	00 0	00 0	00 0	00 0	00 0	00 0	00 0	00 0	00 0	00 0	00 0	00 0	00 0	00 0	00 0	00 0	00 0	00 0	00 0	00 0	00 0	00 0	00 0	00 0	00 0	00 0	00 0	00 0	00 0	00 0	00 0	00 0	00 0	00 0	00 0	00 0	00 0	00 0
OTU320 3	00 0	00 0	00 0	00 0	00 0	00 0	00 0	00 0	00 0	00 0	00 0	00 0	00 0	00 0	00 0	00 0	00 0	00 0	00 0	00 0	00 0	00 2	00 0	00 0	00 0	00 0	00 0	00 0	00 0	00 0	00 0	00 1	00 0	00 0	00 0	00 0	00 0	00 0	00 0	00 0	00 0	00 0	00 0	00 0	00 1	00 0	00 0	00 0	00 0
OTU321 0	00 0	00 0	00 0	00 0	00 0	00 0	00 0	00 0	00 0	00 0	00 0	00 0	00 0	00 0	00 0	00 0	00 0	00 0	00 0	00 0	00 0	00 0	00 0	00 0	00 0	00 0	00 0	00 0	00 0	00 0	00 0	00 0	00 0	00 0	00 0	00 0	00 0	00 0	00 0	00 0	00 0	00 0	00 0	00 0	00 0	00 0	00 0	00 0	00 0
OTU322 0	00 0	00 0	00 0	00 0	00 0	00 0	00 0	00 0	00 0	00 0	00 0	00 0	00 0	00 0	00 0	00 0	00 0	00 0	00 0	00 0	00 0	00 0	00 0	00 0	00 0	00 0	00 0	00 0	00 0	00 0	00 0	00 0	00 0	00 0	00 0	00 0	00 0	00 0	00 0	00 0	00 0	00 0	00 0	00 0	00 0	00 0	00 0	00 0	00 0
OTU323 0	00 0	00 0	00 0	00 0	00 0	00 0	00 0	00 0	00 0	00 0	00 0	00 0	00 0	00 0	00 0	00 0	00 0	00 0	00 0	00 0	00 0	00 0	00 0	00 0	00 0	00 0	00 0	00 0	00 0	00 0	00 0	00 0	00 0	00 0	00 0	00 0	00 0	00 0	00 0	00 0	00 0	00 0	00 0	00 0	00 0	00 0	00 0	00 0	00 0
OTU324 0	00 0	00 0	00 0	00 0	00 0	00 0	00 0	00 0	00 0	00 0	00 0	00 0	00 0	00 0	00 0	00 0	00 0	00 0	00 0	00 0	00 0	00 0	00 0	00 0	00 0	00 0	00 0	00 0	00 0	00 0	00 0	00 0	00 0	00 0	00 0	00 0	00 0	00 0	00 0	00 0	00 0	00 0	00 0	00 0	00 0	00 0	00 0	00 0	00 0
OTU325 0	00 0	00 0	00 0	00 0	00 0	00 0	00 0	00 0	00 0	00 0	00 0	00 0	00 0	00 0	00 0	00 0	00 0	00 0	00 0	00 0	00 0	00 0	00 0	00 0	00 0	00 0	00 0	00 0	00 0	00 3	00 0	00 0	00 0	00 0	00 0	00 0	00 0	00 0	00 0	00 0	00 0	00 0	00 0	00 0	00 0	00 0	00 0	00 1	00 0
OTU326 0	00 0	00 0	00 0	00 0	00 0	00 0	00 0	00 0	00 0	00 0	00 0	00 0	00 0	00 0	00 0	00 0	00 0	00 0	00 0	00 0	00 0	00 0	00 0	00 0	00 0	00 0	00 0	00 0	00 0	00 0	00 0	00 0	00 0	00 0	00 0	00 0	00 0	00 0	00 0	00 1	00 0	00 1	00 0	00 0	00 0	00 0	00 0	00 0	00 0
OTU327 0	00 0	00 0	00 0	00 0	00 0	00 0	00 0	00 0	00 0	00 0	00 0	00 0	00 0	00 0	00 0	00 0	00 0	00 0	00 0	00 0	00 0	00 0	00 0	00 0	00 0	00 0	00 0	00 34	00 0	00 0	00 0	00 0	00 0	00 0	00 0	00 0	00 0	00 0	00 0	00 0	00 0	00 0	00 0	00 0	00 0	00 0	00 0	00 0	00 0
OTU328 0	00 0	00 0	00 0	00 0	00 0	00 0	00 0	00 0	00 0	00 0	00 0	00 0	00 0	00 0	00 0	00 0	00 0	00 0	00 0	00 0	00 0	00 0	00 0	00 0	00 0	00 0	00 0	00 0	00 0	00 0	00 0	00 0	00 0	00 0	00 0	00 0	00 0	00 0	00 0	00 0	00 0	00 0	00 0	00 0	00 0	00 0	00 0	00 0	00 0
OTU329 0	00 0	00 0	00 0	00 0	00 0	00 0	00 0	00 0	00 0	00 0	00 0	00 0	00 0	00 0	00 0	00 0	00 0	00 0	00 0	00 0	00 0	00 0	00 0	00 0	00 0	00 0	00 0	00 0	00 0	00 0	00 40	00 0	00 0	00 0	00 0	00 0	00 0	00 0	00 0	00 0	00 0	00 0	00 0	00 0	00 0	00 0	00 0	00 0	00 0
OTU330 0	00 0	00 0	00 0	00 0	00 0	00 0	00 0	00 0	00 0	00 0	00 0	00 0	00 0	00 0	00 0	00 0	00 0	00 0	00 0	00 0	00 0	00 0	00 0	00 0	00 0	00 0	00 0	00 0	00 0	00 0	00 23	00 0	00 0	00 0	00 0	00 0	00 0	00 0	00 0	00 0	00 0	00 0	00 0	00 0	00 0	00 0	00 0	00 0	00 0
OTU331 0	00 0	00 0	00 0	00 0	00 0	00 0	00 0	00 0	00 0	00 0	00 0	00 0	00 0	00 0	00 0	00 0	00 0	00 0	00 0	00 0	00 0	00 0	00 0	00 0	00 0	00 0	00 0	00 0	00 0	00 0	00 0	00 0	00 0	00 0	00 0	00 0	00 0	00 0	00 0	00 0	00 0	00 0	00 0	00 0	00 0	00 0	00 0	00 0	00 0
OTU332 0	00 0	00 0	00 0	00 0	00 0	00 0	00 0	00 0	00 0	00 0	00 0	00 0	00 0	00 0	00 0	00 0	00 0	00 0	00 0	00 0	00 0	00 0	00 0	00 0	00 0	00 0	00 0	00 0	00 0	00 0	00 0	00 0	00 0	00 0	00 0	00 0	00 0	00 0	00 0	00 0	00 0	00 0	00 0	00 0	00 0	00 0	00 0	00 0	00 3
OTU333 0	00 0	00 0	00 0	00 0	00 0	00 0	00 0	00 0	00 0	00 0	00 0	00 0	00 0	00 0	00 0	00 0	00 0	00 0	00 0	00 0	00 0	00 0	00 0	00 0	00 0	00 0	00 0	00 0	00 0	00 0	00 0	00 0	00 0	00 0	00 0	00 0	00 0	00 0	00 0	00 0	00 0	00 0	00 0	00 0	00 0	00 0	00 0	00 0	00 0
OTU334 0	00 0	00 0	00 0	00 0	00 0	00 0	00 0	00 0	00 0	00 0	00 0	00 0	00 0	00 0	00 0	00 0	00 0	00 0	00 0	00 0	00 0	00 0	00 0	00 0	00 0	00 0	00 0	00 0	00 0	00 0	00 0	00 0	00 0	00 0	00 0	00 0	00 0	00 0	00 0	00 0	00 0	00 0	00 0	00 0	00 0	00 0	00 0	00 0	00 0
OTU335 0	00 0	00 0	00 0	00 0	00 0	00 0	00 0	00 0	00 0	00 0	00 0	00 0	00 0	00 0	00 0	00 0	00 0	00 0	00 0	00 0	00 0	00 0	00 0	00 0	00 0	00 0	00 0	00 0	00 0	00 0	00 0	00 0	00 0	00 0	00 0	00 0	00 0	00 0	00 0	00 0	00 0	00 1	00 0	00 0	00 0	00 0	00 0	00 0	00 35
OTU336 0	00 0	00 0	00 0	00 0	00 0	00 0	00 0	00 0	00 0	00 0	00 0	00 0	00 0	00 0	00 0	00 0	00 0	00 0	00 0	00 0	00 0	00 0	00 0	00 0	00 0	00 0	00 0	00 0	00 0	00 0	00 0	00 0	00 0	00 0	00 0	00 0	00 0	00 0	00 0	00 0	00 0	00 0	00 0	00 0	00 0	00 0	00 0	00 0	00 0
OTU337 0	00 0	00 0	00 0	00 0	00 0	00 0	00 0	00 0	00 0	00 0	00 0	00 0	00 0	00 0	00 0	00 0	00 0	00 0	00 0	00 0	00 0	00 0	00 0	00 0	00 0	00 0	00 0	00 0	00 0	00 0	00 0	00 0	00 0	00 0	00 0	00 0	00 0	00 0	00 31	00 7	00 0	00 0	00 0	00 0	00 0	00 0	00 2	00 0	00 3
OTU338 0	00 0	00 0	00 0	00 0	00 0	00 0	00 0	00 0	00 0	00 0	00 0	00 0	00 0	00 0	00 0	00 0	00 0	00 0	00 0	00 0	00 0	00 0	00 0	00 0	00 0	00 0	00 0	00 0	00 0	00 0	00 0	00 0	00 0	00 0	00 0	00 0	00 0	00 0	00 0	00 0	00 0	00 0	00 0	00 0	00 0	00 0	00 0	00 0	00 0
OTU339 0	00 0	00 0	00 0	00 0	00 0	00 0	00 0	00 0	00 0	00 0	00 0	00 0	00 0	00 0	00 0	00 0	00 0	00 0	00 0	00 0	00 0	00 0	00 0	00 0	00 0	00 0	00 0	00 0	00 0	00 0	00 0	00 0	00 0	00 0	00 0	00 0	00 0	00 0	00 0	00 3	00 71	00 10	00 0	00 0	00 1	00 0	00 5	00 0	00 4
OTU340 0	00 0	00 0	00 0	00 0	00 0	00 0	00 0	00 0	00 0	00 0	00 0	00 0	00 0	00 0	00 0	00 0	00 0	00 0	00 0	00 0	00 0	00 0	00 0	00 0	00 0	00 0	00 0	00 0	00 0	00 0	00 0	00 0	00 0	00 0	00 0	00 0	00 0	00 0	00 0	00 0	00 0	00 0	00 1	00 0	00 0	00 0	00 0	00 0	00 0
OTU341 0	00 0	00 0	00 0	00 0	00 0	00 0	00 0	00 0	00 0	00 0	00 0	00 0	00 0	00 0	00 0	00 0	00 0	00 0	00 0	00 0	00 0	00 0	00 0	00 0	00 0	00 0	00 0	00 0	00 0	00 0	00 0	00 0	00 0	00 0	00 0	00 0	00 0	00 0	00 0	00 0	00 0	00 0	00 0	00 0	00 0	00 0	00 0	00 0	00 0
OTU342 0	00 0	00 0	00 0	00 0	00 0	00 0	00 0	00 0	00 0	00 0	00 0	00 0	00 0	00 0	00 0	00 0	00 0	00 0	00 0	00 0	00 0	00 0	00 0	00 0	00 0	00 0	00 0	00 0	00 0	00 0	00 0	00 0	00 0	00 0	00 0	00 0	00 0	00 0	00 0	00 0	00 0	00 0	00 0	00 0	00 0	00 0	00 0	00 0	00 0
OTU343 0	00 0	00 0	00 0	00 0	00 0	00 0	00 0	00 0	00 0	00 0	00 0	00 0	00 0	00 0	00 0	00 0	00 0	00 0	00 0	00 0	00 0	00 0	00 0	00 0	00 0	00 0	00 0	00 0	00 0	00 0	00 0	00 0	00 0	00 0	00 0	00 0	00 0	00 0	00 0	00 0	00 0	00 0	00 0	00 0	00 0	00 0	00 0	00 0	00 0
OTU344 0	00 0	00 0	00 0	00 0	00 0	00 23	00 0	00 0	00 0	00 0	00 0	00 0	00 0	00 0	00 0	00 0	00 0	00 0	00 0	00 0	00 0	00 0	00 0	00 0	00 0	00 0	00 0	00 0	00 0	00 0	00 0	00 0	00 0	00 0	00 0	00 0	00 0	00 0	00 0	00 0	00 0	00 0	00 0	00 0	00 0	00 0	00 0	00 0	00 0
OTU345 0	00 0	00 0	00 0	00 0	00 0	00 0	00 0	00 0	00 0	00 0	00 0	00 0	00 0	00 0	00 0	00 0	00 26	00 0	00 1	00 0	00 0	00 0	00 0	00 0	00 0	00 0	00 0	00 0	00 0	00 0	00 0	00 0	00 0	00 0	00 0	00 0	00 0	00 0	00 0	00 0	00 0	00 0	00 0	00 0	00 0	00 0	00 0	00 0	00 0
OTU346 0	00 0	00 0	00 0	00 0	00 0	00 0	00 0	00 0	00 0	00 0	00 0	00 0	00 0	00 0	00 0	00 0	00 0	00 0	00 0	00 0	00 0	00 0	00 0	00 0	00 0	00 0	00 0	00 0	00 0	00 0	00 0	00 0	00 0	00 0	00 0	00 0	00 0	00 0	00 0	00 0	00 0	00 0	00 0	00 0	00 0	00 0	00 0	00 0	00 0
OTU347 0	00 4	00 0	00 0	00 0	00 0	00 0	00 0	00 0	00 0	00 0	00 0	00 0	00 0	00 0	00 0	00 0	00 8	00 0	00 0	00 0	00 0	00 0	00 0	00 0	00 0	00 0	00 0	00 0	00 0	00 0	00 0	00 0	00 0	00 0	00 0	00 0	00 0	00 0	00 0	00 0	00 0	00 0	00 0	00 0	00 0	00 0	00 0	00 0	00 0
OTU348 0	00 0	00 0	00 0	00 0	00 0	00 0	00 0	00 0	00 0	00 0	00 0	00 0	00 0	00 0	00 0	00 0	00 0	00 0	00 0	00 0	00 0	00 0	00 0	00 0	00 0	00 0	00 0	00 0	00 0	00 0	00 0	00 0	00 0	00 0	00 0	00 0	00 0	00 0	00 0	00 0	00 0	00 0	00 0	00 0	00 0	00 0	00 0	00 0	00 0
OTU349 0	00 0	00 0	00 0	00 0	00 0	00 0	00 0	00 34	00 0	00 1	00 0	00 0	00 0	00 0	00 0	00 0	00 0	00 0	00 0	00 0	00 0	00 0	00 0	00 0	00 0	00 0	00 0	00 0	00 0	00 0	00 0	00 0	00 0	00 0	00 0	00 0	00 0	00 0	00 0	00 0	00 0	00 0	00 0	00 0	00 0	00 0	00 0	00 0	00 0
OTU350 0	00 0	00 0	00 0	00 0	00 0	00 0	00 0	00 0	00 0	00 0	00 0	00 0	00 0	00 0	00 0	00 0	00 0	00 0	00 0	00 0	00 0	00 0	00 0	00 0	00 0	00 0	00 0	00 0	00 0	00 0	00 0	00 0	00 0	00 0	00 0	00 0	00 0	00 0	00 0	00 0	00 0	00 0	00 0	00 0	00 0	00 0	00 0	00 0	00 0
OTU351 3	00 0	00 0	00 0	00 0	00 0	00 0	00 0	00 0	00 0	00 0	00 0	00 0	00 0	00 0	00 0	00 0	00 0	00 0	00 0	00 0	00 0	00 0	00 0	00 0	00 2	00 0	00 0	00 0	00 0	00 0	00 0	00 0	00 0	00 0	00 0	00 0	00 0	00 0	00 0	00 0	00 0	00 0	00 0	00 0	00 0	00 0	00 0	00 0	00 0
OTU352 0	00 0	00 0	00 0	00 0	00 0	00 0	00 0	00 0	00 0	00 0	00 0	00 0	00 0	00 0	00 0	00 0	00 0	00 0	00 0	00 0	00 0	00 0	00 0	00 0	00 0	00 0	00 0	00 0	00 0	00 0	00 0	00 0	00 0	00 0	00 8	00 0	00 0	00 0	00 0	00 0	00 0	00 0	00 0	00 0	00 0	00 0	00 0	00 0	00 0
OTU353 0	00 0	00 0	00 0	00 0	00 2	00 0	00 0	00 0	00 0	00 0	00 0	00 0	00 0	00 0	00 0	00 0	00 0	00 0	00 0	00 0	00 0	00 0	00 0	00 0	00 0	00 0	00 0	00 0	00 0	00 0	00 0	00 0	00 0	00 4	00 0	00 0	00 0	00 0	00 0	00 0	00 0	00 0	00 0	00 0	00 0	00 0	00 0	00 0	00 0
OTU354 0	00 0	00 0	00 0	00 3	00 0	00 0	00 0	00 0	00 0	00 0	00 0	00 0	00 0	00 0	00 0	00 0	00 0	00 0	00 0	00 0	00 0	00 0	00 0	00 0	00 0	00 0	00 0	00 0	00 0	00 0	00 0	00 0	00 0	00 0	00 0	00 0	00 0	00 0	00 0	00 0	00 0	00 0	00 0	00 0	00 0	00 0	00 0	00 0	00 0
OTU355 0	00 0	00 0	00 0	00 0	00 0	00 0	00 0	00 0	00 0	00 3	00 0	00 0	00 0	00 0	00 6	00 0	00 7	00 0	00 0	00 8	00 0	00 0	00 0	00 0	00 0	00 0	00 0	00 0	00 44	00 0	00 0	00 0	00 0	00 0	00 0	00 0	00 0	00 0	00 0	00 0	00 0	00 0	00 0	00 0	00 0	00 0	00 20	00 0	00 1
OTU356 0	00 0	00 0	00 0	00 0	00 0	00 0	00 0	00 0	00 0	00 0	00 0	00 0	00 0	00 0	00 0	00 0	00 0	00 0	00 0	00 0	00 0	00 0	00 0	00 0	00 0	00 0	00 0	00 0	00 0	00 0	00 0	00 0	00 0	00 0	00 0	00 0	00 0	00 0	00 0	00 0	00 0	00 0	00 0	00 0	00 0	00 0	00 0	00 0	00 0
OTU357 0	00 0	00 0	00 0	00 0	00 0	00 0	00 0	00 0	00 0	00 0	00 0	00 0	00 0	00 0	00 0	00 0	00 5	00 17	00 0	00 0	00 0	00 0	00 0	00 0	00 0	00 0	00 0	00 0	00 0	00 0	00 0	00 0	00 0	00 0	00 0	00 15	00 0	00 0	00 0	00 0	00 0	00 0	00 0	00 0	00 1	00 0	00 0	00 0	00 0
OTU358 0	00 0	00 0	00 0	00 0	00 0	00 0	00 0	00 0	00 0	00 0	00 0	00 0	00 0	00 0	00 0	00 0	00 8	00 0	00 0	00 0	00 0	00 0	00 0	00 0	00 0	00 0	00 0	00 0	00 0	00 0	00 0	00 0	00 0	00 0	00 0	00 0	00 0	00 0	00 0	00 0	00 0	00 3	00 0	00 0	00 0	00 0	00 0	00 0	00 22
OTU359 0	00 0	00 0	00 0	00 0	00 0	00 0	00 0	00 0	00 0	00 0	00 0	00 0	00 0	00 0	00 0	00 0	00 0	00 30	00 0	00 0	00 0	00 0	00 0	00 0	00 0	00 0	00 0	00 0	00 0	00 0	00 1	00 0	00 0	00 0	00 0	00 0	00 0	00 0	00 0	00 0	00 0	00 0	00 0	00 0	00 0	00 0	00 0	00 0	00 0
OTU360 0	00 0	00 0	00 0	00 0	00 0	00 0	00 0	00 0	00 0	00 0	00 0	00 0	00 0	00 0	00 0	00 0	00 0	00 2	00 0	00 0	00 0	00 0	00 0	00 0	00 0	00 0	00 0	00 0	00 0	00 0	00 0	00 0	00 0	00 0	00 0	00 0	00 0	00 0	00 0	00 0	00 0	00 0	00 0	00 0	00 0	00 0	00 0	00 0	00 0
OTU361 0	00 1	00 0	00 0	00 0	00 0	00 0	00 0	00 0	00 0	00 0	00 0	00 0	00 0	00 0	00 0	00 0	00 7	00 11	00 0	00 0	00 0	00 0	00 0	00 0	00 0	00 0	00 0	00 0	00 0	00 0	00 2	00 6	00 0	00 0	00 0	00 1	00 1	00 0	00 0	00 0	00 0	00 0	00 0	00 0	00 1	00 0	00 0	00 0	00 0
OTU362 0	00 0	00 0	00 0	00 0	00 0	00 0	00 0	00 0	00 0	00 0	00 0	00 0	00 0	00 0	00 0	00 0	00 42	00 0	00 0	00 0	00 0	00 0	00 0	00 0	00 0	00 0	00 0	00 0	00 0	00 0	00 0	00 0	00 0	00 0	00 0	00 0	00 0	00 0	00 0	00 0	00 0	00 0	00 0	00 0	00 0	00 0	00 0	00 0	00 0
OTU363 0	00 0	00 0	00 0	00 0	00 0	00 0	00 0	00 0	00 0	00 0	00 0	00 0	00 0	00 0	00 0	00 0	00 0	00 0	00 0	00 0	00 0	00 0	00 0	00 0	00 0	00 0	00 0	00 0	00 0	00 0	00 0	00 0	00 0	00 0	00 0	00 0	00 0	00 0	00 0	00 0	00 0	00 0	00 0	00 0	00 0	00 0	00 0	00 0	00 0
OTU364 0	00 0	00 0	00 0	00 0	00 0	00 0	00 0	00 0	00 0	00 0	00 0	00 0	00 0	00 0	00 0	00 0	00 0	00 0	00 0	00 0	00 0	00 0	00 0	00 0	00 0	00 0	00 0	00 0	00 0	00 0	00 0	00 0	00 0	00 0	00 0	00 0	00 0	00 0	00 0	00 0	00 0	00 0	00 0	00 0	00 0	00 0	00 0	00 0	00 0
OTU365 0	00 0	00 0	00 0	00 0	00 0	00 0	00 0	00 0	00 0	00 0	00 0	00 0	00 0	00 0	00 0	00 0	00 0	00 0	00 0	00 0	00 0	00 0	00 0	00 0	00 0	00 0	00 0	00 0	00 0	00 0	00 0	00 0	00 0	00 0	00 0	00 0	00 0	00 0	00 0	00 0	00 0	00 0	00 0	00 0	00 0	00 0	00 0	00 0	00 0
OTU366 0	00 0	00 0	00 0	00 0	00 0	00 0	00 0	00 0	00 0	00 0	00 0	00 0	00 0	00 0	00 0	00 0	00 0	00 0	00 0	00 0	00 0	00 0	00 0	00 0	00 0	00 0	00 0	00 0	00 0	00 0	00 0	00 0	00 0	00 0	00 0	00 0	00 0	00 0	00 0	00 0	00 0	00 0	00 0	00 0	00 0	00 0	00 0	00 0	00 0
OTU367 0	00 0	00 0	00 0	00 0	00 0	00 0	00 0	00 0	00 0	00 0	00 0	00 0	00 0	00 0	00 0	00 0	00 0	00 0	00 0	00 0	00 0	00 0	00 0	00 0	00 0	00 0	00 0	00 0	00 0	00 0	00 0	00 0	00 0	00 0	00 0	00 0	00 0	00 0	00 0	00 0	00 0	00 0	00 0	00 0	00 0	00 0	00 0	00 0	00 0
OTU368 0	00 0	00 0	00 0	00 0	00 0	00 0	00 0	00 0	00 0	00 0	00 0	00 0	00 0	00 0	00 0	00 0	00 0	00 0	00 0	00 0	00 0	00 0	00 0	00 0	00 0	00 0	00 0	00 0	00 0	00 0	00 0	00 1	00 0	00 0	00 0	00 0	00 0	00 0	00 0	00 0	00 0	00 0	00 0	00 0	00 0	00 0	00 0	00 0	00 25
OTU369 0	00 0	00 0	00 0	00 0	00 0	00 0	00 0	00 0	00 0	00 0	00 0	00 0	00 0	00 0	00 0	00 0	00 0	00 0	00 0	00 0	00 0	00 0	00 0	00 0	00 0	00 0	00 0	00 0	00 0	00 0	00 0	00 0	00 0	00 0	00 0	00 0	00 0	00 0	00 0	00 0	00 0	00 0	00 0	00 0	00 0	00 0	00 0	00 0	00 0
OTU370 0	00 0	00 0	00 0	00 0	00 0	00 0	00 0	00 0	00 0	00 0	00 0	00 0	00 0	00 0	00 0	00 0	00 0	00 0	00 0	00 0	00 0	00 0	00 0	00 0	00 0	00 0	00 0	00 0	00 17	00 47	00 1	00 0	00 0	00 0	00 0	00 0	00 0	00 0	00 0	00 0	00 0	00 0	00 0	00 0	00 0	00 0	00 0	00 19	00 0
OTU371 0	00 0	00 0	00 0	00 0	00 0	00 0	00 0	00 0	00 0	00 0	00 0	00 0	00 0	00 0	00 0	00 0	00 0	00 0	00 0	00 0	00 0	00 0	00 0	00 0	00 0	00 0	00 0	00 0	00 0	00 0	00 0	00 0	00 0	00 0	00 0	00 0	00 0	00 0	00 0	00 0	00 0	00 0	00 0	00 0	00 0	00 0	00 0	00 0	00 0
OTU372 0	00 0	00 0	00 0	00 0	00 0	00 0	00 0	00 0	00 0	00 0	00 0	00 0	00 0	00 0	00 0	00 0	00 0	00 0	00 0	00 0	00 0	00 0	00 0	00 0	00 0	00 0	00 0	00 28	00 0	00 0	00 0	00 0	00 0	00 0	00 0	00 0	00 0	00 0	00 0	00 0	00 0	00 0	00 0	00 0	00 0	00 0	00 0	00 0	00 0
OTU373 0	00 0	00 0	00 0	00 0	00 0	00 0	00 0	00 0	00 0	00 0	00 0	00 0	00 0	00 0	00 0	00 0	00 0	00 0	00 0	00 0	00 0	00 0	00 0	00 0	00 0	00 0	00 0	00 0	00 0	00 0	00 0	00 0	00 0	00 0	00 0	00 0	00 0	00 0	00 0	00 0	00 0	00 0	00 0	00 0	00 0	00 0	00 0	00 0	00 0
OTU374 0	00 0	00 0	00 0	00 0	00 0	00 0	00 0	00 0	00 0	00 0	00 0	00 0	00 0	00 0	00 0	00 0	00 0	00 0	00 0	00 0	00 0	00 0	00 0	00 0	00 0	00 0	00 0	00 0	00 0	00 0	00 0	00 0	00 0	00 0	00 0	00 0	00 0	00 0	00 0	00 0	00 0	00 0	00 0	00 0	00 0	00 0	00 0	00 0	00 0
OTU375 0	00 0	00 0	00 1	00 0	00 0	00 0	00 0	00 0	00 0	00 0	00 0	00 0	00 0	00 0	00 0	00 0	00 0	00 0	00 0	00 0	00 0	00 0	00 0	00 0	00 0	00 0	00 0	00 0	00 0	00 0	00 0	00 0	00 0	00 0	00 0	00 0	00 0	00 5	00 0	00 0	00 0	00 0	00 0	00 0	00 0	00 4	00 0	00 0	00 0
OTU376 0	00 0	00 0	00 0	00 0	00 0	00 0	00 0	00 0	00 0	00 0	00 0	00 0	00 0	00 0	00 0	00 0	00 0	00 0	00 0	00 0	00 0	00 0	00 0	00 0	00 0	00 0	00 0	00 0	00 0	00 0	00 0	00 0	00 0	00 0	00 0	00 0	00 0	00 0	00 0	00 0	00 0	00 0	00 0	00 0	00 0	00 0	00 0	00 0	00 0
OTU377 0	00 0	00 0	00 0	00 0	00 0	00 0	00 0	00 0	00 0	00 0	00 0	00 0	00 0	00 0	00 0	00 0	00 0	00 0	00 0	00 0	00 0	00 0	00 0	00 0	00 0	00 0	00 0	00 0	00 0	00 0	00 0	00 0	00 0	00 0	00 0	00 0	00 0	00 1	00 0	00 0	00 0	00 0	00 0	00 0	00 1	00 0	00 0	00 0	00 0
OTU378 0	00 0	00 0	00 0	00 0	00 0	00 0	00 0	00 0	00 0	00 0	00 0	00 0	00 0	00 0	00 0	00 0	00 0	00 0	00 0	00 0	00 0	00 0	00 0	00 0	00 0	00 0	00 0	00 0	00 0	00 0	00 0	00 0	00 0	00 0	00 0	00 0	00 0	00 0	00 0	00 0	00 0	00 0	00 0	00 0	00 0	00 0	00 0	00 0	00 0
OTU379 0	00 0	00 0	00 0	00 0	00 0	00 0	00 0	00 0	00 0	00 0	00 0	00 0	00 0	00 0	00 0	00 0	00 0	00 0	00 0	00 0	00 0	00 0	00 0	00 0	00 0	00 0	00 0	00 0	00 0	00 0	00 0	00 0	00 0	00 0	00 0	00 0	00 0	00 0	00 0	00 0	00 0	00 0	00 0	00 0	00 0	00 0	00 0	00 0	00 0
OTU380 0	00 0	00 0	00 0	00 0	00 0	00 0	00 0	00 0	00 0	00 0	00 0	00 0	00 0	00 0	00 0	00 0	00 0	00 0	00 0	00 0	00 0	00 0	00 0	00 0	00 0	00 0	00 0	00 0	00 0	00 0	00 0	00 0	00 0	00 0	00 0	00 0	00 0	00 0	00 0	00 0	00 0	00 0	00 0	00 0	00 0	00 0	00 0	00 0	00 0
OTU381 0	00 0	00 0	00 0	00 0	00 0	00 0	00 0	00 0	00 0	00 0	00 0	00 0	00 0	00 0	00 0	00 0	00 0	00 0	00 0	00 0	00 0	00 0	00 0	00 0	00 0	00 0	00 0	00 0	00 0	00 0	00 0	00 0	00 0	00 0	00 0	00 0	00 0	00 0	00 0	00 0	00 0	00 0	00 0	00 0	00 0	00 0	00 0	00 0	00 0
OTU382 0	00 0	00 0	00 0	00 0	00 0	00 0	00 0	00 0	00 0	00 0	00 0	00 0	00 0	00 0	00 0	00 0	00 0	00 0	00 0	00 0	00 0	00 0	00 0	00 0	00 0	00 0	00 0	00 0	00 0	00 0	00 0	00 0	00 0	00 0	00 0	00 0	00 0	00 0	00 0	00 0	00 0	00 0	00 0	00 0	00 0	00 0	00 0	00 0	00 0
OTU383 0	00 0	00 0	00 0	00 0	00 0	00 0	00 0	00 0	00 0	00 0	00 0	00 0	00 0	00 0	00 0	00 0	00 0	00 0	00 0	00 0	00 0	00 0	00 0	00 0	00 0	00 0	00 0	00 0	00 0	00 0	00 0	00 0	00 0	00 0	00 0	00 0	00 0	00 0	00 0	00 0	00 0	00 0	00 0	00 0	00 0	00 0	00 0	00 0	00 0
OTU384 0	00 0	00 0	00 0	00 0	00 0	00 0	00 0	00 0	00 0	00 0	00 0	00 0	00 0	00 0	00 0	00 0	00 0	00 0	00 0	00 0	00 0	00 0	00 0	00 0	00 0	00 0	00 0	00 0	00 0	00 0	00 0	00 0	00 0	00 0	00 0	00 0	00 0	00 0	00 0	00 0	00 0	00 0	00 0	00 0	00 0	00 0	00 0	00 0	00 0
OTU385 0	00 0	00 0	00 0	00 0	00 0	00 0	00 0	00 0	00 0	00 0	00 0	00 0	00 0	00 0	00 0	00 0	00 0	00 0	00 0	00 0	00 0	00 0	00 0	00 0	00 0	00 0	00 0	00 0	00 0	00 0	00 0	00 0	00 0	00 0	00 0	00 0	00 0	00 0	00 0	00 0	00 0	00 0	00 0	00 0	00 0	00 0	00 0	00 0	00 0
OTU386 0	00 0	00 0	00 0	00 0	00 0	00 2	00 0	00 0	00 0	00 0	00 0	00 0	00 0	00 0	00 0	00 0	00 0	00 0	00 0	00 0	00 0	00 0	00 0	00 0	00 0	00 0	00 0	00 0	00 0	00 0	00 0	00 0	00 0	00 0	00 0	00 0	00 0	00 0	00 0	00 0	00 0	00 0	00 0	00 0	00 0	00 0	00 0	00 0	00 0
OTU387 0	00 0	00 0	00 0	00 0	00 0	00 0	00 0	00 0	00 0	00 0	00 0	00 0	00 0	00 0	00 0	00 0	00 0	00 0	00 0	00 0	00 0	00 0	00 0	00 0	00 0	00 0	00 0	00 0	00 0	00 0	00 0	00 0	00 0	00 0	00 0	00 0	00 0	00 0	00 0	00 0	00 0	00 0	00 0	00 0	00 0	00 0	00 0	00 0	00 0
OTU388 0	00 0	00 0	00 0	00 0	00 0	00 0	00 0	00 0	00 0	00 0	00 0	00 0	00 0	00 0	00 0	00 0	00 0	00 0	00 0	00 0	00 0	00 0	00 0	00 0	00 0	00 0	00 0	00 0	00 0	00 0	00 0	00 0	00 0	00 0	00 0	00 0	00 0	00 0	00 0	00 0	00 0	00 1	00 0	00 0	00 0	00 0	00 0	00 0	00 0
OTU389 0	00 0	00 0	00 0	00 0	00 0	00 0	00 0	00 0	00 0	00 0	00 0	00 0	00 0	00 0	00 0	00 0	00 0	00 0	00 0	00 0	00 0	00 0	00 0	00 0	00 0	00 0	00 0	00 0	00 0	00 0	00 0	00 0	00 0	00 0	00 0	00 0	00 0	00 0	00 0	00 0	00 0	00 0	00 0	00 0	00 0	00 0	00 0	00 0	00 0
OTU390 0	00 0	00 0	00 0	00 0	00 0	00 0	00 0	00 0	00 0	00 0	00 0	00 0	00 0	00 0	00 0	00 0	00 0	00 0	00 0	00 0	00 0	00 0	00 0	00 0	00 0	00 0	00 0	00 0	00 0	00 0	00 0	00 0	00 0	00 0	00 0	00 0	00 0	00 0	00 0	00 0	00 0	00 0	00 0	00 0	00 0	00 0	00 0	00 0	00 0
OTU391 0	00 0	00 0	00 0	00 0	00 0	00 0	00 0	00 0	00 0	00 0	00 0	00 0	00 0	00 0	00 0	00 0	00 0	00 0	00 0	00 0	00 0	00 0	00 0	00 0	00 0	00 0	00 0	00 0	00 0	00 0	00 0	00 0	00 0	00 0	00 0	00 0	00 0	00 0	00 0	00 0	00 0	00 0	00 0	00 0	00 0	00 0	00 0	00 0	00 0
OTU392 0	00 0	00 0	00 0	00 0	00 0	00 0	00 0	00 0	00 0	00 0	00 0	00 0	00 0	00 0	00 0	00 0	00 0	00 0	00 0	00 0	00 0	00 0	00 0	00 0	00 0	00 0	00 0	00 0	00 0	00 0	00 0	00 0	00 0	00 0	00 0	00 0	00 0	00 0	00 0	00 0	00 0	00 0	00 0	00 0	00 0	00 0	00 0	00 0	00 0
OTU393 0	00 0	00 2	00 0	00 0	00 0	00 0	00 0	00 0	00 0	00 0	00 0	00 0	00 0	00 0	00 0	00 0	00 0	00 0	00 0	00 0	00 0	00 0	00 0	00 0	00 0	00 0	00 0	00 0	00 0	00 0	00 0	00 0	00 0	00 0	00 0	00 0	00 0	00 0	00 0	00 0	00 0	00 0	00 0	00 0	00 0	00 0	00 0	00 0	00 0
OTU394 1	00 0	00 0	00 0	00 0	00 0	00 13	00 0	00 0	00 0	00 0	00 0	00 0	00 0	00 0	00 0	00 0	00 0	00 0	00 0	00 0	00 0	00 0	00 0	00 0	00 0	00 0	00 0	00 0	00 0	00 0	00 0	00 0	00 0	00 0	00 0	00 0	00 0	00 0	00 0	00 0	00 0	00 0	00 0	00 0	00 0	00 0	00 0	00 0	00 0
OTU395 0	00 0	00 0	00 0	00 0	00 0	00 0	00 0	00 0	00 0	00 0	00 0	00 0	00 0	00 0	00 0	00 0	00 0	00 0	00 0	00 0	00 0	00 0	00 0	00 0	00 0	00 0	00 0	00 0	00 0	00 0	00 0	00 0	00 0	00 0	00 0	00 0	00 0	00 0	00 0	00 0	00 0	00 0	00 0	00 0	00 0	00 0	00 0	00 0	00 0
OTU396 0	00 0	00 0	00 1	00 0	00 0	00 0	00 0	00 0	00 0	00 0	00 3	00 0	00 0	00 0	00 0	00 0	00 0	00 0	00 0	00 0	00 0	00 0	00 0	00 0	00 0	00 0	00 0	00 0	00 0	00 0	00 0	00 0	00 0	00 0	00 0	00 0	00 0	00 0	00 0	00 0	00 0	00 0	00 0	00 0	00 0	00 0	00 0	00 0	00 0
OTU397 0	00 0	00 0	00 0	00 0	00 0	00 0	00 0	00 0	00 0	00 0	00 0	00 0	00 0	00 0	00 0	00 0	00 0	00 0	00 0	00 0	00 0	00 0	00 0	00 0	00 0	00 0	00 0	00 0	00 0	00 0	00 0	00 0	00 0	00 0	00 0	00 0	00 0	00 0	00 0	00 0	00 0	00 0	00 0	00 0	00 0	00 0	00 0	00 0	00 0
OTU398 0	00 0	00 0	00 0	00 0	00 0	00 0	00 0	00 0	00 0	00 0	00 0	00 0	00 0	00 0	00 0	00 0	00 0	00 0	00 0	00 0	00 0	00 0	00 0	00 0	00 0	00 0	00 0	00 0	00 0	00 0	00 0	00 0	00 0	00 0	00 0	00 0	00 0	00 0	00 0	00 0	00 0	00 0	00 0	00 0	00 0	00 0	00 0	00 0	00 0
OTU399 0	00 0	00 0	00 0	00 0	00 0	00 0	00 0	00 0	00 0	00 0	00 0	00 0	00 0	00 0	00 0	00 0	00 0	00 0	00 0	00 0	00 0	00 0	00 0	00 0	00 0	00 0	00 0	00 0	00 0	00 0	00 0	00 0	00 0	00 0	00 0	00 0	00 0	00 0	00 0	00 0	00 0	00 0	00 0	00 0	00 0	00 0	00 0	00 0	00 0
OTU400 0	00 0	00 0	00 0	00 0	00 0	00 0	00 0	00 0	00 0	00 0	00 0	00 0	00 0	00 2	00 0	00 0	00 0	00 1	00 0	00 0	00 0	00 0	00 0	00 0	00 0	00 0	00 0	00 0	00 0	00 0	00 0	00 0	00 0	00 0	00 0	00 0	00 0	00 0	00 0	00 0	00 0	00 0	00 0	00 0	00 0	00 0	00 0	00 0	00 0
OTU401 0	00 0	00 0	00 1	00 0	00 0	00 1	00 0	00 0	00 0	00 0	00 0	00 0	00 0	00 0	00 0	00 0	00 0	00 0	00 0	00 0	00 0	00 0	00 0	00 0	00 0	00 0	00 0	00 0	00 0	00 0	00 0	00 0	00 0	00 0	00 0	00 0	00 0	00 0	00 0	00 0	00 0	00 0	00 0	00 0	00 0	00 0	00 0	00 0	00 0
OTU402 0	00 0	00 0	00 0	00 0	00 0	00 0	00 0	00 0	00 0	00 0	00 0	00 0	00 0	00 0	00 0	00 0	00 0	00 0	00 0	00 0	00 0	00 0	00 0	00 0	00 0	00 0	00 0	00 0	00 0	00 0	00 0	00 0	00 0	00 0	00 0	00 0	00 0	00 0	00 0	00 0	00 0	00 0	00 0	00 0	00 0	00 0	00 0	00 0	00 0
OTU403 0	00 0	00 0	00 0	00 0	00 0	00 0	00 0	00 0	00 0	00 0	00 0	00 0	00 0	00 0	00 0	00 0	00 0	00 0	00 0	00 0	00 0	00 0	00 0	00 0	00 0	00 0	00 0	00 0	00 0	00 0	00 0	00 0	00 0	00 0	00 0	00 0	00 0	00 0	00 0	00 0	00 0	00 0	00 0	00 0	00 0	00 0	00 0	00 0	00 0
OTU404 0	00 0	00 0	00 0	00 0	00 0	00 0	00 0	00 0	00 0	00 0	00 0	00 0	00 0	00 0	00 0	00 0	00 0	00 0	00 0	00 0	00 0	00 0	00 0	00 0	00 0	00 0	00 0	00 0	00 0	00 0	00 0	00 0	00 0	00 0	00 0	00 0	00 0	00 0	00 0	00 0	00 0	00 0	00 0	00 0	00 1	00 0	00 0	00 0	00 0
OTU405 0	00 0	00 0	00 0	00 0	00 0	00 0	00 0	00 0	00 0	00 0	00 0	00 0	00 0	00 0	00 0	00 0	00 0	00 0	00 0	00 0	00 0	00 0	00 0	00 0	00 0	00 0	00 0	00 0	00 0	00 0	00 0	00 0	00 0	00 0	00 0	00 0	00 0	00 0	00 0	00 0	00 0	00 0	00 0	00 0	00 0	00 0	00 0	00 0	00 0
OTU406 0	00 0	00 0	00 0	00 0	00 0	00 0	00 0	00 0	00 0	00 0	00 0	00 0	00 0	00 0	00 0	00 0	00 0	00 0	00 0	00 0	00 0	00 0	00 0	00 0	00 0	00 0	00 0	00 0	00 0	00 0	00 0	00 0	00 0	00 0	00 0	00 0	00 0	00 0	00 0	00 0	00 0	00 0	00 0	00 0	00 0	00 0	00 0	00 0	00 0
OTU407 0	00 0	00 0	00 0	00 0	00 0	00 0	00 0	00 0	00 0	00 0	00 0	00 0	00 0	00 0	00 0	00 0	00 0	00 0	00 0	00 0	00 0	00 0	00 0	00 0	00 0	00 0	00 0	00 0	00 0	00 0	00 0	00 0	00 0	00 0	00 0	00 0	00 0	00 0	00 0	00 0	00 0	00 0	00 0	00 0	00 0	00 0	00 0	00 0	00 0
OTU408 0	00 0	00 0	00 2	00 0	00 0	00 1	00 0	00 0	00 0	00 0	00 0	00 0	00 0	00 0	00 0	00 0	00 0	00 0	00 0	00 0	00 0	00 0	00 0	00 0	00 0	00 0	00 0	00 0	00 0	00 0	00 0	00 1	00 0	00 0	00 0	00 0	00 0	00 0	00 0	00 0	00 0	00 0	00 0	00 0	00 1	00 0	00 0	00 0	00 0
OTU409 0	00 0	00 0	00 0	00 0	00 0	00 0	00 0	00 0	00 0	00 0	00 0	00 0	00 0	00 0	00 4	00 1	00 3	00 0	00 0	00 0	00 0	00 0	00 0	00 0	00 0	00 0	00 0	00 0	00 1	00 0	00 4	00 1	00 0	00 0	00 0	00 0	00 0	00 0	00 0	00 0	00 0	00 0	00 0	00 0	00 0	00 0	00 1	00 0	00 0
OTU410 0	00 0	00 0	00 0	00 0	00 0	00 0	00 0	00 0	00 0	00 0	00 0	00 0	00 0	00 0	00 0	00 0	00 0	00 0	00 0	00 0	00 0	00 0	00 0	00 0	00 0	00 0	00 0	00 0	00 0	00 0	00 0	00 0	00 0	00 0	00 0	00 0	00 0	00 0	00 0	00 0	00 0	00 0	00 0	00 0	00 0	00 0	00 0	00 0	00 0
OTU411 0	00 0	00 0	00 0	00 1	00 0	00 0	00 0	00 0	00 0	00 0	00 0	00 0	00 0	00 0	00 0	00 0	00 0	00 0	00 0	00 0	00 0	00 0	00 0	00 0	00 0	00 0	00 0	00 0	00 0	00 0	00 0	00 0	00 0	00 0	00 0	00 0	00 0	00 0	00 0	00 0	00 0	00 0	00 0	00 0	00 0	00 0	00 0	00 0	00 0
OTU412 0	00 0	00 0	00 0	00 0	00 0	00 0	00 0	00 0	00 0	00 0	00 0	00 0	00 0	00 0	00 0	00 0	00 0	00 0	00 0	00 0	00 0	00 0	00 0	00 0	00 0	00 0	00 0	00 0	00 0	00 0	00 0	00 0	00 0	00 0	00 0	00 0	00 0	00 0	00 0	00 0	00 0	00 0	00 0	00 0	00 0	00 0	00 0	00 0	00 0
OTU413 0	00 0	00 0	00 0	00 0	00 0	00 0	00 0	00 0	00 0	00 0	00 0	00 0	00 0	00 0	00 0	00 0	00 0	00 0	00 0	00 0	00 0	00 0	00 0	00 0	00 0	00 0	00 0	00 0	00 0	00 0	00 0	00 0	00 0	00 0	00 0	00 0	00 0	00 0	00 0	00 0	00 0	00 0	00 0	00 0	00 0	00 0	00 0	00 0	00 0
OTU414 0	00 0	00 0	00 0	00 0	00 0	00 0	00 0	00 0	00 0	00 0	00 0	00 0	00 0	00 0	00 0	00 0	00 0	00 0	00 0	00 0	00 0	00 0	00 0	00 0	00 0	00 0	00 0	00 0	00 0	00 0	00 0	00 0	00 0	00 0	00 0	00 0	00 0	00 0	00 0	00 0	00 0	00 0	00 0	00 0	00 0	00 0	00 0	00 0	00 0
OTU415 0	00 0	00 0	00 0	00 0	00 0	00 0	00 0	00 0	00 0	00 0	00 0	00 0	00 0	00 0	00 0	00 0	00 0	00 0	00 0	00 0	00 0	00 0	00 0	00 0	00 0	00 0	00 0	00 0	00 0	00 0	00 0	00 3	00 0	00 0	00 0	00 0	00 0	00 0	00 0	00 0	00 0	00 0	00 0	00 0	00 0	00 0	00 0	00 0	00 0
OTU416 0	00 0	00 0	00 0	00 0	00 0	00 0	00 0	00 0	00 0	00 0	00 0	00 0	00 0	00 0	00 0	00 0	00 0	00 0	00 0	00 0	00 0	00 0	00 0	00 0	00 0	00 0	00 0	00 0	00 0	00 0	00 0	00 0	00 0	00 0	00 0	00 0	00 0	00 0	00 0	00 0	00 0	00 0	00 0	00 0	00 0	00 0	00 0	00 0	00 0
OTU417 0	00 0	00 0	00 0	00 0	00 0	00 0	00 0	00 0	00 0	00 0	00 0	00 0	00 0	00 0	00 0	00 0	00 0	00 0	00 0	00 1	00 5	00 0	00 0	00 9	00 0	00 0	00 0	00 0	00 0	00 0	00 0	00 0	00 0	00 0	00 0	00 0	00 0	00 0	00 0	00 0	00 0	00 0	00 0	00 0	00 0	00 0	00 0	00 0	00 0
OTU418 0	00 0	00 0	00 0	00 0	00 0	00 0	00 0	00 0	00 0	00 0	00 0	00 0	00 0	00 0	00 0	00 0	00 0	00 0	00 0	00 0	00 0	00 0	00 0	00 0	00 0	00 0	00 0	00 0	00 0	00 0	00 0	00 0	00 0	00 0	00 0	00 0	00 0	00 0	00 0	00 0	00 0	00 0	00 0	00 0	00 0	00 0	00 0	00 0	00 0
OTU419 0	00 0	00 0	00 0	00 0	00 0	00 0	00 0	00 0	00 0	00 0	00 0	00 0	00 0	00 0	00 0	00 0	00 0	00 0	00 0	00 0	00 0	00 0	00 0	00 0	00 0	00 0	00 0	00 0	00 0	00 0	00 0	00 0	00 0	00 0	00 0	00 0	00 0	00 0	00 0	00 0	00 0	00 0	00 0	00 0	00 0	00 0	00 0	00 0	00 0
OTU420 0	00 0	00 0	00 0	00 0	00 0	00 0	00 0	00 0	00 0	00 0	00 0	00 0	00 0	00 0	00 0	00 0	00 0	00 0	00 0	00 0	00 0	00 0	00 0	00 0	00 0	00 0	00 0	00 0	00 0	00 0	00 0	00 0	00 0	00 0	00 0	00 0	00 0	00 0	00 0	00 0	00 0	00 0	00 0	00 0	00 0	00 0	00 0	00 0	00 0
OTU421 0	00 0	00 0	00 0	00 0	00 0	00 0	00 0	00 0	00 0	00 0	00 0	00 0	00 0	00 0	00 0	00 0	00 0	00 0	00 0	00 0	00 0	00 0	00 0	00 0	00 0	00 0	00 0	00 0	00 0	00 0	00 0	00 0	00 0	00 0	00 0	00 0	00 0	00 0	00 0	00 0	00 0	00 0	00 0	00 0	00 0	00 0	00 0	00 0	00 0
OTU422 0	00 0	00 0	00 0	00 0	00 0	00 0	00 0	00 0	00 0	00 0	00 0	00 0	00 0	00 0	00 0	00 0	00 0	00 0	00 0	00 0	00 0	00 0	00 0	00 0	00 0	00 0	00 0	00 0	00 0	00 0	00 0	00 0	00 0	00 0	00 0	00 0	00 0	00 0	00 0	00 0	00 0	00 0	00 0	00 0	00 0	00 0	00 0	00 0	00 0
OTU423 0	00 0	00 0	00 0	00 0	00 0	00 0	00 0	00 0	00 0	00 0	00 0	00 0	00 0	00 0	00 0	00 0	00 0	00 0	00 0	00 0	00 0	00 0	00 0	00 0	00 0	00 0	00 0	00 0	00 0	00 0	00 0	00 0	00 0	00 0	00 0	00 0	00 0	00 0	00 0	00 0	00 0	00 0	00 0	00 0	00 0	00 0	00 0	00 0	00 0
OTU424 0	00 0	00 0	00 0	00 0	00 0	00 0	00 0	00 0	00 0	00 0	00 0	00 0	00 0	00 0	00 0	00 0	00 0	00 0	00 0	00 0	00 0	00 0	00 0	00 0	00 0	00 0	00 0	00 0	00 0	00 0	00 0	00 0	00 0	00 0	00 0	00 0	00 0	00 0	00 0	00 0	00 0	00 0	00 0	00 0	00 0	00 0	00 0	00 0	00 0
OTU425 0	00 0	00 0	00 0	00 0	00 0	00 0	00 0	00 0	00 0	00 0	00 0	00 0	00 0	00 0	00 0	00 0	00 0	00 0	00 0	00 0	00 0	00 0	00 0	00 0	00 0	00 0	00 0	00 0	00 0	00 0	00 0	00 0	00 0	00 0	00 0	00 0	00 0	00 0	00 0	00 0	00 0	00 0	00 0	00 0	00 0	00 0	00 0	00 0	00 0
OTU426 0	00 0	00 0	00 0	00 0	00 0	00 0	00 0	00 0	00 0	00 0	00 0	00 0	00 0	00 0	00 0	00 0	00 0	00 0	00 0	00 0	00 0	00 0	00 0	00 0	00 0	00 0	00 0	00 0	00 0	00 0	00 0	00 0	00 0	00 0	00 0	00 0	00 0	00 0	00 0	00 0	00 0	00 0	00 0	00 0	00 0	00 0	00 0	00 0	00 0
OTU427 0	00 0	00 0	00 0	00 0	00 0	00 0	00 0	00 0	00 0	00 0	00 0	00 0	00 0	00 0	00 0	00 0	00 0	00 0	00 0	00 0	00 0	00 0	00 0	00 0	00 0	00 0	00 0	00 0	00 0	00 0	00 0	00 0	00 0	00 0	00 0	00 0	00 0	00 0	00 0	00 0	00 0	00 0	00 0	00 0	00 0	00 0	00 0	00 0	00 0
OTU428 0	00 0	00 0	00 0	00 0	00 0	00 0	00 0	00 0	00 0	00 0	00 0	00 0	00 0	00 0	00 0	00 0	00 0	00 0	00 0	00 0	00 0	00 0	00 0	00 0	00 0	00 0	00 0	00 0	00 0	00 0	00 0	00 0	00 0	00 0	00 0	00 0	00 0	00 0	00 0	00 0	00 0	00 0	00 0	00 0	00 0	00 0	00 0	00 0	00 0
OTU429 0	00 0	00 0	00 0	00 0	00 0	00 0	00 0	00 0	00 0	00 0	00 0	00 0	00 0	00 0	00 0	00 0	00 0	00 0	00 0	00 0	00 0	00 0	00 0	00 0	00 0	00 0	00 0	00 0	00 0	00 0	00 0	00 0	00 0	00 0	00 0	00 0	00 0	00 0	00 0	00 0	00 0	00 0	00 0	00 0	00 0	00 0	00 0	00 0	00 0
OTU430 0	00 0	00 0	00 0	00 0	00 0	00 0	00 0	00 0	00 0	00 0	00 0	00 0	00 0	00 0	00 0	00 0	00 0	00 0	00 0	00 0	00 0	00 0	00 0	00 0	00 0	00 0	00 0	00 0	00 0	00 0	00 0	00 0	00 0	00 0	00 0	00 0	00 0	00 0	00 0	00 0	00 0	00 0	00 0	00 0	00 0	00 0	00 0	00 0	00 0
OTU431 0	00 0	00 0	00 0	00 3	00 0	00 0	00 0	00 0	00 0	00 0	00 0	00 0	00 0	00 0	00 0	00 0	00 0	00 0	00 0	00 2	00 0	00 0	00 0	00 0	00 0	00 0	00 0	00 0	00 0	00 0	00 4	00 0	00 0	00 0	00 0	00 0	00 0	00 0	00 0	00 0	00 0	00 0	00 0	00 0	00 0	00 0	00 0	00 0	00 0
OTU432 0	00 0	00 0	00 0	00 0	00 0	00 0	00 0	00 2	00 0	00 0	00 0	00 0	00 0	00 0	00 0	00 0	00 0	00 0	00 0	00 0	00 0	00 0	00 0	00 0	00 0	00 0	00 0	00 0	00 0	00 0	00 0	00 0	00 0	00 0	00 0	00 0	00 0	00 0	00 0	00 0	00 0	00 0	00 0	00 0	00 2	00 0	00 0	00 0	00 0
OTU433 0	00 0	00 0	00 1	00 0	00 0	00 0	00 0	00 0	00 0	00 0	00 0	00 0	00 0	00 0	00 0	00 0	00 0	00 0	00 0	00 0	00 0	00 0	00 0	00 0	00 0	00 0	00 0	00 0	00 0	00 0	00 0	00 0	00 0	00 0	00 0	00 0	00 0	00 0	00 0	00 0	00 0	00 0	00 0	00 0	00 0	00 0	00 0	00 0	00 0
OTU434 10	00 1	00 12	00 6	00 0	00 10	00 4	00 7	00 1	00 0	00 0	00 0	00 0	00 10	00 11	00 0	00 0	00 0	00 0	00 0	00 0	00 0	00 2	00 10	00 0	00 12	00 0	00 0	00 0	00 0	00 0	00 0	00 1	00 0	00 0	00 0	00 0	00 1	00 1	00 0	00 0	00 0	00 0	00 0	00 0	00 0	00 0	00 0	00 0	00 0
OTU435 0	00 0	00 0	00 0	00 0	00 0	00 0	00 0	00 0	00 0	00 0	00 0	00 0	00 0	00 0	00 0	00 0	00 0	00 0	00 0	00 0	00 0	00 0	00 0	00 0	00 0	00 0	00 0	00 0	00 0	00 0	00 0	00 0	00 0	00 0	00 0	00 0	00 0	00 0	00 0	00 0	00 0	00 0	00 0	00 0	00 0	00 0	00 0	00 0	00 0
OTU436 0	00 0	00 0	00 0	00 0	00 0	00 0	00 0	00 0	00 0	00 0	00 0	00 0	00 0	00 0	00 0	00 0	00 0	00 0	00 0	00 0	00 0	00 0	00 0	00 0	00 0	00 0	00 0	00 0	00 0	00 0	00 0	00 0	00 0	00 0	00 0	00 0	00 0	00 0	00 0	00 0	00 0	00 0	00 0	00 0	00 0	00 0	00 0	00 0	00 0
OTU437 0	00 0	00 0	00 0	00 0	00 0	00 0	00 0	00 0	00 0	00 0	00 0	00 0	00 0	00 0	00 0	00 0	00 0	00 0	00 0	00 0	00 0	00 0	00 0	00 0	00 0	00 0	00 0	00 0	00 0	00 0	00 0	00 0	00 0	00 0	00 0	00 0	00 0	00 0	00 0	00 0	00 0	00 0	00 0	00 0	00 0	00 0	00 0	00 0	00 0
OTU438 0	00 0	00 0	00 0	00 0	00 0	00 0	00 0	00 0	00 0	00 0	00 0	00 0	00 0	00 0	00 0	00 0	00 0	00 0	00 0	00 0	00 0	00 0	00 0	00 0	00 0	00 0	00 0	00 0	00 0	00 0	00 0	00 0	00 0	00 0	00 0	00 0	00 0	00 0	00 0	00 0	00 0	00 0	00 0	00 0	00 0	00 0	00 0	00 0	00 0
OTU439 0	00 0	00 0	00 0	00 0	00 0	00 0	00 0	00 0	00 0	00 0	00 0	00 0	00 0	00 0	00 0	00 0	00 0	00 0	00 0	00 0	00 0	00 0	00 0	00 0	00 0	00 0	00 0	00 0	00 0	00 0	00 0	00 0	00 0	00 0	00 0	00 0	00 0	00 0	00 0	00 0	00 0	00 0	00 0	00 0	00 0	00 0	00 0	00 0	00 0
OTU440 0	00 0	00 0	00 0	00 0	00 0	00 0	00 0	00 0	00 0	00 0	00 0	00 0	00 0	00 0	00 0	00 0	00 0	00 0	00 0	00 0	00 0	00 0	00 0	00 0	00 0	00 0	00 0	00 0	00 0	00 0	00 3	00 0	00 0	00 0	00 0	00 0	00 0	00 0	00 0	00 0	00 0	00 0	00 0	00 0	00 0	00 0	00 0	00 0	00 0
OTU441 0	00 0	00 0	00 0	00 0	00 0	00 0	00 0	00 0	00 0	00 0	00 0	00 0	00 0	00 0	00 0	00 0	00 0	00 0	00 0	00 0	00 0	00 0	00 0	00 0	00 0	00 0	00 0	00 0	00 0	00 0	00 0	00 0	00 0	00 0	00 0	00 0	00 0	00 0	00 0	00 0	00 0	00 0	00 0	00 0	00 0	00 0	00 0	00 0	00 0
OTU442 0	00 0	00 0	00 0	00 0	00 0	00 0	00 0	00 0	00 0	00 0	00 0	00 0	00 0	00 0	00 0	00 0	00 0	00 0	00 0	00 0	00 0	00 0	00 0	00 0	00 0	00 0	00 0	00 0	00 0	00 0	00 0	00 0	00 0	00 0	00 0	00 0	00 0	00 0	00 0	00 0	00 0	00 0	00 0	00 0	00 1	00 0	00 0	00 0	00 12
OTU443 0	00 0	00 0	00 0	00 0	00 0	00 0	00 0	00 0	00 0	00 0	00 0	00 0	00 0	00 0	00 0	00 0	00 0	00 0	00 0	00 0	00 0	00 0	00 0	00 0	00 0	00 2	00 0	00 0	00 0	00 0	00 0	00 0	00 0	00 0	00 0	00 0	00 0	00 0	00 0	00 0	00 0	00 0	00 0	00 0	00 0	00 0	00 0	00 0	00 0
OTU444 0	00 0	00 0	00 0	00 0	00 0	00 0	00 0	00 0	00 0	00 0	00 0	00 0	00 0	00 0	00 0	00 0	00 0	00 0	00 0	00 0	00 0	00 0	00 0	00 0	00 0	00 0	00 0	00 0	00 0	00 0	00 0	00 0	00 0	00 0	00 0	00 0	00 0	00 0	00 0	00 0	00 0	00 0	00 0	00 0	00 0	00 0	00 0	00 0	00 0
OTU445 0	00 0	00 0	00 0	00 0	00 0	00 0	00 0	00 0	00 0	00 0	00 0	00 0	00 0	00 0	00 0	00 0	00 0	00 0	00 0	00 0	00 0	00 0	00 0	00 0	00 0	00 0	00 0	00 0	00 0	00 0	00 0	00 0	00 0	00 0	00 0	00 0	00 0	00 0	00 0	00 0	00 0	00 0	00 0	00 0	00 0	00 0	00 0	00 0	00 0
OTU446 0	00 0	00 0	00 0	00 0	00 0	00 0	00 0	00 0	00 0	00 0	00 0	00 0	00 0	00 0	00 0	00 0	00 0	00 6	00 0	00 0	00 0	00 0	00 0	00 0	00 0	00 0	00 0	00 0	00 0	00 0	00 0	00 0	00 0	00 0	00 0	00 0	00 0	00 0	00 0	00 0	00 0	00 0	00 0	00 0	00 0	00 0	00 0	00 0	00 0
OTU447 0	00 0	00 0	00 0	00 0	00 0	00 0	00 0	00 0	00 0	00 0	00 0	00 0	00 0	00 0	00 0	00 0	00 0	00 0	00 0	00 0	00 0	00 0	00 0	00 0	00 0	00 0	00 0	00 0	00 0	00 0	00 0	00 0	00 0	00 0	00 0	00 0	00 0	00 0	00 0	00 0	00 0	00 0	00 0	00 0	00 0	00 0	00 0	00 0	00 0
OTU448 0	00 0	00 0	00 0	00 0	00 0	00 0	00 0	00 0	00 0	00 0	00 0	00 0	00 0	00 0	00 0	00 0	00 0	00 0	00 0	00 0	00 0	00 0	00 0	00 0	00 0	00 0	00 0	00 0	00 0	00 0	00 0	00 0	00 0	00 0	00 0	00 0	00 0	00 0	00 0	00 0	00 0	00 0	00 0	00 0	00 0	00 0	00 0	00 0	00 0
OTU449 0	00 0	00 0	00 0	00 0	00 0	00 0	00 0	00 0	00 0	00 0	00 0	00 0	00 0	00 0	00 0	00 0	00 0	00 0	00 0	00 0	00 0	00 0	00 0	00 0	00 0	00 0	00 0	00 0	00 0	00 0	00 0	00 0	00 0	00 42	00 0	00 0	00 0	00 0	00 0	00 0	00 0	00 3	00 0	00 0	00 0	00 0	00 0	00 0	00 0
OTU450 0	00 0	00 0	00 0	00 0	00 0	00 0	00 0	00 0	00 0	00 0	00 0	00 0	00 0	00 0	00 0	00 0	00 0	00 0	00 0	00 0	00 0	00 0	00 0	00 0	00 0	00 0	00 0	00 0	00 0	00 0	00 0	00 0	00 0	00 0	00 0	00 0	00 0	00 0	00 0	00 0	00 0	00 0	00 0	00 0	00 0	00 0	00 0	00 0	00 0
OTU451 0	00 0	00 0	00 0	00 0	00 0	00 0	00 0	00 0	00 0	00 0	00 0	00 0	00 0	00 0	00 0	00 0	00 0	00 0	00 0	00 0	00 0	00 0	00 0	00 0	00 0	00 0	00 0	00 0	00 2	00 0	00 2	00 0	00 0	00 0	00 41	00 0	00 40	00 0	00 0	00 1	00 0	00 0	00 0	00 0	00 0	00 0	00 0	00 0	00 0
OTU452 0	00 0	00 0	00 0	00 0	00 0	00 0	00 0	00 0	00 0	00 0	00 0	00 0	00 0	00 0	00 0	00 0	00 0	00 0	00 0	00 0	00 0	00 0	00 0	00 0	00 0	00 0	00 0	00 0	00 0	00 0	00 0	00 0	00 0	00 0	00 0	00 0	00 0	00 0	00 0	00 0	00 0	00 0	00 0	00 0	00 0	00 0	00 0	00 0	00 0
OTU453 0	00 0	00 0	00 6	00 0	00 0	00 0	00 0	00 0	00 0	00 0	00 0	00 0	00 0	00 0	00 0	00 0	00 0	00 0	00 0	00 0	00 0	00 0	00 0	00 0	00 0	00 0	00 0	00 0	00 0	00 0	00 0	00 0	00 0	00 0	00 0	00 0	00 0	00 0	00 0	00 0	00 0	00 0	00 0	00 0	00 0	00 0	00 0	00 0	00 0
OTU454 0	00 0	00 0	00 0	00 0	00 0	00 0	00 0	00 0	00 0	00 0	00 0	00 0	00 0	00 0	00 0	00 0	00 0	00 0	00 0	00 0	00 0	00 0	00 0	00 0	00 0	00 0	00 0	00 0	00 0	00 0	00 0	00 0	00 0	00 0	00 0	00 0	00 0	00 0	00 0	00 0	00 0	00 0	00 0	00 0	00 0	00 0	00 0	00 0	00 0
OTU455 0	00 0	00 0	00 0	00 0	00 0	00 0	00 0	00 0	00 0	00 0	00 0	00 0	00 0	00 0	00 0	00 0	00 0	00 0	00 0	00 0	00 0	00 0	00 0	00 0	00 0	00 0	00 0	00 0	00 0	00 0	00 0	00 0	00 0	00 0	00 0	00 0	00 0	00 0	00 0	00 0	00 0	00 2	00 0	00 0	00 0	00 0	00 0	00 0	00 11
OTU456 0	00 0	00 0	00 0	00 0	00 0	00 0	00 0	00 0	00 0	00 0	00 0	00 0	00 0	00 0	00 0	00 0	00 9	00 0	00 0	00 21	00 0	00 0	00 0	00 0	00 0	00 0	00 0	00 0	00 0	00 1	00 0	00 0	00 0	00 0	00 0	00 0	00 0	00 0	00 0	00 0	00 0	00 0	00 0	00 0	00 0	00 0	00 13	00 4	00 3
OTU457 0	00 0	00 0	00 0	00 0	00 0	00 0	00 0	00 0	00 0	00 0	00 0	00 0	00 0	00 0	00 0	00 0	00 0	00 0	00 0	00 0	00 0	00 0	00 0	00 0	00 0	00 0	00 0	00 0	00 0	00 0	00 0	00 0	00 0	00 0	00 0	00 0	00 0	00 0	00 0	00 0	00 0	00 2	00 0	00 0	00 0	00 0	00 0	00 0	00 16
OTU458 0	00 0	00 0	00 0	00 0	00 0	00 0	00 0	00 0	00 0	00 0	00 0	00 0	00 0	00 0	00 0	00 0	00 0	00 0	00 0	00 0	00 0	00 0	00 0	00 0	00 0	00 0	00 0	00 0	00 0	00 0	00 0	00 0	00 0	00 0	00 0	00 0	00 0	00 0	00 0	00 0	00 0	00 0	00 0	00 0	00 0	00 0	00 0	00 0	00 16
OTU459 0	00 0	00 0	00 0	00 0	00 0	00 0	00 0	00 0	00 0	00 0	00 0	00 0	00 0	00 0	00 0	00 0	00 0	00 0	00 0	00 0	00 0	00 0	00 0	00 0	00 0	00 0	00 0	00 0	00 0	00 0	00 0	00 0	00 0	00 0	00 0	00 0	00 0	00 0	00 0	00 0	00 0	00 0	00 0	00 0	00 0	00 0	00 0	00 0	00 0
OTU460 0	00 0	00 0	00 0	00 0	00 0	00 0	00 0	00 0	00 0	00 0	00 0	00 0	00 0	00 0	00 0	00 0	00 0	00 0	00 0	00 0	00 0	00 0	00 0	00 0	00 0	00 0	00 0	00 0	00 0	00 0	00 0	00 0	00 0	00 0	00 0	00 0	00 0	00 0	00 0	00 0	00 0	00 16	00 0	00 0	00 0	00 0	00 0	00 0	00 0
OTU461 0	00 0	00 0	00 0	00 0	00 0	00 0	00 0	00 0	00 0	00 0	00 0	00 0	00 0	00 0	00 0	00 0	00 0	00 0	00 0	00 0	00 0	00 0	00 0	00 0	00 0	00 0	00 0	00 0	00 0	00 0	00 0	00 0	00 0	00 0	00 0	00 0	00 0	00 0	00 0	00 0	00 0	00 0	00 0	00 0	00 26	00 0	00 0	00 0	00 0
OTU462 1	00 0	00 0	00 0	00 0	00 0	00 0	00 0	00 0	00 0	00 0	00 0	00 0	00 0	00 0	00 0	00 0	00 3	00 0	00 0	00 0	00 0	00 0	00 0	00 0	00 0	00 0	00 0	00 0	00 0	00 0	00 0	00 0	00 0	00 0	00 0	00 0	00 0	00 0	00 0	00 0	00 1	00 0	00 0	00 0	00 93	00 0	00 0	00 0	00 0
OTU463 0	00 0	00 0	00 0	00 0	00 0	00 0	00 0	00 0	00 0	00 0	00 0	00 0	00 0	00 0	00 0	00 0	00 0	00 0	00 0	00 0	00 0	00 0	00 0	00 0	00 0	00 0	00 0	00 0	00 0	00 0	00 0	00 0	00 0	00 0	00 0	00 0	00 0	00 0	00 0	00 0	00 0	00 0	00 0	00 54	00 0	00 0	00 0	00 0	00 0
OTU464 0	00 0	00 0	00 3	00 0	00 0	00 0	00 0	00 0	00 0	00 0	00 0	00 0	00 0	00 0	00 0	00 0	00 0	00 0	00 0	00 0	00 0	00 0	00 0	00 0	00 0	00 0	00 0	00 0	00 0	00 0	00 0	00 0	00 0	00 0	00 0	00 0	00 0	00 0	00 0	00 0	00 0	00 0	00 0	00 0	00 0	00 0	00 0	00 0	00 0
OTU465 0	00 0	00 0	00 4	00 0	00 0	00 0	00 0	00 0	00 0	00 0	00 0	00 0	00 0	00 0	00 0	00 0	00 0	00 0	00 0	00 0	00 0	00 0	00 0	00 0	00 0	00 0	00 0	00 0	00 0	00 0	00 0	00 0	00 0	00 0	00 0	00 0	00 0	00 0	00 0	00 0	00 0	00 0	00 0	00 0	00 0	00 0	00 0	00 0	00 0
OTU466 0	00 0	00 0	00 0	00 0	00 0	00 0	00 0	00 0	00 0	00 0	00 0	00 0	00 0	00 0	00 1	00 0	00 3	00 0	00 0	00 3	00 0	00 0	00 0	00 0	00 0	00 0	00 0	00 0	00 1	00 3	00 0	00 0	00 0	00 0	00 0	00 0	00 0	00 0	00 0	00 0	00 0	00 0	00 0	00 0	00 0	00 0	00 1	00 1	00 5
OTU467 0	00 0	00 0	00 0	00 0	00 0	00 0	00 0	00 0	00 0	00 0	00 0	00 0	00 0	00 0	00 0	00 0	00 0	00 0	00 0	00 0	00 0	00 0	00 0	00 0	00 0	00 0	00 0	00 0	00 0	00 0	00 0	00 0	00 0	00 0	00 0	00 0	00 0	00 0	00 0	00 0	00 0	00 0	00 0	00 0	00 0	00 0	00 0	00 0	00 0
OTU468 0	00 0	00 0	00 0	00 0	00 1	00 0	00 0	00 0	00 0	00 0	00 0	00 0	00 0	00 0	00 0	00 0	00 0	00 0	00 0	00 0	00 0	00 0	00 1	00 0	00 1	00 0	00 0	00 0	00 0	00 0	00 0	00 0	00 0	00 1	00 0	00 0	00 0	00 0	00 0	00 0	00 0	00 0	00 0	00 0	00 0	00 0	00 0	00 0	00 0
OTU469 0	00 0	00 0	00 0	00 0	00 0	00 0	00 0	00 0	00 0	00 0	00 0	00 0	00 0	00 0	00 0	00 0	00 0	00 0	00 0	00 0	00 0	00 0	00 0	00 0	00 0	00 0	00 0	00 0	00 0	00 0	00 0	00 0	00 0	00 0	00 0	00 0	00 0	00 0	00 0	00 0	00 0	00 0	00 0	00 0	00 0	00 0	00 0	00 0	00 0
OTU470 0	00 0	00 0	00 3	00 0	00 0	00 0	00 0	00 0	00 0	00 0	00 0	00 0	00 0	00 0	00 0	00 0	00 0	00 0	00 0	00 0	00 0	00 0	00 0	00 0	00 0	00 0	00 0	00 0	00 0	00 0	00 0	00 0	00 0	00 1	00 0	00 0	00 0	00 0	00 0	00 0	00 0	00 0	00 0	00 0	00 0	00 0	00 0	00 0	00 0
OTU471 0	00 0	00 0	00 0	00 0	00 0	00 0	00 0	00 0	00 0	00 0	00 0	00 0	00 0	00 0	00 0	00 0	00 0	00 0	00 0	00 0	00 0	00 0	00 0	00 0	00 0	00 0	00 0	00 0	00 0	00 0	00 0	00 0	00 0	00 0	00 0	00 0	00 0	00 0	00 0	00 0	00 0	00 0	00 0	00 0	00 0	00 0	00 0	00 0	00 0
OTU472 0	00 2	00 0	00 0	00 0	00 0	00 0	00 0	00 0	00 0	00 0	00 0	00 0	00 0	00 0	00 0	00 0	00 0	00 0	00 0	00 0	00 0	00 0	00 0	00 0	00 0	00 0	00 0	00 0	00 0	00 0	00 0	00 0	00 0	00 0	00 0	00 0	00 0	00 0	00 0	00 0	00 0	00 0	00 0	00 0	00 0	00 0	00 0	00 0	00 0
OTU473 0	00 3	00 0	00 0	00 0	00 0	00 0	00 0	00 0	00 0	00 0	00 0	00 0	00 0	00 0	00 0	00 0	00 3	00 0	00 0	00 0	00 0	00 0	00 0	00 0	00 0	00 0	00 0	00 0	00 0	00 0	00 6	00 0	00 0	00 0	00 0	00 0	00 0	00 0	00 0	00 0	00 0	00 0	00 0	00 0	00 0	00 0	00 0	00 0	00 0
OTU474 0	00 0	00 0	00 0	00 0	00 0	00 0	00 0	00 0	00 0	00 0	00 0	00 0	00 0	00 0	00 0	00 0	00 0	00 0	00 0	00 0	00 0	00 0	00 0	00 0	00 0	00 0	00 0	00 0	00 0	00 0	00 0	00 0	00 0	00 0	00 0	00 0	00 0	00 0	00 0	00 0	00 0	00 0	00 0	00 0	00 0	00 0	00 0	00 0	00 0
OTU475 2	00 0	00 0	00 0	00 0	00 0	00 0	00 0	00 0	00 0	00 0	00 0	00 0	00 0	00 0	00 0	00 0	00 0	00 0	00 0	00 0	00 0	00 0	00 0	00 0	00 0	00 0	00 0	00 0	00 0	00 0	00 0	00 0	00 0	00 0	00 0	00 0	00 0	00 0	00 0	00 0	00 0	00 0	00 0	00 0	00 0	00 0	00 0	00 0	00 0
OTU476 0	00 1	00 0	00 3	00 0	00 0	00 0	00 0	00 0	00 0	00 0	00 0	00 0	00 0	00 0	00 0	00 0	00 0	00 0	00 0	00 0	00 0	00 0	00 0	00 0	00 0	00 0	00 0	00 0	00 0	00 0	00 0	00 3	00 0	00 0	00 0	00 0	00 0	00 4	00 0	00 0	00 0	00 0	00 0	00 0	00 0	00 6	00 0	00 0	00 0
OTU477 0	00 0	00 0	00 0	00 0	00 0	00 0	00 0	00 0	00 0	00 0	00 0	00 0	00 0	00 0	00 0	00 0	00 0	00 0	00 0	00 0	00 0	00 0	00 0	00 0	00 0	00 0	00 0	00 0	00 0	00 0	00 0	00 0	00 0	00 0	00 0	00 0	00 0	00 0	00 0	00 0	00 0	00 0	00 0	00 0	00 0	00 0	00 0	00 0	00 0
OTU478 0	00 0	00 0	00 0	00 0	00 0	00 0	00 0	00 0	00 0	00 0	00 0	00 0	00 0	00 0	00 0	00 0	00 0	00 0	00 0	00 0	00 0	00 0	00 0	00 0	00 0	00 0	00 0	00 0	00 0	00 0	00 0	00 0	00 0	00 0	00 0	00 0	00 0	00 0	00 0	00 0	00 0	00 0	00 0	00 0	00 0	00 0	00 0	00 0	00 0
OTU479 0	00 0	00 0	00 0	00 0	00 0	00 0	00 0	00 0	00 0	00 0	00 0	00 0	00 0	00 0	00 0	00 0	00 0	00 0	00 0	00 0	00 0	00 0	00 0	00 0	00 0	00 15	00 0	00 0	00 0	00 0	00 0	00 0	00 0	00 0	00 0	00 0	00 0	00 0	00 0	00 0	00 0	00 0	00 0	00 0	00 0	00 0	00 0	00 0	00 0
OTU480 0	00 0	00 0	00 0	00 0	00 0	00 0	00 0	00 0	00 0	00 0	00 0	00 0	00 0	00 0	00 0	00 0	00 0	00 0	00 0	00 0	00 0	00 0	00 0	00 0	00 0	00 0	00 0	00 0	00 0	00 0	00 0	00 0	00 0	00 0	00 0	00 0	00 0	00 0	00 0	00 0	00 0	00 0	00 0	00 0	00 0	00 0	00 0	00 0	00 0
OTU481 0	00 0	00 0	00 0	00 0	00 0	00 0	00 0	00 0	00 0	00 0	00 0	00 0	00 0	00 0	00 0	00 0	00 0	00 0	00 0	00 0	00 0	00 0	00 0	00 0	00 0	00 0	00 0	00 0	00 0	00 0	00 0	00 0	00 0	00 0	00 0	00 0	00 0	00 0	00 0	00 0	00 0	00 0	00 0	00 0	00 0	00 0	00 0	00 0	00 0
OTU482 0	00 0	00 0	00 0	00 0	00 0	00 0	00 0	00 0	00 0	00 1	00 0	00 0	00 0	00 0	00 0	00 0	00 15	00 0	00 0	00 0	00 0	00 0	00 0	00 0	00 0	00 0	00 0	00 0	00 7	00 10	00 2	00 2	00 0	00 0	00 0	00 0	00 0	00 0	00 0	00 0	00 0	00 0	00 1	00 0	00 0	00 0	00 9	00 14	00 7
OTU483 0	00 0	00 0	00 0	00 0	00 0	00 1	00 0	00 0	00 0	00 0	00 0	00 0	00 0	00 0	00 0	00 0	00 0	00 0	00 0	00 0	00 0	00 0	00 0	00 0	00 0	00 0	00 0	00 0	00 0	00 0	00 0	00 0	00 0	00 0	00 0	00 0	00 0	00 0	00 0	00 0	00 0	00 0	00 0	00 0	00 0	00 0	00 0	00 0	00 0
OTU484 0	00 0	00 0	00 0	00 0	00 0	00 0	00 0	00 0	00 0	00 0	00 0	00 0	00 0	00 0	00 0	00 0	00 0	00 0	00 0	00 0	00 0	00 0	00 0	00 0	00 0	00 0	00 0	00 0	00 0	00 0	00 0	00 0	00 0	00 0	00 0	00 0	00 0	00 0	00 0	00 0	00 0	00 0	00 0	00 0	00 0	00 0	00 0	00 0	00 0
OTU485 1	00 0	00 0	00 0	00 0	00 1	00 0	00 0	00 0	00 0	00 0	00 0	00 0	00 0	00 0	00 0	00 0	00 0	00 0	00 0	00 0	00 0	00 0	00 0	00 0	00 0	00 0	00 0	00 0	00 0	00 0	00 0	00 0	00 0	00 0	00 0	00 0	00 0	00 0	00 0	00 0	00 0	00 0	00 0	00 0	00 0	00 0	00 0	00 0	00 0
OTU486 0	00 0	00 0	00 0	00 0	00 0	00 0	00 0	00 0	00 0	00 0	00 5	00 0	00 0	00 0	00 0	00 0	00 0	00 0	00 0	00 0	00 0	00 0	00 0	00 0	00 0	00 0	00 0	00 0	00 0	00 0	00 0	00 0	00 0	00 0	00 0	00 0	00 0	00 0	00 0	00 0	00 0	00 0	00 0	00 0	00 0	00 0	00 0	00 0	00 0
OTU487 0	00 0	00 0	00 0	00 0	00 0	00 0	00 0	00 0	00 0	00 0	00 0	00 0	00 0	00 0	00 0	00 0	00 0	00 0	00 0	00 0	00 0	00 0	00 0	00 0	00 0	00 0	00 0	00 0	00 0	00 0	00 0	00 0	00 0	00 0	00 0	00 0	00 0	00 0	00 0	00 0	00 0	00 0	00 0	00 0	00 0	00 0	00 0	00 0	00 0
OTU488 0	00 0	00 0	00 0	00 0	00 0	00 0	00 0	00 0	00 0	00 0	00 0	00 0	00 0	00 0	00 0	00 0	00 0	00 0	00 0	00 0	00 0	00 0	00 0	00 0	00 0	00 0	00 0	00 0	00 19	00 50	00 0	00 0	00 0	00 0	00 0	00 0	00 0	00 0	00 0	00 0	00 0	00 0	00 0	00 0	00 0	00 0	00 0	00 7	00 0
OTU489 0	00 0	00 0	00 0	00 0	00 0	00 0	00 0	00 0	00 0	00 0	00 0	00 0	00 0	00 0	00 0	00 0	00 0	00 0	00 0	00 0	00 0	00 0	00 0	00 0	00 0	00 0	00 0	00 0	00 0	00 0	00 0	00 0	00 0	00 0	00 0	00 0	00 0	00 0	00 0	00 0	00 0	00 0	00 0	00 0	00 0	00 0	00 0	00 0	00 0
OTU490 0	00 0	00 0	00 0	00 0	00 0	00 0	00 0	00 0	00 0	00 0	00 0	00 0	00 0	00 0	00 0	00 0	00 0	00 0	00 0	00 0	00 0	00 0	00 0	00 0	00 0	00 0	00 0	00 0	00 0	00 0	00 0	00 0	00 0	00 0	00 0	00 0	00 0	00 0	00 0	00 0	00 0	00 0	00 0	00 0	00 0	00 0	00 0	00 0	00 0
OTU491 0	00 0	00 0	00 0	00 0	00 0	00 0	00 0	00 0	00 0	00 0	00 0	00 0	00 0	00 0	00 0	00 0	00 0	00 0	00 0	00 0	00 0	00 0	00 0	00 0	00 0	00 0	00 0	00 0	00 0	00 0	00 0	00 0	00 0	00 0	00 0	00 0	00 0	00 0	00 0	00 0	00 0	00 0	00 0	00 0	00 0	00 0	00 0	00 0	00 0
OTU492 0	00 0	00 0	00 0	00 0	00 0	00 0	00 0	00 0	00 0	00 0	00 0	00 0	00 0	00 0	00 0	00 0	00 0	00 0	00 0	00 24	00 0	00 0	00 0	00 0	00 0	00 0	00 0	00 0	00 0	00 70	00 0	00 0	00 0	00 0	00 0	00 0	00 0	00 0	00 0	00 0	00 0	00 0	00 0	00 0	00 0	00 0	00 0	00 0	00 0
OTU493 0	00 0	00 0	00 0	00 1	00 0	00 0	00 0	00 0	00 0	00 0	00 0	00 0	00 0	00 0	00 0	00 0	00 0	00 0	00 0	00 0	00 0	00 0	00 0	00 0	00 0	00 0	00 0	00 0	00 0	00 0	00 0	00 0	00 0	00 0	00 0	00 0	00 0	00 0	00 0	00 0	00 0	00 0	00 0	00 0	00 0	00 0	00 0	00 0	00 0
OTU494 0	00 0	00 0	00 0	00 0	00 0	00 0	00 0	00 0	00 0	00 0	00 0	00 0	00 0	00 0	00 0	00 0	00 2	00 0	00 0	00 0	00 0	00 0	00 0	00 0	00 0	00 0	00 0	00 0	00 0	00 0	00 0	00 0	00 0	00 0	00 0	00 0	00 0	00 0	00 0	00 0	00 0	00 0	00 0	00 0	00 0	00 0	00 0	00 0	00 0
OTU495 0	00 0	00 0	00 0	00 0	00 0	00 0	00 0	00 0	00 0	00 0	00 0	00 0	00 0	00 0	00 0	00 0	00 0	00 0	00 0	00 0	00 0	00 0	00 0	00 0	00 0	00 0	00 0	00 0	00 0	00 0	00 0	00 0	00 0	00 0	00 0	00 0	00 0	00 0	00 0	00 0	00 0	00 0	00 0	00 0	00 0	00 0	00 0	00 0	00 0
OTU496 0	00 0	00 0	00 0	00 0	00 0	00 0	00 0	00 0	00 0	00 0	00 0	00 0	00 0	00 0	00 0	00 0	00 0	00 0	00 0	00 0	00 0	00 0	00 0	00 0	00 0	00 0	00 0	00 0	00 0	00 0	00 0	00 0	00 0	00 0	00 0	00 0	00 0	00 0	00 0	00 0	00 0	00 0	00 0	00 0	00 0	00 0	00 0	00 0	00 0
OTU497 0	00 0	00 0	00 0	00 0	00 0	00 0	00 0	00 0	00 0	00 0	00 0	00 0	00 0	00 0	00 0	00 0	00 0	00 0	00 0	00 0	00 0	00 0	00 0	00 0	00 0	00 0	00 0	00 0	00 0	00 0	00 0	00 0	00 0	00 0	00 0	00 0	00 0	00 0	00 0	00 0	00 0	00 0	00 0	00 0	00 0	00 0	00 0	00 0	00 0
OTU498 0	00 0	00 0	00 0	00 0	00 0	00 0	00 0	00 0	00 0	00 0	00 0	00 0	00 0	00 0	00 0	00 0	00 0	00 0	00 0	00 0	00 0	00 0	00 0	00 0	00 0	00 0	00 0	00 0	00 0	00 0	00 0	00 0	00 0	00 0	00 0	00 0	00 0	00 0	00 0	00 0	00 0	00 0	00 0	00 0	00 0	00 0	00 0	00 0	00 0
OTU499 0	00 0	00 0	00 0	00 0	00 0	00 0	00 0	00 0	00 0	00 0	00 0	00 0	00 0	00 0	00 0	00 0	00 0	00 0	00 0	00 0	00 0	00 0	00 0	00 0	00 0	00 0	00 0	00 0	00 0	00 0	00 0	00 0	00 0	00 0	00 0	00 0	00 0	00 0	00 0	00 0	00 0	00 0	00 0	00 0	00 0	00 0	00 0	00 0	00 0
OTU500 0	00 0	00 0	00 0	00 0	00 0	00 0	00 0	00 0	00 0	00 0	00 0	00 0	00 0	00 0	00 0	00 0	00 0	00 0	00 0	00 0	00 0	00 0	00 0	00 0	00 0	00 0	00 0	00 0	00 0	00 0	00 0	00 0	00 0	00 0	00 0	00 0	00 0	00 0	00 0	00 0	00 0	00 0	00 0	00 0	00 0	00 0	00 0	00 0	00 0
OTU501 0	00 0	00 0	00 0	00 0	00 0	00 0	00 0	00 0	00 0	00 0	00 0	00 0	00 0	00 0	00 0	00 0	00 0	00 0	00 0	00 0	00 0	00 0	00 0	00 0	00 0	00 0	00 0	00 0	00 0	00 0	00 0	00 0	00 0	00 0	00 0	00 0	00 0	00 0	00 0	00 0	00 0	00 0	00 0	00 0	00 0	00 0	00 0	00 0	00 0
OTU502 0	00 0	00 0	00 0	00 0	00 0	00 0	00 0	00 0	00 0	00 0	00 0	00 0	00 0	00 0	00 0	00 0	00 0	00 0	00 0	00 0	00 0	00 0	00 0	00 0	00 0	00 0	00 0	00 0	00 0	00 0	00 0	00 0	00 0	00 0	00 0	00 0	00 0	00 0	00 0	00 0	00 0	00 0	00 0	00 0	00 0	00 0	00 0	00 0	00 0
OTU503 0	00 0	00 0	00 0	00 0	00 1	00 0	00 0	00 0	00 0	00 0	00 0	00 0	00 0	00 0	00 0	00 0	00 0	00 0	00 0	00 0	00 0	00 0	00 0	00 0	00 0	00 0	00 0	00 0	00 0	00 0	00 0	00 0	00 0	00 0	00 0	00 0	00 0	00 0	00 0	00 0	00 0	00 0	00 0	00 0	00 0	00 0	00 0	00 0	00 0
OTU504 0	00 0	00 0	00 0	00 0	00 0	00 0	00 0	00 0	00 0	00 0	00 3	00 0	00 0	00 0	00 0	00 0	00 0	00 1	00 0	00 0	00 0	00 0	00 0	00 0	00 0	00 0	00 0	00 0	00 0	00 0	00 0	00 0	00 0	00 0	00 0	00 2	00 0	00 0	00 0	00 0	00 0	00 0	00 0	00 0	00 0	00 0	00 0	00 0	00 0
OTU505 0	00 0	00 0	00 0	00 0	00 0	00 0	00 0	00 0	00 0	00 0	00 1	00 0	00 0	00 0	00 0	00 0	00 0	00 0	00 0	00 0	00 0	00 0	00 0	00 0	00 0	00 0	00 0	00 0	00 1	00 0	00 0	00 0	00 0	00 0	00 0	00 0	00 0	00 0	00 0	00 0	00 0	00 0	00 0	00 0	00 0	00 0	00 7	00 0	00 0
OTU506 0	00 0	00 0	00 0	00 0	00 0	00 0	00 0	00 0	00 0	00 0	00 0	00 0	00 0	00 0	00 0	00 0	00 0	00 0	00 0	00 0	00 0	00 0	00 0	00 0	00 0	00 0	00 0	00 0	00 0	00 0	00 0	00 0	00 0	00 0	00 0	00 0	00 0	00 0	00 0	00 0	00 0	00 0	00 0	00 0	00 0	00 0	00 0	00 0	00 0
OTU507 0	00 0	00 0	00 0	00 0	00 0	00 0	00 0	00 0	00 0	00 0	00 0	00 0	00 0	00 0	00 0	00 0	00 0	00 0	00 0	00 0	00 0	00 0	00 0	00 0	00 0	00 0	00 0	00 0	00 0	00 0	00 0	00 0	00 0	00 0	00 0	00 0	00 0	00 0	00 0	00 0	00 0	00 0	00 0	00 0	00 0	00 0	00 0	00 0	00 0
OTU508 0	00 0	00 0	00 0	00 0	00 0	00 0	00 0	00 0	00 0	00 0	00 0	00 0	00 0	00 0	00 0	00 0	00 0	00 0	00 0	00 0	00 0	00 0	00 0	00 0	00 0	00 0	00 0	00 0	00 0	00 0	00 0	00 0	00 0	00 0	00 0	00 0	00 0	00 0	00 0	00 0	00 0	00 0	00 0	00 0	00 0	00 0	00 0	00 0	00 0
OTU509 0	00 0	00 0	00 0	00 0	00 0	00 0	00 0	00 0	00 0	00 0	00 0	00 0	00 0	00 0	00 0	00 0	00 0	00 0	00 0	00 0	00 0	00 0	00 0	00 0	00 0	00 0	00 0	00 0	00 0	00 0	00 0	00 0	00 0	00 0	00 0	00 0	00 0	00 0	00 0	00 0	00 0	00 0	00 0	00 0	00 0	00 0	00 0	00 0	00 0
OTU510 0	00 0	00 0	00 0	00 0	00 0	00 0	00 0	00 0	00 0	00 0	00 0	00 0	00 0	00 0	00 0	00 0	00 0	00 0	00 0	00 0	00 0	00 0	00 0	00 0	00 0	00 0	00 0	00 0	00 0	00 0	00 0	00 0	00 36	00 13	00 35	00 2	00 0	00 0	00 0	00 0	00 0	00 0	00 0	00 0	00 0	00 0	00 0	00 0	00 0
OTU511 0	00 0	00 0	00 0	00 0	00 0	00 0	00 0	00 0	00 0	00 0	00 0	00 0	00 0	00 0	00 0	00 0	00 0	00 0	00 0	00 0	00 0	00 0	00 0	00 0	00 0	00 0	00 0	00 0	00 0	00 0	00 0	00 0	00 0	00 0	00 0	00 0	00 0	00 0	00 0	00 0	00 0	00 0	00 0	00 0	00 0	00 0	00 0	00 0	00 0
OTU512 0	00 0	00 0	00 0	00 0	00 0	00 0	00 0	00 0	00 0	00 0	00 0	00 0	00 0	00 0	00 0	00 0	00 0	00 0	00 0	00 0	00 0	00 0	00 0	00 0	00 0	00 0	00 0	00 0	00 0	00 0	00 0	00 0	00 0	00 0	00 0	00 0	00 0	00 0	00 0	00 0	00 0	00 0	00 0	00 0	00 0	00 0	00 0	00 0	00 0
OTU513 0	00 0	00 0	00 0	00 0	00 0	00 0	00 0	00 0	00 0	00 0	00 0	00 0	00 0	00 0	00 0	00 0	00 0	00 0	00 0	00 0	00 0	00 0	00 0	00 0	00 0	00 0	00 0	00 0	00 0	00 0	00 0	00 0	00 0	00 0	00 0	00 0	00 0	00 0	00 0	00 0	00 0	00 0	00 0	00 0	00 0	00 0	00 0	00 0	00 0
OTU514 0	00 0	00 0	00 0	00 0	00 0	00 1	00 0	00 0	00 0	00 0	00 0	00 0	00 0	00 0	00 0	00 0	00 0	00 0	00 0	00 0	00 0	00 0	00 0	00 0	00 0	00 0	00 0	00 0	00 0	00 0	00 0	00 1	00 0	00 0	00 0	00 0	00 0	00 0	00 0	00 0	00 0	00 0	00 0	00 0	00 0	00 0	00 0	00 0	00 0
OTU515 0	00 0	00 0	00 0	00 0	00 0	00 0	00 0	00 0	00 0	00 0	00 0	00 0	00 0	00 0	00 0	00 0	00 0	00 0	00 0	00 0	00 0	00 0	00 0	00 0	00 0	00 0	00 0	00 0	00 0	00 0	00 1	00 0	00 0	00 0	00 0	00 0	00 0	00 0	00 0	00 0	00 0	00 0	00 0	00 0	00 0	00 0	00 0	00 0	00 0
OTU516 0	00 0	00 0	00 0	00 0	00 0	00 0	00 0	00 0	00 0	00 0	00 0	00 0	00 0	00 0	00 0	00 0	00 0	00 0	00 0	00 0	00 0	00 0	00 0	00 0	00 0	00 0	00 0	00 0	00 0	00 0	00 0	00 0	00 11	00 0	00 0	00 0	00 0	00 0	00 0	00 0	00 0	00 0	00 0	00 80	00 0	00 0	00 0	00 0	00 0
OTU517 0	00 0	00 0	00 0	00 0	00 0	00 0	00 0	00 0	00 0	00 0	00 0	00 0	00 0	00 0	00 0	00 0	00 0	00 0	00 0	00 0	00 0	00 0	00 0	00 0	00 0	00 0	00 0	00 0	00 0	00 0	00 0	00 0	00 0	00 0	00 0	00 0	00 0	00 0	00 0	00 0	00 0	00 0	00 0	00 0	00 0	00 0	00 0	00 0	00 0
OTU518 0	00 0	00 0	00 0	00 0	00 0	00 0	00 0	00 0	00 0	00 0	00 0	00 0	00 0	00 0	00 0	00 0	00 0	00 0	00 0	00 0	00 0	00 0	00 0	00 0	00 0	00 0	00 0	00 0	00 0	00 0	00 0	00 0	00 0	00 0	00 0	00 0	00 0	00 0	00 0	00 0	00 0	00 0	00 0	00 0	00 0	00 0	00 0	00 0	00 0
OTU519 0	00 0	00 0	00 0	00 0	00 0	00 0	00 0	00 0	00 0	00 0	00 0	00 0	00 0	00 0	00 0	00 0	00 0	00 0	00 0	00 0	00 0	00 0	00 0	00 0	00 0	00 0	00 0	00 0	00 0	00 0	00 0	00 0	00 0	00 0	00 0	00 0	00 0	00 0	00 0	00 0	00 0	00 0	00 0	00 0	00 0	00 0	00 0	00 0	00 0
OTU520 0	00 0	00 0	00 0	00 0	00 0	00 0	00 0	00 0	00 0	00 0	00 0	00 0	00 0	00 0	00 0	00 0	00 0	00 0	00 0	00 0	00 0	00 0	00 0	00 0	00 0	00 0	00 0	00 0	00 0	00 0	00 0	00 0	00 0	00 0	00 0	00 0	00 0	00 0	00 0	00 0	00 0	00 0	00 0	00 0	00 0	00 0	00 0	00 0	00 0
OTU521 0	00 0	00 0	00 0	00 0	00 0	00 0	00 0	00 0	00 0	00 0	00 0	00 0	00 0	00 0	00 0	00 0	00 0	00 0	00 0	00 0	00 0	00 0	00 0	00 0	00 0	00 0	00 0	00 0	00 0	00 0	00 0	00 0	00 0	00 0	00 0	00 0	00 0	00 0	00 19	00 6	00 0	00 0	00 0	00 0	00 0	00 0	00 1	00 0	00 0
OTU522 0	00 0	00 0	00 0	00 0	00 0	00 0	00 0	00 0	00 0	00 0	00 0	00 0	00 0	00 0	00 0	00 0	00 0	00 0	00 0	00 0	00 0	00 0	00 0	00 0	00 0	00 0	00 0	00 0	00 0	00 0	00 0	00 0	00 0	00 0	00 0	00 0	00 0	00 0	00 0	00 0	00 0	00 0	00 0	00 0	00 0	00 0	00 0	00 0	00 0
OTU523 0	00 0	00 0	00 0	00 0	00 0	00 0	00 0	00 0	00 0	00 0	00 0	00 0	00 0	00 0	00 0	00 0	00 0	00 0	00 0	00 0	00 0	00 0	00 0	00 0	00 0	00 0	00 0	00 0	00 0	00 0	00 0	00 0	00 0	00 0	00 0	00 0	00 0	00 0	00 0	00 0	00 0	00 0	00 0	00 0	00 0	00 0	00 0	00 0	00 0
OTU524 0	00 0	00 0	00 0	00 0	00 0	00 0	00 0	00 0	00 0	00 0	00 0	00 0	00 0	00 0	00 0	00 0	00 0	00 0	00 0	00 0	00 0	00 0	00 0	00 0	00 0	00 0	00 0	00 0	00 0	00 0	00 0	00 0	00 0	00 0	00 0	00 0	00 0	00 0	00 0	00 0	00 0	00 0	00 0	00 0	00 0	00 0	00 0	00 0	00 0
OTU525 0	00 0	00 0	00 0	00 0	00 0	00 0	00 0	00 0	00 0	00 0	00 0	00 0	00 0	00 0	00 0	00 0	00 2	00 0	00 0	00 0	00 0	00 0	00 0	00 0	00 0	00 0	00 0	00 0	00 0	00 0	00 0	00 8	00 0	00 0	00 0	00 0	00 0	00 0	00 0	00 0	00 0	00 0	00 0	00 0	00 15	00 0	00 0	00 0	00 0
OTU526 0	00 0	00 0	00 0	00 0	00 1	00 0	00 0	00 0	00 0	00 0	00 0	00 0	00 0	00 0	00 0	00 0	00 2	00 0	00 0	00 0	00 0	00 0	00 0	00 0	00 0	00 0	00 0	00 0	00 0	00 0	00 9	00 3	00 0	00 0	00 0	00 0	00 0	00 0	00 0	00 0	00 0	00 0	00 0	00 0	00 0	00 0	00 0	00 0	00 0
OTU527 0	00 0	00 0	00 0	00 0	00 0	00 0	00 0	00 0	00 0	00 0	00 0	00 0	00 0	00 0	00 0	00 0	00 0	00 0	00 0	00 0	00 0	00 0	00 0	00 0	00 0	00 0	00 0	00 0	00 0	00 0	00 0	00 0	00 0	00 0	00 0	00 0	00 0	00 0	00 0	00 0	00 0	00 0	00 0	00 0	00 0	00 0	00 0	00 0	00 0
OTU528 0	00 0	00 0	00 0	00 0	00 0	00 0	00 0	00 0	00 0	00 0	00 0	00 0	00 0	00 0	00 0	00 0	00 0	00 0	00 0	00 0	00 0	00 0	00 0	00 0	00 0	00 0	00 0	00 0	00 0	00 0	00 0	00 0	00 0	00 0	00 0	00 0	00 0	00 0	00 0	00 0	00 0	00 0	00 0	00 0	00 0	00 0	00 0	00 0	00 0
OTU529 0	00 0	00 0	00 0	00 0	00 0	00 0	00 0	00 0	00 0	00 0	00 0	00 0	00 0	00 0	00 0	00 0	00 0	00 0	00 0	00 0	00 0	00 0	00 0	00 0	00 0	00 0	00 0	00 0	00 0	00 0	00 0	00 0	00 0	00 0	00 0	00 0	00 0	00 0	00 0	00 0	00 0	00 0	00 0	00 0	00 0	00 0	00 0	00 0	00 0
OTU530 0	00 0	00 0	00 0	00 0	00 0	00 0	00 0	00 0	00 0	00 0	00 0	00 0	00 0	00 0	00 0	00 0	00 0	00 0	00 0	00 0	00 0	00 0	00 0	00 0	00 0	00 0	00 0	00 0	00 0	00 0	00 0	00 0	00 0	00 0	00 0	00 0	00 0	00 0	00 0	00 0	00 0	00 0	00 0	00 0	00 0	00 0	00 0	00 0	00 0
OTU531 0	00 0	00 0	00 0	00 0	00 0	00 0	00 0	00 0	00 0	00 0	00 0	00 0	00 0	00 0	00 0	00 0	00 0	00 0	00 0	00 0	00 0	00 0	00 0	00 0	00 0	00 0	00 0	00 0	00 0	00 0	00 0	00 0	00 0	00 0	00 0	00 0	00 0	00 0	00 18	00 14	00 1	00 0	00 0	00 0	00 0	00 0	00 5	00 0	00 0
OTU532 0	00 0	00 0	00 0	00 0	00 0	00 0	00 0	00 0	00 0	00 0	00 0	00 0	00 0	00 0	00 0	00 0	00 0	00 0	00 0	00 0	00 0	00 0	00 0	00 0	00 0	00 0	00 0	00 0	00 0	00 0	00 0	00 0	00 0	00 0	00 0	00 0	00 0	00 0	00 0	00 0	00 0	00 0	00 0	00 0	00 0	00 0	00 0	00 0	00 0
OTU533 0	00 0	00 0	00 0	00 0	00 0	00 0	00 0	00 0	00 0	00 0	00 0	00 0	00 0	00 0	00 0	00 0	00 0	00 0	00 0	00 0	00 0	00 0	00 0	00 0	00 0	00 0	00 0	00 0	00 0	00 0	00 0	00 0	00 0	00 0	00 0	00 0	00 0	00 0	00 0	00 0	00 0	00 0	00 0	00 0	00 0	00 0	00 0	00 0	00 0
OTU534 0	00 0	00 0	00 0	00 0	00 0	00 0	00 0	00 0	00 0	00 0	00 0	00 0	00 0	00 0	00 0	00 0	00 0	00 0	00 0	00 1	00 0	00 0	00 0	00 0	00 0	00 0	00 0	00 0	00 0	00 1	00 0	00 0	00 0	00 0	00 0	00 0	00 0	00 0	00 0	00 0	00 0	00 0	00 0	00 0	00 0	00 0	00 0	00 0	00 0
OTU535 0	00 0	00 0	00 0	00 0	00 0	00 0	00 0	00 0	00 0	00 0	00 0	00 0	00 0	00 0	00 0	00 0	00 0	00 0	00 0	00 0	00 0	00 0	00 0	00 0	00 0	00 0	00 0	00 0	00 0	00 0	00 0	00 0	00 0	00 0	00 0	00 0	00 0	00 0	00 0	00 0	00 0	00 0	00 0	00 0	00 0	00 0	00 0	00 0	00 0
OTU536 0	00 0	00 0	00 0	00 0	00 0	00 0	00 0	00 0	00 0	00 0	00 0	00 0	00 0	00 0	00 0	00 0	00 0	00 0	00 0	00 0	00 0	00 0	00 0	00 0	00 0	00 0	00 0	00 0	00 0	00 0	00 0	00 0	00 0	00 0	00 0	00 0	00 0	00 0	00 0	00 0	00 0	00 0	00 0	00 0	00 0	00 0	00 0	00 0	00 0
OTU537 0	00 0	00 0	00 0	00 0	00 0	00 0	00 0	00 0	00 0	00 0	00 0	00 0	00 0	00 0	00 0	00 0	00 0	00 0	00 0	00 0	00 0	00 0	00 0	00 0	00 0	00 0	00 0	00 0	00 0	00 0	00 0	00 0	00 0	00 0	00 0	00 0	00 0	00 0	00 0	00 0	00 0	00 0	00 0	00 0	00 0	00 0	00 0	00 0	00 0
OTU538 0	00 0	00 0	00 0	00 0	00 0	00 0	00 0	00 0	00 0	00 0	00 0	00 0	00 0	00 0	00 0	00 0	00 0	00 0	00 0	00 0	00 0	00 0	00 0	00 0	00 0	00 0	00 0	00 0	00 0	00 0	00 0	00 0	00 0	00 0	00 0	00 0	00 0	00 0	00 0	00 0	00 0	00 0	00 0	00 0	00 0	00 0	00 0	00 0	00 0
OTU539 0	00 0	00 0	00 0	00 0	00 0	00 0	00 0	00 0	00 0	00 0	00 0	00 0	00 0	00 0	00 0	00 0	00 0	00 0	00 0	00 0	00 0	00 0	00 0	00 0	00 0	00 0	00 0	00 0	00 0	00 0	00 0	00 0	00 0	00 0	00 0	00 0	00 0	00 0	00 0	00 0	00 0	00 0	00 0	00 0	00 0	00 0	00 0	00 0	00 0
OTU540 0	00 0	00 0	00 0	00 0	00 0	00 0	00 0	00 0	00 0	00 0	00 0	00 0	00 0	00 0	00 0	00 0	00 0	00 0	00 0	00 0	00 0	00 0	00 0	00 0	00 0	00 0	00 0	00 0	00 0	00 0	00 0	00 0	00 0	00 0	00 0	00 0	00 0	00 0	00 0	00 0	00 0	00 0	00 0	00 0	00 0	00 0	00 0	00 0	00 0
OTU541 0	00 0	00 0	00 0	00 0	00 0	00 0	00 0	00 0	00 0	00 0	00 0	00 0	00 0	00 0	00 0	00 0	00 0	00 0	00 0	00 0	00 0	00 0	00 0	00 0	00 0	00 0	00 0	00 0	00 0	00 0	00 0	00 0	00 0	00 0	00 0	00 0	00 0	00 0	00 0	00 0	00 0	00 0	00 0	00 0	00 0	00 0	00 0	00 0	00 0
OTU542 0	00 0	00 0	00 0	00 0	00 0	00 0	00 0	00 0	00 0	00 0	00 0	00 0	00 0	00 0	00 0	00 0	00 0	00 0	00 0	00 0	00 0	00 0	00 0	00 0	00 0	00 0	00 0	00 0	00 2	00 21	00 0	00 0	00 1	00 0	00 6	00 0	00 42	00 0	00 0	00 1	00 0	00 0	00 0	00 0	00 0	00 0	00 0	00 1	00 0
OTU543 0	00 0	00 0	00 0	00 0	00 0	00 0	00 0	00 0	00 0	00 0	00 0	00 0	00 0	00 0	00 0	00 0	00 0	00 0	00 0	00 0	00 0	00 0	00 0	00 0	00 0	00 0	00 0	00 0	00 0	00 0	00 0	00 0	00 0	00 0	00 0	00 0	00 0	00 0	00 0	00 0	00 0	00 0	00 0	00 0	00 0	00 0	00 0	00 0	00 0
OTU544 0	00 0	00 0	00 0	00 0	00 0	00 0	00 0	00 0	00 0	00 0	00 0	00 0	00 0	00 0	00 0	00 0	00 0	00 0	00 0	00 0	00 0	00 0	00 0	00 0	00 0	00 0	00 0	00 0	00 0	00 0	00 0	00 0	00 0	00 0	00 0	00 0	00 0	00 0	00 0	00 0	00 0	00 0	00 0	00 0	00 0	00 0	00 0	00 0	00 0
OTU545 0	00 0	00 0	00 0	00 0	00 0	00 0	00 0	00 0	00 0	00 0	00 0	00 0	00 0	00 0	00 0	00 0	00 0	00 0	00 0	00 0	00 0	00 0	00 0	00 0	00 0	00 0	00 0	00 10	00 0	00 0	00 0	00 0	00 0	00 0	00 0	00 0	00 0	00 0	00 0	00 0	00 0	00 0	00 2	00 0	00 0	00 0	00 0	00 0	00 0
OTU546 0	00 0	00 0	00 0	00 0	00 0	00 0	00 0	00 0	00 0	00 0	00 0	00 0	00 0	00 0	00 0	00 0	00 0	00 0	00 0	00 0	00 0	00 0	00 0	00 0	00 0	00 0	00 0	00 0	00 0	00 0	00 0	00 0	00 0	00 0	00 0	00 0	00 0	00 0	00 0	00 0	00 0	00 0	00 0	00 0	00 0	00 0	00 0	00 0	00 0
OTU547 0	00 0	00 0	00 0	00 0	00 0	00 0	00 0	00 0	00 0	00 0	00 0	00 0	00 0	00 0	00 0	00 0	00 0	00 0	00 0	00 0	00 0	00 0	00 0	00 0	00 0	00 0	00 0	00 0	00 0	00 0	00 0	00 0	00 0	00 0	00 0	00 0	00 0	00 0	00 0	00 0	00 0	00 0	00 0	00 0	00 0	00 0	00 0	00 0	00 0
OTU548 0	00 0	00 0	00 0	00 0	00 0	00 0	00 0	00 0	00 0	00 0	00 0	00 0	00 0	00 0	00 0	00 0	00 0	00 0	00 0	00 0	00 0	00 0	00 0	00 0	00 0	00 0	00 0	00 0	00 0	00 0	00 0	00 0	00 0	00 0	00 0	00 0	00 0	00 0	00 0	00 0	00 0	00 0	00 0	00 0	00 0	00 0	00 0	00 0	00 0
OTU549 0	00 0	00 0	00 0	00 0	00 0	00 0	00 0	00 0	00 0	00 0	00 0	00 0	00 0	00 0	00 0	00 0	00 0	00 0	00 0	00 0	00 0	00 0	00 0	00 0	00 0	00 0	00 0	00 0	00 0	00 0	00 0	00 0	00 0	00 0	00 0	00 0	00 0	00 0	00 0	00 0	00 0	00 0	00 4	00 0	00 0	00 0	00 0	00 0	00 0
OTU550 0	00 0	00 0	00 0	00 0	00 0	00 0	00 0	00 0	00 0	00 0	00 0	00 0	00 0	00 0	00 0	00 0	00 0	00 0	00 0	00 0	00 0	00 0	00 0	00 0	00 0	00 0	00 0	00 0	00 0	00 0	00 0	00 0	00 0	00 0	00 0	00 0	00 0	00 0	00 0	00 0	00 0	00 0	00 0	00 0	00 0	00 0	00 0	00 0	00 0
OTU551 0	00 0	00 0	00 0	00 0	00 0	00 0	00 0	00 0	00 0	00 0	00 0	00 0	00 0	00 0	00 0	00 0	00 0	00 0	00 0	00 0	00 0	00 0	00 0	00 0	00 0	00 0	00 0	00 0	00 0	00 0	00 0	00 0	00 0	00 0	00 0	00 0	00 0	00 0	00 0	00 0	00 0	00 0	00 0	00 0	00 0	00 0	00 0	00 0	00 0
OTU552 0	00 0	00 0	00 0	00 0	00 0	00 0	00 0	00 0	00 0	00 0	00 0	00 0	00 0	00 0	00 0	00 0	00 0	00 0	00 0	00 0	00 0	00 0	00 0	00 0	00 0	00 0	00 0	00 0	00 0	00 0	00 0	00 0	00 0	00 0	00 0	00 0	00 0	00 0	00 0	00 0	00 0	00 0	00 0	00 0	00 0	00 0	00 0	00 1	00 0
OTU553 0	00 0	00 0	00 0	00 0	00 0	00 0	00 0	00 0	00 0	00 0	00 0	00 0	00 0	00 0	00 0	00 0	00 0	00 0	00 0	00 0	00 0	00 0	00 0	00 0	00 0	00 0	00 0	00 0	00 0	00 0	00 0	00 0	00 0	00 0	00 0	00 0	00 0	00 0	00 4	00 1	00 0	00 0	00 0	00 0	00 0	00 0	00 0	00 0	00 16
OTU554 0	00 0	00 0	00 0	00 0	00 0	00 0	00 0	00 0	00 0	00 0	00 0	00 0	00 0	00 0	00 0	00 0	00 0	00 0	00 0	00 0	00 0	00 0	00 0	00 0	00 0	00 0	00 0	00 0	00 0	00 0	00 0	00 0	00 0	00 0	00 0	00 0	00 0	00 0	00 0	00 0	00 0	00 0	00 0	00 0	00 0	00 0	00 0	00 0	00 5
OTU555 0	00 0	00 0	00 0	00 0	00 0	00 0	00 0	00 0	00 0	00 0	00 0	00 0	00 0	00 0	00 0	00 0	00 1	00 0	00 0	00 0	00 0	00 0	00 0	00 0	00 0	00 0	00 0	00 0	00 0	00 0	00 0	00 0	00 0	00 1	00 0	00 0	00 0	00 0	00 1	00 3	00 3	00 1	00 0	00 0	00 0	00 0	00 1	00 0	00 14
OTU556 0	00 0	00 0	00 0	00 0	00 0	00 0	00 0	00 0	00 0	00 0	00 0	00 0	00 0	00 0	00 0	00 0	00 0	00 0	00 0	00 0	00 0	00 0	00 0	00 0	00 0	00 0	00 0	00 0	00 0	00 0	00 0	00 0	00 0	00 1	00 0	00 0	00 0	00 0	00 0	00 0	00 0	00 0	00 0	00 0	00 0	00 0	00 0	00 0	00 0
OTU557 0	00 0	00 0	00 0	00 0	00 0	00 0	00 0	00 0	00 0	00 0	00 0	00 0	00 0	00 0	00 0	00 0	00 0	00 0	00 0	00 0	00 0	00 0	00 0	00 0	00 0	00 0	00 0	00 0	00 0	00 0	00 0	00 0	00 0	00 0	00 0	00 0	00 0	00 0	00 0	00 0	00 0	00 0	00 0	00 0	00 0	00 0	00 0	00 0	00 0
OTU558 0	00 0	00 0	00 0	00 0	00 0	00 0	00 0	00 0	00 0	00 0	00 0	00 0	00 0	00 0	00 0	00 0	00 0	00 0	00 0	00 0	00 0	00 0	00 0	00 0	00 0	00 0	00 0	00 0	00 0	00 0	00 0	00 0	00 0	00 0	00 0	00 0	00 0	00 0	00 0	00 0	00 0	00 0	00 16	00 0	00 0	00 0	00 0	00 0	00 0
OTU559 0	00 0	00 0	00 0	00 0	00 0	00 0	00 0	00 0	00 0	00 0	00 0	00 0	00 0	00 0	00 0	00 0	00 0	00 0	00 0	00 0	00 0	00 0	00 0	00 0	00 0	00 0	00 0	00 0	00 0	00 0	00 1	00 0	00 0	00 0	00 0	00 0	00 0	00 0	00 0	00 0	00 0	00 0	00 0	00 0	00 0	00 0	00 0	00 0	00 0
OTU560 0	00 0	00 0	00 0	00 0	00 0	00 0	00 0	00 0	00 0	00 0	00 0	00 0	00 0	00 0	00 0	00 0	00 0	00 0	00 0	00 0	00 0	00 0	00 0	00 0	00 0	00 0	00 0	00 0	00 0	00 0	00 0	00 0	00 0	00 0	00 0	00 0	00 0	00 0	00 0	00 0	00 0	00 0	00 0	00 0	00 0	00 0	00 0	00 0	00 0
OTU561 0	00 0	00 0	00 0	00 0	00 0	00 0	00 0	00 0	00 0	00 0	00 0	00 0	00 0	00 0	00 0	00 0	00 0	00 0	00 0	00 0	00 0	00 0	00 0	00 0	00 0	00 0	00 0	00 0	00 0	00 0	00 0	00 0	00 0	00 0	00 0	00 0	00 0	00 0	00 0	00 0	00 0	00 0	00 0	00 0	00 0	00 0	00 0	00 0	00 0
OTU562 0	00 0	00 0	00 0	00 0	00 0	00 0	00 0	00 0	00 0	00 0	00 0	00 0	00 0	00 0	00 0	00 0	00 0	00 0	00 0	00 0	00 0	00 0	00 0	00 0	00 0	00 0	00 0	00 0	00 13	00 0	00 0	00 0	00 0	00 0	00 0	00 0	00 0	00 0	00 0	00 0	00 0	00 0	00 0	00 0	00 0	00 0	00 19	00 54	00 0
OTU563 0	00 0	00 0	00 0	00 0	00 0	00 0	00 0	00 0	00 0	00 0	00 0	00 0	00 0	00 0	00 0	00 0	00 0	00 0	00 0	00 0	00 0	00 0	00 0	00 0	00 0	00 0	00 0	00 0	00 0	00 0	00 0	00 0	00 0	00 0	00 0	00 0	00 0	00 0	00 0	00 0	00 0	00 0	00 0	00 0	00 0	00 0	00 0	00 0	00 0
OTU564 0	00 0	00 0	00 0	00 0	00 0	00 0	00 0	00 0	00 0	00 0	00 0	00 0	00 0	00 0	00 0	00 0	00 0	00 0	00 0	00 0	00 0	00 0	00 0	00 0	00 0	00 0	00 0	00 0	00 0	00 0	00 0	00 0	00 0	00 0	00 0	00 0	00 0	00 0	00 0	00 0	00 0	00 0	00 0	00 0	00 0	00 0	00 0	00 0	00 0
OTU565 0	00 0	00 0	00 0	00 0	00 0	00 0	00 0	00 0	00 0	00 0	00 0	00 0	00 0	00 0	00 0	00 0	00 0	00 0	00 0	00 0	00 0	00 0	00 0	00 0	00 0	00 0	00 0	00 0	00 0	00 0	00 0	00 0	00 1	00 0	00 0	00 0	00 0	00 0	00 0	00 0	00 0	00 0	00 0	00 0	00 0	00 0	00 0	00 0	00 0
OTU566 0	00 0	00 0	00 0	00 0	00 0	00 0	00 0	00 0	00 0	00 0	00 0	00 0	00 0	00 0	00 0	00 0	00 0	00 3	00 0	00 0	00 0	00 0	00 0	00 0	00 0	00 0	00 0	00 0	00 0	00 0	00 0	00 0	00 0	00 0	00 0	00 1	00 0	00 0	00 0	00 0	00 34	00 8	00 0	00 0	00 7	00 0	00 3	00 0	00 0
OTU567 0	00 0	00 0	00 0	00 0	00 0	00 0	00 0	00 0	00 0	00 0	00 0	00 0	00 0	00 0	00 0	00 0	00 0	00 0	00 0	00 0	00 0	00 0	00 0	00 0	00 0	00 0	00 0	00 0	00 0	00 0	00 0	00 0	00 0	00 0	00 0	00 0	00 0	00 0	00 0	00 0	00 0	00 0	00 0	00 0	00 0	00 0	00 0	00 0	00 0
OTU568 0	00 0	00 0	00 0	00 0	00 0	00 0	00 0	00 0	00 0	00 0	00 0	00 0	00 0	00 0	00 0	00 0	00 0	00 0	00 0	00 0	00 0	00 0	00 0	00 0	00 0	00 0	00 0	00 0	00 0	00 0	00 0	00 0	00 0	00 0	00 0	00 0	00 0	00 0	00 0	00 0	00 0	00 0	00 0	00 0	00 0	00 0	00 0	00 0	00 0
OTU569 0	00 0	00 0	00 0	00 0	00 0	00 0	00 0	00 0	00 0	00 0	00 0	00 0	00 0	00 0	00 0	00 0	00 0	00 0	00 0	00 0	00 0	00 0	00 0	00 0	00 0	00 0	00 0	00 0	00 0	00 0	00 0	00 0	00 0	00 0	00 0	00 0	00 0	00 0	00 0	00 0	00 0	00 0	00 0	00 2	00 0	00 0	00 0	00 0	00 0
OTU570 0	00 0	00 0	00 0	00 0	00 0	00 0	00 0	00 0	00 0	00 0	00 0	00 0	00 0	00 0	00 0	00 0	00 0	00 0	00 0	00 0	00 0	00 0	00 0	00 0	00 0	00 0	00 0	00 0	00 0	00 0	00 0	00 0	00 0	00 0	00 0	00 0	00 0	00 0	00 0	00 0	00 0	00 0	00 0	00 0	00 0	00 0	00 0	00 0	00 0
OTU571 0	00 0	00 0	00 0	00 0	00 0	00 0	00 0	00 0	00 0	00 0	00 0	00 0	00 0	00 0	00 0	00 0	00 0	00 0	00 0	00 0	00 0	00 0	00 0	00 0	00 0	00 0	00 0	00 0	00 0	00 0	00 0	00 0	00 0	00 0	00 0	00 0	00 0	00 0	00 0	00 0	00 0	00 0	00 0	00 0	00 0	00 0	00 0	00 0	00 0
OTU572 0	00 0	00 0	00 0	00 0	00 0	00 0	00 0	00 0	00 0	00 0	00 0	00 0	00 0	00 0	00 0	00 0	00 0	00 0	00 0	00 0	00 0	00 0	00 0	00 0	00 0	00 0	00 0	00 0	00 0	00 0	00 0	00 0	00 0	00 0	00 0	00 0	00 0	00 0	00 0	00 0	00 0	00 0	00 0	00 0	00 0	00 0	00 0	00 0	00 0
OTU573 0	00 0	00 0	00 0	00 0	00 0	00 0	00 0	00 0	00 0	00 0	00 0	00 0	00 0	00 0	00 0	00 0	00 0	00 0	00 0	00 0	00 0	00 0	00 0	00 0	00 0	00 0	00 0	00 0	00 0	00 0	00 0	00 0	00 0	00 0	00 0	00 0	00 0	00 0	00 14	00 15	00 0	00 0	00 0	00 0	00 0	00 0	00 3	00 0	00 4
OTU574 0	00 0	00 0	00 0	00 0	00 0	00 0	00 0	00 0	00 0	00 0	00 0	00 0	00 0	00 0	00 0	00 0	00 0	00 0	00 0	00 0	00 0	00 0	00 0	00 0	00 0	00 0	00 0	00 0	00 0	00 0	00 0	00 0	00 0	00 0	00 0	00 0	00 0	00 0	00 0	00 0	00 0	00 0	00 0	00 0	00 0	00 0	00 0	00 0	00 0
OTU575 0	00 0	00 0	00 0	00 0	00 0	00 0	00 0	00 0	00 0	00 0	00 0	00 0	00 0	00 0	00 0	00 0	00 0	00 0	00 0	00 0	00 0	00 0	00 0	00 0	00 0	00 0	00 0	00 0	00 0	00 0	00 0	00 0	00 0	00 0	00 0	00 0	00 0	00 0	00 0	00 0	00 0	00 0	00 0	00 0	00 0	00 0	00 0	00 0	00 0
OTU576 0	00 0	00 0	00 0	00 0	00 0	00 0	00 0	00 0	00 0	00 0	00 0	00 0	00 0	00 0	00 0	00 0	00 0	00 0	00 0	00 0	00 0	00 0	00 0	00 0	00 0	00 0	00 0	00 0	00 0	00 0	00 0	00 0	00 0	00 0	00 0	00 0	00 0	00 0	00 0	00 0	00 0	00 0	00 0	00 0	00 26	00 0	00 0	00 0	00 0
OTU577 0	00 0	00 0	00 0	00 0	00 0	00 0	00 0	00 0	00 0	00 0	00 1	00 0	00 0	00 0	00 0	00 0	00 0	00 0	00 0	00 0	00 0	00 0	00 0	00 0	00 0	00 0	00 0	00 0	00 0	00 0	00 0	00 0	00 0	00 0	00 0	00 0	00 0	00 0	00 0	00 0	00 0	00 0	00 0	00 0	00 0	00 0	00 0	00 0	00 0
OTU578 1	00 2	00 0	00 0	00 4	00 0	00 0	00 0	00 0	00 8	00 4	00 0	00 2	00 0	00 0	00 6	00 3	00 0	00 0	00 2	00 0	00 0	00 0	00 0	00 0	00 0	00 0	00 3	00 0	00 0	00 0	00 0	00 0	00 0	00 0	00 0	00 1	00 0	00 0	00 0	00 0	00 0	00 0	00 0	00 0	00 0	00 0	00 0	00 0	00 0
OTU579 0	00 0	00 0	00 0	00 0	00 0	00 0	00 0	00 0	00 0	00 0	00 0	00 0	00 0	00 0	00 0	00 0	00 0	00 0	00 0	00 0	00 0	00 0	00 0	00 0	00 0	00 0	00 0	00 0	00 0	00 0	00 0	00 0	00 0	00 0	00 0	00 0	00 0	00 0	00 0	00 0	00 0	00 0	00 0	00 0	00 0	00 0	00 0	00 0	00 0
OTU580 0	00 0	00 0	00 0	00 0	00 0	00 0	00 0	00 0	00 0	00 0	00 0	00 0	00 0	00 0	00 0	00 0	00 0	00 0	00 0	00 0	00 0	00 0	00 0	00 0	00 0	00 0	00 0	00 0	00 0	00 0	00 0	00 0	00 0	00 0	00 0	00 0	00 0	00 0	00 0	00 0	00 0	00 0	00 0	00 0	00 0	00 0	00 0	00 0	00 0
OTU581 0	00 0	00 0	00 4	00 0	00 0	00 0	00 0	00 0	00 0	00 0	00 3	00 0	00 0	00 0	00 0	00 0	00 0	00 0	00 0	00 0	00 0	00 0	00 0	00 0	00 0	00 0	00 0	00 0	00 0	00 0	00 0	00 0	00 4	00 0	00 0	00 0	00 0	00 0	00 0	00 0	00 0	00 0	00 0	00 2	00 0	00 0	00 0	00 0	00 0
OTU582 0	00 0	00 0	00 0	00 0	00 0	00 0	00 0	00 0	00 0	00 0	00 0	00 0	00 0	00 0	00 0	00 0	00 0	00 0	00 0	00 0	00 0	00 0	00 0	00 0	00 0	00 0	00 0	00 0	00 0	00 0	00 0	00 0	00 0	00 0	00 0	00 0	00 0	00 0	00 0	00 0	00 0	00 0	00 0	00 0	00 0	00 0	00 0	00 0	00 0
OTU583 0	00 0	00 0	00 0	00 0	00 0	00 0	00 0	00 0	00 0	00 0	00 0	00 0	00 0	00 0	00 0	00 0	00 0	00 0	00 0	00 0	00 0	00 0	00 0	00 0	00 0	00 0	00 0	00 0	00 0	00 0	00 0	00 0	00 0	00 0	00 0	00 0	00 0	00 0	00 0	00 0	00 0	00 0	00 0	00 0	00 0	00 0	00 0	00 0	00 0
OTU584 0	00 0	00 0	00 0	00 0	00 0	00 0	00 0	00 0	00 0	00 0	00 0	00 0	00 0	00 0	00 0	00 0	00 0	00 0	00 0	00 0	00 0	00 0	00 0	00 0	00 0	00 0	00 0	00 0	00 0	00 0	00 0	00 0	00 0	00 0	00 0	00 0	00 0	00 0	00 0	00 0	00 0	00 0	00 0	00 0	00 0	00 0	00 0	00 0	00 0
OTU585 0	00 0	00 0	00 0	00 0	00 0	00 0	00 0	00 0	00 0	00 0	00 0	00 0	00 0	00 0	00 0	00 0	00 0	00 0	00 0	00 0	00 0	00 0	00 0	00 0	00 0	00 0	00 0	00 0	00 0	00 0	00 0	00 0	00 0	00 0	00 0	00 0	00 0	00 0	00 0	00 0	00 0	00 0	00 0	00 0	00 0	00 0	00 0	00 0	00 0
OTU586 0	00 0	00 0	00 0	00 0	00 0	00 0	00 0	00 0	00 0	00 0	00 0	00 0	00 0	00 0	00 0	00 0	00 0	00 0	00 0	00 0	00 0	00 0	00 0	00 0	00 0	00 0	00 0	00 0	00 0	00 0	00 0	00 0	00 0	00 0	00 0	00 0	00 0	00 0	00 0	00 0	00 0	00 0	00 0	00 0	00 1	00 0	00 0	00 0	00 0
OTU587 0	00 0	00 0	00 0	00 0	00 0	00 0	00 0	00 0	00 0	00 0	00 0	00 0	00 0	00 0	00 0	00 0	00 0	00 0	00 0	00 0	00 0	00 0	00 0	00 0	00 0	00 0	00 0	00 0	00 0	00 0	00 0	00 0	00 0	00 0	00 0	00 0	00 0	00 0	00 0	00 0	00 0	00 0	00 0	00 0	00 0	00 0	00 0	00 0	00 0
OTU588 0	00 0	00 0	00 0	00 0	00 0	00 0	00 0	00 0	00 0	00 0	00 0	00 0	00 0	00 0	00 0	00 0	00 0	00 0	00 0	00 0	00 0	00 0	00 0	00 0	00 0	00 0	00 0	00 0	00 0	00 0	00 0	00 0	00 0	00 0	00 0	00 0	00 0	00 0	00 0	00 0	00 0	00 0	00 0	00 0	00 0	00 0	00 0	00 0	00 0
OTU589 0	00 0	00 0	00 0	00 0	00 0	00 0	00 0	00 0	00 0	00 0	00 0	00 0	00 0	00 0	00 0	00 0	00 0	00 0	00 0	00 0	00 0	00 0	00 0	00 0	00 0	00 0	00 0	00 0	00 0	00 0	00 0	00 0	00 0	00 0	00 0	00 0	00 0	00 0	00 0	00 0	00 0	00 0	00 0	00 0	00 0	00 0	00 0	00 0	00 0
OTU590 0	00 0	00 0	00 0	00 0	00 0	00 0	00 0	00 0	00 0	00 0	00 0	00 0	00 0	00 0	00 0	00 0	00 0	00 0	00 0	00 0	00 0	00 0	00 0	00 0	00 0	00 0	00 0	00 0	00 0	00 0	00 1	00 0	00 0	00 0	00 0	00 0	00 0	00 0	00 0	00 0	00 0	00 0	00 0	00 0	00 0	00 0	00 0	00 0	00 0
OTU591 0	00 0	00 0	00 0	00 2	00 0	00 0	00 0	00 0	00 0	00 0	00 0	00 0	00 0	00 0	00 0	00 0	00 0	00 0	00 0	00 0	00 0	00 0	00 0	00 0	00 0	00 0	00 0	00 0	00 0	00 0	00 0	00 0	00 0	00 0	00 0	00 0	00 0	00 0	00 0	00 0	00 0	00 0	00 0	00 0	00 0	00 0	00 0	00 0	00 0
OTU592 0	00 0	00 0	00 0	00 0	00 0	00 0	00 0	00 0	00 0	00 0	00 0	00 0	00 0	00 0	00 0	00 0	00 0	00 0	00 0	00 0	00 0	00 0	00 0	00 0	00 0	00 0	00 0	00 0	00 0	00 0	00 0	00 0	00 0	00 0	00 0	00 0	00 0	00 0	00 0	00 0	00 0	00 0	00 0	00 0	00 0	00 0	00 0	00 0	00 0
OTU593 0	00 0	00 0	00 0	00 0	00 0	00 0	00 0	00 0	00 0	00 0	00 0	00 0	00 0	00 0	00 0	00 0	00 0	00 0	00 0	00 0	00 0	00 0	00 0	00 0	00 0	00 0	00 0	00 0	00 0	00 0	00 0	00 0	00 0	00 0	00 0	00 0	00 0	00 0	00 0	00 0	00 0	00 0	00 0	00 0	00 0	00 0	00 0	00 0	00 0
OTU594 0	00 0	00 0	00 0	00 0	00 0	00 0	00 0	00 0	00 0	00 0	00 0	00 0	00 0	00 0	00 0	00 0	00 0	00 0	00 0	00 0	00 0	00 0	00 0	00 0	00 0	00 0	00 0	00 0	00 0	00 0	00 0	00 0	00 0	00 0	00 0	00 0	00 0	00 0	00 0	00 0	00 0	00 0	00 0	00 0	00 0	00 0	00 0	00 0	00 0
OTU595 9	00 0	00 8	00 0	00 0	00 6	00 10	00 3	00 2	00 0	00 0	00 0	00 0	00 9	00 6	00 0	00 0	00 0	00 0	00 0	00 0	00 0	00 4	00 5	00 1	00 6	00 0	00 0	00 0	00 0	00 0	00 0	00 0	00 1	00 0	00 0	00 0	00 1	00 0	00 0	00 0	00 0	00 0	00 0	00 0	00 0	00 0	00 0	00 0	00 0
OTU596 0	00 0	00 0	00 0	00 0	00 0	00 0	00 0	00 0	00 0	00 0	00 0	00 0	00 0	00 0	00 0	00 0	00 1	00 4	00 0	00 0	00 0	00 1	00 0	00 0	00 0	00 0	00 0	00 0	00 0	00 0	00 0	00 0	00 0	00 0	00 0	00 0	00 0	00 0	00 0	00 0	00 0	00 0	00 0	00 0	00 0	00 0	00 0	00 0	00 0
OTU597 0	00 0	00 0	00 0	00 0	00 0	00 0	00 0	00 0	00 0	00 0	00 0	00 0	00 0	00 0	00 0	00 0	00 0	00 0	00 0	00 0	00 0	00 0	00 0	00 0	00 0	00 0	00 0	00 0	00 0	00 0	00 0	00 0	00 0	00 0	00 0	00 0	00 0	00 0	00 0	00 0	00 0	00 0	00 0	00 0	00 0	00 0	00 0	00 0	00 0
OTU598 0	00 0	00 0	00 0	00 0	00 0	00 1	00 0	00 0	00 0	00 0	00 0	00 0	00 0	00 0	00 0	00 0	00 0	00 0	00 0	00 0	00 0	00 0	00 0	00 0	00 0	00 0	00 0	00 0	00 0	00 0	00 0	00 0	00 0	00 0	00 0	00 0	00 0	00 0	00 0	00 0	00 0	00 0	00 0	00 0	00 0	00 0	00 0	00 0	00 0
OTU599 0	00 0	00 0	00 0	00 2	00 0	00 0	00 0	00 0	00 0	00 0	00 0	00 0	00 0	00 0	00 0	00 0	00 0	00 0	00 0	00 0	00 0	00 0	00 0	00 0	00 0	00 0	00 0	00 0	00 0	00 0	00 0	00 0	00 0	00 0	00 0	00 0	00 0	00 0	00 0	00 0	00 0	00 0	00 0	00 0	00 0	00 0	00 0	00 0	00 0
OTU600 0	00 0	00 0	00 0	00 0	00 0	00 0	00 0	00 0	00 0	00 7	00 0	00 0	00 0	00 0	00 0	00 0	00 0	00 0	00 0	00 0	00 0	00 0	00 0	00 0	00 0	00 0	00 0	00 0	00 0	00 0	00 0	00 0	00 0	00 0	00 0	00 0	00 0	00 0	00 0	00 0	00 0	00 0	00 0	00 0	00 0	00 0	00 0	00 0	00 0
OTU601 0	00 0	00 0	00 3	00 0	00 0	00 0	00 0	00 0	00 0	00 0	00 0	00 0	00 0	00 0	00 0	00 0	00 0	00 0	00 0	00 0	00 0	00 0	00 0	00 0	00 0	00 0	00 0	00 0	00 0	00 0	00 0	00 0	00 1	00 1	00 0	00 0	00 0	00 0	00 0	00 0	00 0	00 0	00 0	00 0	00 0	00 0	00 0	00 0	00 0
OTU602 0	00 0	00 0	00 0	00 0	00 0	00 0	00 0	00 30	00 0	00 0	00 0	00 0	00 0	00 0	00 0	00 0	00 0	00 0	00 0	00 0	00 0	00 0	00 0	00 0	00 0	00 0	00 0	00 0	00 10	00 1	00 0	00 0	00 0	00 0	00 0	00 0	00 6	00 0	00 0	00 0	00 0	00 0	00 0	00 0	00 0	00 0	00 0	00 0	00 0
OTU603 0	00 0	00 0	00 0	00 0	00 0	00 0	00 0	00 0	00 0	00 0	00 0	00 0	00 0	00 0	00 0	00 0	00 0	00 0	00 0	00 0	00 0	00 0	00 0	00 0	00 0	00 0	00 0	00 0	00 0	00 0	00 0	00 0	00 0	00 0	00 0	00 0	00 0	00 0	00 0	00 0	00 0	00 0	00 0	00 0	00 0	00 0	00 0	00 0	00 0
OTU604 0	00 0	00 0	00 6	00 0	00 0	00 0	00 0	00 0	00 0	00 0	00 0	00 0	00 0	00 0	00 0	00 0	00 0	00 0	00 0	00 0	00 0	00 0	00 0	00 0	00 0	00 0	00 0	00 0	00 0	00 0	00 0	00 0	00 0	00 0	00 0	00 0	00 0	00 0	00 0	00 0	00 0	00 0	00 0	00 0	00 0	00 0	00 0	00 0	00 0
OTU605 0	00 0	00 0	00 0	00 0	00 0	00 0	00 0	00 0	00 0	00 0	00 0	00 0	00 0	00 0	00 0	00 0	00 4	00 0	00 0	00 0	00 0	00 0	00 0	00 0	00 0	00 0	00 0	00 0	00 4	00 2	00 3	00 1	00 0	00 0	00 0	00 0	00 0	00 0	00 0	00 0	00 0	00 0	00 0	00 0	00 0	00 0	00 15	00 0	00 2
OTU606 0	00 0	00 0	00 0	00 0	00 0	00 0	00 0	00 0	00 0	00 0	00 0	00 0	00 0	00 0	00 0	00 0	00 0	00 0	00 0	00 0	00 0	00 0	00 0	00 0	00 0	00 0	00 0	00 0	00 0	00 0	00 0	00 0	00 0	00 0	00 0	00 0	00 0	00 0	00 0	00 0	00 0	00 0	00 0	00 0	00 0	00 0	00 0	00 0	00 0
OTU607 0	00 0	00 0	00 0	00 0	00 0	00 0	00 0	00 0	00 0	00 0	00 0	00 0	00 0	00 0	00 0	00 0	00 0	00 0	00 0	00 0	00 0	00 0	00 0	00 0	00 0	00 0	00 0	00 0	00 0	00 0	00 0	00 0	00 0	00 0	00 0	00 0	00 0	00 0	00 0	00 0	00 0	00 0	00 0	00 0	00 0	00 0	00 0	00 0	00 0
OTU608 0	00 0	00 0	00 0	00 0	00 0	00 0	00 0	00 0	00 0	00 0	00 0	00 0	00 0	00 0	00 0	00 0	00 0	00 0	00 0	00 0	00 0	00 0	00 0	00 0	00 0	00 0	00 0	00 0	00 0	00 0	00 0	00 0	00 0	00 0	00 0	00 0	00 0	00 0	00 0	00 0	00 0	00 0	00 0	00 0	00 16	00 0	00 0	00 0	00 0
OTU609 0	00 0	00 0	00 0	00 0	00 0	00 0	00 0	00 0	00 0	00 0	00 0	00 0	00 0	00 0	00 0	00 0	00 0	00 0	00 0	00 0	00 0	00 0	00 0	00 0	00 0	00 0	00 0	00 0	00 0	00 0	00 0	00 0	00 0	00 0	00 0	00 0	00 0	00 0	00 0	00 0	00 0	00 0	00 0	00 0	00 0	00 0	00 0	00 0	00 0
OTU610 0	00 0	00 0	00 0	00 0	00 0	00 0	00 0	00 0	00 0	00 0	00 0	00 0	00 0	00 0	00 0	00 0	00 0	00 0	00 0	00 0	00 0	00 0	00 0	00 0	00 0	00 0	00 0	00 0	00 0	00 0	00 0	00 0	00 0	00 0	00 0	00 0	00 0	00 0	00 0	00 0	00 0	00 0	00 0	00 0	00 0	00 0	00 0	00 0	00 0
OTU611 0	00 0	00 0	00 0	00 0	00 0	00 0	00 0	00 0	00 0	00 0	00 0	00 0	00 0	00 0	00 0	00 0	00 0	00 0	00 0	00 0	00 0	00 0	00 0	00 0	00 0	00 0	00 0	00 0	00 0	00 0	00 0	00 0	00 0	00 0	00 0	00 0	00 0	00 0	00 0	00 0	00 0	00 0	00 0	00 0	00 0	00 0	00 0	00 0	00 0
OTU612 0	00 0	00 0	00 0	00 0	00 0	00 0	00 0	00 0	00 0	00 0	00 0	00 0	00 0	00 0	00 0	00 0	00 0	00 0	00 0	00 0	00 0	00 0	00 0	00 0	00 0	00 0	00 0	00 0	00 0	00 0	00 0	00 0	00 0	00 0	00 0	00 0	00 0	00 0	00 0	00 0	00 0	00 0	00 0	00 0	00 0	00 0	00 0	00 0	00 0
OTU613 0	00 0	00 0	00 0	00 0	00 0	00 0	00 0	00 0	00 0	00 0	00 0	00 0	00 0	00 0	00 0	00 0	00 0	00 0	00 0	00 0	00 0	00 0	00 0	00 0	00 0	00 0	00 0	00 0	00 0	00 0	00 0	00 0	00 0	00 0	00 0	00 0	00 0	00 0	00 0	00 0	00 0	00 0	00 0	00 0	00 0	00 0	00 0	00 0	00 0
OTU614 0	00 0	00 0	00 0	00 0	00 0	00 0	00 0	00 0	00 0	00 0	00 0	00 0	00 0	00 0	00 0	00 0	00 0	00 0	00 0	00 0	00 0	00 0	00 0	00 0	00 0	00 0	00 0	00 0	00 0	00 0	00 0	00 0	00 0	00 0	00 0	00 0	00 0	00 0	00 0	00 0	00 0	00 0	00 0	00 0	00 0	00 0	00 0	00 0	00 0
OTU615 0	00 0	00 0	00 0	00 0	00 0	00 0	00 0	00 0	00 0	00 0	00 0	00 0	00 0	00 0	00 0	00 0	00 0	00 0	00 0	00 0	00 0	00 0	00 0	00 0	00 0	00 0	00 0	00 0	00 0	00 0	00 0	00 0	00 0	00 0	00 0	00 0	00 0	00 0	00 0	00 0	00 0	00 0	00 0	00 0	00 0	00 0	00 0	00 0	00 0
OTU616 0	00 0	00 0	00 0	00 0	00 0	00 0	00 0	00 0	00 0	00 0	00 0	00 0	00 0	00 0	00 0	00 0	00 0	00 0	00 0	00 0	00 0	00 0	00 0	00 0	00 0	00 0	00 0	00 0	00 0	00 0	00 0	00 0	00 0	00 0	00 0	00 0	00 0	00 0	00 0	00 0	00 0	00 0	00 0	00 0	00 0	00 0	00 0	00 0	00 0
OTU617 0	00 0	00 0	00 0	00 0	00 0	00 0	00 0	00 0	00 0	00 0	00 0	00 0	00 0	00 0	00 0	00 0	00 0	00 0	00 0	00 0	00 0	00 0	00 0	00 0	00 0	00 0	00 0	00 0	00 0	00 0	00 0	00 0	00 0	00 0	00 0	00 0	00 0	00 0	00 0	00 0	00 0	00 0	00 0	00 0	00 0	00 0	00 0	00 0	00 0
OTU618 0	00 0	00 0	00 0	00 0	00 0	00 0	00 0	00 0	00 0	00 0	00 0	00 0	00 0	00 0	00 0	00 0	00 0	00 0	00 0	00 0	00 0	00 0	00 0	00 0	00 0	00 0	00 0	00 0	00 0	00 0	00 0	00 0	00 0	00 0	00 0	00 0	00 0	00 0	00 0	00 0	00 0	00 0	00 0	00 0	00 0	00 0	00 0	00 0	00 0
OTU619 0	00 0	00 0	00 0	00 0	00 0	00 0	00 0	00 0	00 0	00 0	00 0	00 0	00 0	00 0	00 0	00 0	00 0	00 0	00 0	00 0	00 0	00 0	00 0	00 0	00 0	00 0	00 0	00 0	00 0	00 0	00 5	00 0	00 0	00 0	00 16	00 0	00 0	00 0	00 0	00 0	00 0	00 0	00 0	00 0	00 0	00 0	00 0	00 0	00 0
OTU620 0	00 0	00 0	00 0	00 0	00 0	00 0	00 0	00 0	00 0	00 0	00 0	00 0	00 0	00 0	00 0	00 0	00 0	00 0	00 0	00 0	00 0	00 0	00 0	00 0	00 0	00 0	00 0	00 0	00 0	00 0	00 1	00 5	00 2	00 9	00 0	00 0	00 14	00 0	00 1	00 0	00 0	00 0	00 0	00 0	00 0	00 0	00 0	00 0	00 0
OTU621 0	00 0	00 0	00 0	00 0	00 0	00 0	00 0	00 0	00 0	00 0	00 0	00 0	00 0	00 0	00 0	00 0	00 0	00 0	00 0	00 0	00 0	00 0	00 0	00 0	00 0	00 0	00 0	00 0	00 0	00 0	00 0	00 0	00 0	00 0	00 0	00 0	00 0	00 0	00 0	00 0	00 0	00 0	00 0	00 0	00 0	00 0	00 0	00 0	00 0
OTU622 0	00 0	00 0	00 0	00 0	00 0	00 0	00 0	00 0	00 0	00 0	00 0	00 0	00 0	00 0	00 0	00 0	00 0	00 0	00 0	00 0	00 0	00 0	00 0	00 0	00 0	00 0	00 0	00 0	00 0	00 0	00 0	00 0	00 0	00 0	00 0	00 0	00 0	00 0	00 0	00 0	00 0	00 0	00 0	00 0	00 0	00 0	00 0	00 0	00 0
OTU623 0	00 0	00 0	00 0	00 0	00 0	00 0	00 0	00 0	00 0	00 0	00 0	00 0	00 0	00 0	00 0	00 0	00 0	00 0	00 0	00 0	00 0	00 0	00 0	00 0	00 0	00 0	00 0	00 0	00 0	00 0	00 0	00 0	00 0	00 0	00 0	00 0	00 0	00 0	00 0	00 0	00 0	00 0	00 0	00 0	00 0	00 0	00 0	00 0	00 0
OTU624 0	00 0	00 0	00 0	00 0	00 0	00 0	00 0	00 0	00 0	00 0	00 0	00 0	00 0	00 0	00 0	00 0	00 0	00 0	00 0	00 0	00 0	00 0	00 0	00 0	00 0	00 0	00 0	00 0	00 0	00 0	00 0	00 0	00 0	00 0	00 0	00 0	00 0	00 0	00 0	00 0	00 0	00 0	00 0	00 0	00 0	00 0	00 0	00 0	00 0
OTU625 0	00 0	00 0	00 0	00 0	00 0	00 0	00 0	00 0	00 0	00 0	00 0	00 0	00 0	00 0	00 0	00 0	00 0	00 0	00 0	00 0	00 0	00 0	00 0	00 0	00 0	00 0	00 0	00 0	00 0	00 0	00 0	00 0	00 0	00 1	00 0	00 0	00 0	00 0	00 0	00 0	00 0	00 0	00 0	00 0	00 0	00 0	00 0	00 0	00 4
OTU626 0	00 0	00 0	00 0	00 0	00 0	00 0	00 0	00 0	00 0	00 0	00 0	00 0	00 0	00 0	00 0	00 0	00 0	00 0	00 0	00 0	00 0	00 0	00 0	00 0	00 0	00 0	00 0	00 0	00 0	00 0	00 0	00 0	00 0	00 0	00 0	00 0	00 0	00 0	00 0	00 0	00 0	00 0	00 0	00 0	00 0	00 1	00 0	00 0	00 0
OTU627 0	00 0	00 0	00 0	00 0	00 0	00 0	00 0	00 0	00 0	00 0	00 0	00 0	00 0	00 0	00 0	00 0	00 0	00 0	00 0	00 0	00 0	00 0	00 0	00 0	00 0	00 0	00 0	00 0	00 0	00 0	00 0	00 0	00 0	00 0	00 0	00 0	00 0	00 0	00 0	00 0	00 0	00 0	00 0	00 0	00 0	00 0	00 0	00 0	00 0
OTU628 0	00 0	00 0	00 0	00 0	00 0	00 0	00 0	00 0	00 0	00 0	00 0	00 0	00 0	00 0	00 0	00 0	00 0	00 0	00 0	00 0	00 0	00 0	00 0	00 0	00 0	00 0	00 0	00 0	00 0	00 0	00 0	00 0	00 0	00 0	00 0	00 0	00 0	00 0	00 0	00 0	00 0	00 0	00 0	00 0	00 0	00 0	00 0	00 0	00 0
OTU629 0	00 0	00 0	00 2	00 0	00 0	00 0	00 0	00 0	00 0	00 0	00 0	00 0	00 0	00 0	00 0	00 0	00 0	00 0	00 0	00 0	00 0	00 0	00 0	00 0	00 0	00 0	00 0	00 0	00 0	00 0	00 0	00 0	00 0	00 0	00 0	00 0	00 0	00 0	00 0	00 0	00 0	00 0	00 0	00 0	00 0	00 0	00 0	00 0	00 0
OTU630 0	00 0	00 0	00 0	00 0	00 0	00 0	00 0	00 0	00 0	00 0	00 0	00 0	00 0	00 0	00 0	00 0	00 0	00 0	00 0	00 0	00 0	00 0	00 0	00 0	00 0	00 0	00 0	00 0	00 0	00 0	00 0	00 0	00 0	00 0	00 0	00 0	00 0	00 0	00 0	00 0	00 0	00 0	00 0	00 0	00 0	00 0	00 0	00 0	00 0
OTU631 0	00 0	00 0	00 0	00 0	00 0	00 0	00 0	00 0	00 0	00 0	00 0	00 0	00 0	00 0	00 0	00 0	00 0	00 0	00 0	00 0	00 0	00 0	00 0	00 0	00 0	00 0	00 0	00 0	00 0	00 0	00 0	00 0	00 0	00 0	00 0	00 0	00 0	00 0	00 0	00 0	00 0	00 0	00 0	00 0	00 0	00 0	00 0	00 0	00 0
OTU632 0	00 0	00 0	00 0	00 0	00 0	00 0	00 0	00 0	00 0	00 0	00 0	00 0	00 1	00 0	00 0	00 0	00 0	00 0	00 0	00 0	00 0	00 0	00 0	00 0	00 0	00 0	00 0	00 0	00 0	00 0	00 0	00 0	00 0	00 0	00 0	00 0	00 0	00 0	00 0	00 0	00 0	00 0	00 0	00 0	00 0	00 2	00 0	00 0	00 0
OTU633 0	00 0	00 0	00 0	00 0	00 0	00 0	00 0	00 0	00 0	00 0	00 0	00 0	00 0	00 0	00 0	00 0	00 0	00 0	00 0	00 0	00 0	00 0	00 0	00 0	00 0	00 0	00 0	00 0	00 0	00 0	00 0	00 0	00 0	00 0	00 0	00 0	00 0	00 0	00 0	00 0	00 0	00 0	00 0	00 0	00 0	00 0	00 0	00 0	00 0
OTU634 0	00 0	00 0	00 4	00 0	00 0	00 0	00 0	00 0	00 0	00 0	00 0	00 0	00 0	00 0	00 0	00 0	00 0	00 0	00 0	00 0	00 0	00 0	00 0	00 0	00 0	00 0	00 0	00 0	00 0	00 0	00 0	00 0	00 1	00 2	00 0	00 0	00 0	00 0	00 0	00 0	00 0	00 0	00 0	00 0	00 0	00 0	00 0	00 0	00 0
OTU635 0	00 0	00 0	00 0	00 0	00 0	00 0	00 0	00 0	00 0	00 0	00 0	00 0	00 0	00 0	00 0	00 0	00 0	00 0	00 0	00 0	00 0	00 0	00 0	00 0	00 0	00 0	00 0	00 0	00 0	00 0	00 0	00 0	00 0	00 0	00 0	00 0	00 0	00 0	00 0	00 0	00 0	00 0	00 0	00 0	00 0	00 0	00 0	00 0	00 0
OTU636 0	00 0	00 0	00 0	00 0	00 0	00 0	00 0	00 0	00 0	00 0	00 0	00 0	00 0	00 0	00 0	00 0	00 0	00 0	00 0	00 0	00 0	00 0	00 0	00 0	00 0	00 0	00 0	00 0	00 0	00 0	00 0	00 0	00 0	00 0	00 0	00 0	00 0	00 0	00 0	00 0	00 0	00 0	00 0	00 0	00 0	00 0	00 0	00 0	00 0
OTU637 0	00 0	00 0	00 0	00 0	00 0	00 0	00 0	00 0	00 0	00 0	00 0	00 0	00 0	00 0	00 0	00 0	00 0	00 0	00 0	00 0	00 0	00 0	00 0	00 0	00 0	00 0	00 0	00 0	00 0	00 0	00 0	00 0	00 0	00 0	00 0	00 0	00 0	00 0	00 0	00 0	00 0	00 0	00 0	00 0	00 0	00 0	00 0	00 0	00 0
OTU638 0	00 0	00 0	00 0	00 0	00 0	00 4	00 0	00 0	00 0	00 0	00 0	00 0	00 0	00 0	00 0	00 0	00 0	00 0	00 0	00 0	00 0	00 0	00 0	00 0	00 0	00 0	00 0	00 0	00 0	00 0	00 0	00 0	00 0	00 0	00 0	00 0	00 0	00 0	00 0	00 0	00 0	00 0	00 0	00 0	00 0	00 0	00 0	00 0	00 0
OTU639 0	00 0	00 0	00 0	00 0	00 0	00 0	00 0	00 0	00 0	00 0	00 0	00 0	00 0	00 0	00 0	00 0	00 0	00 0	00 0	00 0	00 0	00 0	00 0	00 0	00 0	00 0	00 0	00 0	00 0	00 0	00 0	00 0	00 0	00 0	00 0	00 0	00 0	00 0	00 0	00 0	00 0	00 0	00 0	00 0	00 0	00 0	00 0	00 0	00 0
OTU640 0	00 0	00 0	00 0	00 0	00 0	00 0	00 0	00 0	00 0	00 0	00 0	00 0	00 0	00 0	00 0	00 0	00 0	00 0	00 0	00 0	00 0	00 0	00 0	00 0	00 1	00 0	00 0	00 0	00 0	00 0	00 0	00 0	00 0	00 0	00 0	00 0	00 0	00 0	00 0	00 0	00 0	00 0	00 0	00 0	00 0	00 0	00 0	00 0	00 0
OTU641 0	00 0	00 0	00 0	00 0	00 0	00 0	00 0	00 0	00 0	00 0	00 0	00 0	00 0	00 0	00 0	00 0	00 0	00 0	00 0	00 0	00 0	00 0	00 0	00 0	00 0	00 0	00 0	00 0	00 0	00 0	00 1	00 0	00 0	00 0	00 0	00 0	00 0	00 0	00 0	00 0	00 0	00 0	00 0	00 0	00 0	00 0	00 0	00 0	00 0
OTU642 0	00 0	00 0	00 1	00 0	00 0	00 0	00 0	00 0	00 0	00 0	00 0	00 0	00 0	00 0	00 0	00 0	00 0	00 0	00 0	00 0	00 0	00 0	00 0	00 0	00 0	00 0	00 0	00 0	00 0	00 0	00 0	00 0	00 0	00 0	00 0	00 0	00 0	00 0	00 0	00 0	00 0	00 0	00 0	00 0	00 0	00 0	00 0	00 0	00 0
OTU643 0	00 0	00 0	00 0	00 0	00 0	00 0	00 0	00 0	00 0	00 0	00 0	00 0	00 0	00 0	00 0	00 0	00 0	00 0	00 0	00 0	00 0	00 0	00 0	00 0	00 0	00 0	00 0	00 0	00 0	00 0	00 0	00 0	00 0	00 0	00 0	00 0	00 0	00 0	00 0	00 0	00 0	00 0	00 0	00 0	00 0	00 0	00 0	00 0	00 0
OTU644 0	00 0	00 0	00 0	00 0	00 0	00 0	00 0	00 0	00 0	00 0	00 0	00 0	00 0	00 0	00 0	00 0	00 0	00 0	00 0	00 0	00 0	00 0	00 0	00 0	00 0	00 0	00 0	00 0	00 0	00 0	00 0	00 0	00 0	00 0	00 0	00 0	00 0	00 0	00 0	00 0	00 0	00 0	00 6	00 0	00 0	00 0	00 0	00 0	00 0
OTU645 0	00 0	00 0	00 0	00 0	00 0	00 0	00 0	00 0	00 0	00 0	00 0	00 0	00 0	00 0	00 0	00 0	00 0	00 0	00 0	00 0	00 0	00 0	00 0	00 0	00 0	00 0	00 0	00 0	00 0	00 0	00 0	00 0	00 0	00 0	00 0	00 0	00 0	00 0	00 0	00 0	00 0	00 0	00 5	00 0	00 0	00 0	00 0	00 0	00 0
OTU646 0	00 0	00 0	00 0	00 0	00 0	00 0	00 0	00 0	00 0	00 0	00 0	00 0	00 0	00 0	00 0	00 0	00 0	00 0	00 0	00 0	00 0	00 0	00 0	00 0	00 0	00 0	00 0	00 0	00 0	00 0	00 0	00 0	00 0	00 0	00 0	00 0	00 0	00 0	00 0	00 0	00 0	00 0	00 0	00 0	00 0	00 0	00 0	00 0	00 0
OTU647 0	00 0	00 0	00 0	00 0	00 0	00 0	00 0	00 0	00 0	00 1	00 0	00 0	00 0	00 0	00 0	00 0	00 0	00 0	00 0	00 0	00 0	00 0	00 0	00 0	00 0	00 0	00 0	00 0	00 0	00 0	00 0	00 0	00 0	00 0	00 0	00 0	00 0	00 0	00 0	00 0	00 0	00 0	00 0	00 0	00 0	00 0	00 0	00 0	00 0
OTU648 0	00 0	00 0	00 0	00 0	00 0	00 0	00 0	00 0	00 0	00 0	00 0	00 0	00 0	00 0	00 0	00 0	00 0	00 0	00 0	00 0	00 0	00 0	00 0	00 0	00 0	00 0	00 0	00 0	00 0	00 0	00 0	00 0	00 0	00 0	00 0	00 3	00 0	00 0	00 0	00 0	00 42	00 11	00 0	00 0	00 12	00 0	00 5	00 0	00 1
OTU649 0	00 0	00 0	00 0	00 0	00 0	00 0	00 0	00 0	00 0	00 0	00 0	00 0	00 0	00 0	00 0	00 0	00 0	00 0	00 0	00 0	00 0	00 0	00 0	00 0	00 0	00 0	00 0	00 0	00 0	00 0	00 0	00 0	00 0	00 0	00 0	00 0	00 0	00 0	00 0	00 0	00 0	00 0	00 0	00 0	00 0	00 0	00 0	00 0	00 0
OTU650 0	00 0	00 0	00 0	00 0	00 0	00 0	00 0	00 0	00 0	00 0	00 0	00 0	00 0	00 0	00 0	00 0	00 0	00 0	00 0	00 0	00 0	00 0	00 0	00 0	00 0	00 0	00 0	00 0	00 0	00 0	00 0	00 0	00 0	00 0	00 0	00 0	00 0	00 0	00 0	00 0	00 0	00 0	00 0	00 0	00 0	00 0	00 0	00 0	00 0
OTU651 0	00 0	00 0	00 0	00 0	00 0	00 0	00 0	00 0	00 0	00 0	00 0	00 0	00 0	00 0	00 0	00 0	00 0	00 0	00 0	00 0	00 0	00 0	00 0	00 0	00 0	00 0	00 0	00 0	00 0	00 0	00 0	00 0	00 0	00 0	00 0	00 0	00 0	00 0	00 0	00 0	00 0	00 0	00 10	00 0	00 0	00 0	00 0	00 0	00 0
OTU652 0	00 0	00 0	00 0	00 0	00 0	00 0	00 0	00 0	00 0	00 0	00 0	00 0	00 0	00 0	00 0	00 0	00 0	00 0	00 0	00 0	00 0	00 0	00 0	00 0	00 0	00 0	00 0	00 0	00 0	00 0	00 0	00 0	00 0	00 0	00 0	00 0	00 0	00 0	00 0	00 0	00 0	00 9	00 0	00 0	00 0	00 0	00 0	00 0	00 0
OTU653 0	00 0	00 0	00 0	00 0	00 0	00 0	00 0	00 0	00 0	00 0	00 0	00 0	00 0	00 0	00 0	00 0	00 0	00 0	00 0	00 0	00 0	00 0	00 0	00 0	00 0	00 0	00 0	00 0	00 0	00 0	00 0	00 0	00 0	00 0	00 0	00 0	00 0	00 0	00 0	00 0	00 0	00 0	00 0	00 0	00 0	00 0	00 0	00 0	00 0
OTU654 0	00 0	00 0	00 0	00 0	00 0	00 0	00 0	00 0	00 0	00 0	00 0	00 0	00 0	00 0	00 0	00 0	00 0	00 0	00 0	00 0	00 0	00 0	00 0	00 0	00 0	00 0	00 0	00 0	00 0	00 0	00 0	00 0	00 0	00 0	00 0	00 0	00 0	00 0	00 0	00 0	00 0	00 0	00 0	00 0	00 0	00 0	00 0	00 0	00 0
OTU655 0	00 0	00 0	00 3	00 0	00 0	00 0	00 0	00 0	00 0	00 0	00 0	00 0	00 0	00 0	00 0	00 0	00 0	00 0	00 0	00 0	00 0	00 0	00 0	00 0	00 0	00 0	00 0	00 0	00 0	00 0	00 0	00 0	00 0	00 0	00 0	00 0	00 0	00 0	00 0	00 0	00 0	00 0	00 0	00 0	00 0	00 0	00 0	00 0	00 0
OTU656 0	00 0	00 0	00 0	00 0	00 0	00 0	00 0	00 0	00 0	00 0	00 0	00 0	00 0	00 0	00 0	00 0	00 0	00 0	00 0	00 0	00 0	00 0	00 0	00 0	00 0	00 0	00 0	00 0	00 0	00 0	00 0	00 0	00 1	00 0	00 0	00 0	00 0	00 0	00 0	00 0	00 0	00 0	00 0	00 52	00 0	00 0	00 0	00 0	00 0
OTU657 0	00 0	00 0	00 0	00 0	00 0	00 0	00 0	00 0	00 0	00 0	00 0	00 0	00 0	00 0	00 0	00 0	00 0	00 0	00 0	00 0	00 0	00 0	00 0	00 0	00 0	00 0	00 0	00 0	00 0	00 0	00 0	00 0	00 0	00 0	00 0	00 0	00 0	00 0	00 0	00 0	00 0	00 0	00 0	00 0	00 0	00 0	00 0	00 0	00 0
OTU658 0	00 0	00 0	00 0	00 0	00 0	00 0	00 0	00 0	00 0	00 0	00 0	00 0	00 0	00 0	00 0	00 0	00 0	00 0	00 0	00 0	00 0	00 0	00 0	00 0	00 0	00 0	00 0	00 0	00 0	00 0	00 0	00 0	00 0	00 0	00 0	00 0	00 0	00 0	00 0	00 0	00 0	00 0	00 0	00 0	00 0	00 0	00 0	00 0	00 0
OTU659 0	00 0	00 0	00 0	00 0	00 0	00 0	00 0	00 0	00 0	00 0	00 0	00 0	00 0	00 0	00 0	00 0	00 0	00 0	00 0	00 0	00 0	00 0	00 0	00 0	00 0	00 0	00 0	00 0	00 0	00 0	00 0	00 0	00 0	00 0	00 0	00 0	00 0	00 0	00 0	00 0	00 0	00 0	00 0	00 0	00 0	00 0	00 0	00 0	00 0
OTU660 0	00 0	00 0	00 0	00 0	00 0	00 0	00 0	00 0	00 0	00 0	00 0	00 0	00 0	00 0	00 0	00 0	00 0	00 0	00 0	00 0	00 0	00 0	00 0	00 0	00 0	00 0	00 0	00 0	00 0	00 0	00 0	00 0	00 0	00 0	00 0	00 0	00 0	00 0	00 0	00 0	00 0	00 0	00 0	00 0	00 0	00 0	00 0	00 0	00 0
OTU661 0	00 0	00 0	00 0	00 0	00 0	00 0	00 0	00 0	00 0	00 0	00 0	00 0	00 0	00 0	00 0	00 0	00 0	00 0	00 0	00 0	00 0	00 0	00 0	00 0	00 0	00 0	00 0	00 0	00 0	00 0	00 0	00 0	00 0	00 0	00 0	00 0	00 0	00 0	00 0	00 0	00 0	00 0	00 0	00 22	00 0	00 0	00 0	00 0	00 0
OTU662 0	00 0	00 0	00 0	00 0	00 0	00 0	00 0	00 0	00 0	00 0	00 0	00 0	00 0	00 0	00 0	00 0	00 1	00 0	00 0	00 0	00 0	00 0	00 0	00 0	00 0	00 0	00 0	00 0	00 0	00 0	00 4	00 0	00 0	00 1	00 0	00 2	00 3	00 0	00 0	00 0	00 0	00 0	00 0	00 0	00 0	00 0	00 0	00 0	00 0
OTU663 0	00 0	00 0	00 0	00 0	00 0	00 0	00 0	00 0	00 0	00 0	00 0	00 0	00 0	00 0	00 0	00 0	00 0	00 0	00 0	00 0	00 0	00 0	00 0	00 0	00 0	00 0	00 0	00 0	00 0	00 0	00 0	00 0	00 8	00 0	00 0	00 0	00 0	00 0	00 0	00 0	00 0	00 0	00 0	00 45	00 0	00 0	00 0	00 1	00 0
OTU664 0	00 0	00 0	00 0	00 0	00 0	00 0	00 0	00 0	00 0	00 0	00 0	00 0	00 0	00 0	00 0	00 0	00 0	00 0	00 0	00 0	00 0	00 0	00 0	00 0	00 0	00 0	00 0	00 0	00 0	00 0	00 0	00 0	00 0	00 0	00 0	00 0	00 0	00 0	00 0	00 0	00 0	00 0	00 0	00 0	00 0	00 0	00 0	00 0	00 0
OTU665 0	00 0	00 0	00 0	00 0	00 0	00 0	00 0	00 0	00 0	00 0	00 0	00 0	00 0	00 0	00 0	00 0	00 1	00 3	00 0	00 0	00 0	00 0	00 0	00 0	00 0	00 0	00 0	00 0	00 0	00 0	00 0	00 0	00 0	00 0	00 0	00 0	00 0	00 0	00 0	00 0	00 0	00 0	00 0	00 0	00 0	00 0	00 0	00 0	00 0
OTU666 0	00 0	00 0	00 0	00 0	00 0	00 0	00 0	00 0	00 0	00 0	00 0	00 0	00 0	00 0	00 0	00 0	00 0	00 0	00 0	00 0	00 0	00 0	00 0	00 0	00 0	00 0	00 0	00 0	00 0	00 0	00 0	00 0	00 0	00 0	00 0	00 0	00 0	00 0	00 0	00 0	00 0	00 0	00 2	00 0	00 0	00 0	00 0	00 0	00 0
OTU667 0	00 0	00 0	00 0	00 0	00 0	00 0	00 0	00 0	00 0	00 0	00 0	00 0	00 0	00 0	00 0	00 0	00 0	00 0	00 0	00 0	00 0	00 0	00 0	00 0	00 0	00 0	00 0	00 0	00 0	00 0	00 0	00 0	00 0	00 0	00 0	00 0	00 0	00 0	00 21	00 6	00 0	00 0	00 0	00 0	00 0	00 0	00 0	00 0	00 2
OTU668 0	00 0	00 0	00 0	00 0	00 0	00 0	00 0	00 0	00 0	00 0	00 0	00 0	00 0	00 0	00 0	00 0	00 0	00 0	00 0	00 0	00 0	00 0	00 0	00 0	00 0	00 0	00 0	00 0	00 0	00 0	00 0	00 0	00 0	00 0	00 0	00 0	00 0	00 0	00 0	00 0	00 0	00 0	00 0	00 0	00 0	00 0	00 0	00 0	00 0
OTU669 0	00 0	00 0	00 0	00 0	00 0	00 0	00 0	00 0	00 0	00 0	00 0	00 0	00 0	00 0	00 0	00 0	00 0	00 0	00 0	00 0	00 0	00 0	00 0	00 0	00 0	00 0	00 0	00 0	00 0	00 0	00 0	00 0	00 0	00 0	00 0	00 0	00 0	00 0	00 0	00 0	00 0	00 0	00 0	00 0	00 0	00 0	00 0	00 0	00 0
OTU670 0	00 0	00 0	00 0	00 0	00 0	00 0	00 0	00 0	00 0	00 0	00 0	00 0	00 0	00 0	00 0	00 0	00 0	00 0	00 0	00 0	00 0	00 0	00 0	00 0	00 0	00 0	00 0	00 0	00 0	00 0	00 0	00 0	00 0	00 0	00 0	00 0	00 0	00 0	00 0	00 0	00 0	00 0	00 0	00 0	00 0	00 0	00 0	00 0	00 0
OTU671 0	00 0	00 0	00 0	00 0	00 0	00 0	00 0	00 0	00 0	00 0	00 0	00 0	00 0	00 0	00 0	00 0	00 0	00 0	00 0	00 0	00 0	00 0	00 0	00 0	00 0	00 0	00 0	00 0	00 0	00 0	00 0	00 0	00 0	00 0	00 0	00 0	00 0	00 0	00 0	00 0	00 0	00 0	00 0	00 0	00 0	00 0	00 0	00 0	00 7
OTU672 0	00 0	00 0	00 0	00 0	00 0	00 0	00 0	00 0	00 0	00 0	00 0	00 0	00 0	00 0	00 0	00 0	00 0	00 0	00 0	00 0	00 0	00 0	00 0	00 0	00 0	00 0	00 0	00 0	00 0	00 0	00 0	00 0	00 0	00 0	00 0	00 0	00 0	00 0	00 0	00 0	00 0	00 0	00 0	00 0	00 0	00 0	00 0	00 0	00 0
OTU673 0	00 0	00 0	00 0	00 0	00 0	00 0	00 0	00 0	00 0	00 0	00 0	00 0	00 0	00 0	00 0	00 0	00 0	00 1	00 0	00 0	00 0	00 0	00 0	00 0	00 0	00 0	00 0	00 0	00 0	00 0	00 0	00 0	00 0	00 0	00 0	00 0	00 0	00 0	00 0	00 0	00 0	00 5	00 0	00 0	00 0	00 0	00 0	00 0	00 13
OTU674 0	00 0	00 0	00 0	00 0	00 0	00 0	00 0	00 0	00 0	00 0	00 0	00 0	00 0	00 0	00 0	00 0	00 0	00 0	00 0	00 0	00 0	00 0	00 0	00 0	00 0	00 0	00 0	00 0	00 0	00 0	00 0	00 0	00 0	00 0	00 0	00 0	00 0	00 0	00 0	00 0	00 0	00 0	00 0	00 0	00 0	00 0	00 3	00 2	00 2
OTU675 0	00 0	00 0	00 0	00 0	00 0	00 0	00 0	00 0	00 0	00 0	00 0	00 0	00 0	00 0	00 0	00 0	00 0	00 0	00 0	00 0	00 0	00 0	00 0	00 0	00 0	00 0	00 0	00 0	00 0	00 0	00 0	00 0	00 0	00 0	00 0	00 0	00 0	00 0	00 0	00 0	00 0	00 0	00 0	00 0	00 0	00 0	00 0	00 0	00 0
OTU676 0	00 0	00 0	00 0	00 0	00 0	00 0	00 0	00 0	00 0	00 0	00 0	00 0	00 0	00 0	00 0	00 0	00 0	00 0	00 0	00 0	00 0	00 0	00 0	00 0	00 0	00 0	00 0	00 0	00 0	00 0	00 0	00 0	00 0	00 0	00 0	00 0	00 0	00 0	00 0	00 0	00 0	00 0	00 0	00 0	00 0	00 0	00 0	00 0	00 0
OTU677 2	00 0	00 0	00 1	00 1	00 0	00 0	00 0	00 0	00 0	00 0	00 0	00 0	00 0	00 0	00 0	00 0	00 0	00 0	00 0	00 0	00 0	00 0	00 0	00 0	00 0	00 0	00 0	00 0	00 0	00 0	00 0	00 0	00 0	00 0	00 0	00 0	00 0	00 0	00 0	00 0	00 0	00 0	00 0	00 0	00 0	00 0	00 0	00 0	00 0
OTU678 0	00 0	00 0	00 0	00 0	00 0	00 0	00 0	00 0	00 0	00 0	00 0	00 0	00 0	00 0	00 0	00 0	00 0	00 0	00 0	00 0	00 0	00 0	00 0	00 0	00 0	00 0	00 0	00 0	00 0	00 0	00 0	00 0	00 0	00 0	00 0	00 0	00 0	00 0	00 0	00 0	00 0	00 0	00 0	00 0	00 0	00 0	00 0	00 0	00 0
OTU679 0	00 0	00 0	00 0	00 0	00 0	00 0	00 0	00 1	00 0	00 0	00 0	00 0	00 0	00 0	00 0	00 0	00 0	00 0	00 0	00 0	00 0	00 0	00 0	00 0	00 0	00 0	00 0	00 0	00 0	00 0	00 0	00 0	00 0	00 0	00 0	00 0	00 0	00 0	00 0	00 0	00 0	00 0	00 0	00 0	00 0	00 0	00 0	00 0	00 0
OTU680 0	00 0	00 0	00 0	00 0	00 0	00 0	00 0	00 0	00 0	00 0	00 0	00 0	00 0	00 0	00 0	00 0	00 0	00 0	00 0	00 0	00 0	00 0	00 0	00 0	00 0	00 0	00 0	00 0	00 0	00 0	00 0	00 0	00 0	00 0	00 0	00 0	00 0	00 0	00 0	00 0	00 0	00 0	00 0	00 0	00 0	00 0	00 0	00 0	00 0
OTU681 0	00 0	00 0	00 0	00 0	00 0	00 0	00 0	00 0	00 0	00 0	00 0	00 0	00 0	00 0	00 0	00 0	00 0	00 0	00 0	00 0	00 0	00 0	00 0	00 0	00 0	00 0	00 0	00 0	00 0	00 0	00 0	00 0	00 0	00 0	00 0	00 0	00 0	00 0	00 0	00 0	00 0	00 0	00 0	00 0	00 0	00 0	00 0	00 0	00 0
OTU682 0	00 0	00 0	00 0	00 0	00 0	00 0	00 0	00 0	00 0	00 0	00 0	00 0	00 0	00 0	00 0	00 0	00 0	00 0	00 0	00 0	00 0	00 0	00 0	00 0	00 0	00 0	00 0	00 0	00 0	00 0	00 0	00 0	00 0	00 0	00 0	00 0	00 0	00 2	00 0	00 0	00 0	00 0	00 0	00 0	00 0	00 0	00 0	00 0	00 0
OTU683 0	00 0	00 0	00 0	00 0	00 0	00 0	00 0	00 0	00 0	00 0	00 0	00 0	00 0	00 0	00 0	00 0	00 0	00 0	00 0	00 0	00 0	00 0	00 0	00 0	00 0	00 0	00 0	00 0	00 0	00 0	00 0	00 0	00 0	00 0	00 0	00 0	00 0	00 0	00 0	00 0	00 0	00 1	00 0	00 0	00 0	00 0	00 0	00 0	00 28
OTU684 0	00 0	00 0	00 0	00 0	00 0	00 0	00 0	00 0	00 0	00 0	00 0	00 0	00 0	00 0	00 0	00 0	00 0	00 0	00 0	00 0	00 0	00 0	00 0	00 0	00 0	00 0	00 0	00 0	00 0	00 0	00 0	00 0	00 0	00 0	00 0	00 0	00 0	00 0	00 0	00 0	00 0	00 0	00 0	00 0	00 0	00 0	00 0	00 0	00 14
OTU685 0	00 0	00 0	00 0	00 0	00 0	00 0	00 0	00 0	00 0	00 0	00 0	00 0	00 0	00 0	00 0	00 0	00 0	00 0	00 0	00 0	00 0	00 0	00 0	00 0	00 0	00 0	00 0	00 0	00 0	00 0	00 0	00 0	00 0	00 0	00 0	00 0	00 0	00 0	00 0	00 0	00 0	00 0	00 0	00 0	00 0	00 0	00 0	00 0	00 0
OTU686 0	00 0	00 0	00 0	00 0	00 0	00 0	00 0	00 0	00 0	00 0	00 0	00 0	00 0	00 0	00 0	00 0	00 0	00 0	00 0	00 0	00 0	00 0	00 0	00 0	00 0	00 0	00 0	00 0	00 0	00 0	00 0	00 0	00 4	00 0	00 0	00 0	00 0	00 0	00 0	00 5	00 0	00 0	00 0	00 0	00 0	00 0	00 8	00 1	00 0
OTU687 0	00 0	00 0	00 0	00 0	00 0	00 0	00 0	00 0	00 0	00 0	00 0	00 0	00 0	00 0	00 0	00 0	00 0	00 0	00 0	00 0	00 0	00 0	00 0	00 0	00 0	00 0	00 0	00 0	00 0	00 0	00 0	00 0	00 0	00 0	00 0	00 0	00 0	00 0	00 0	00 0	00 0	00 0	00 0	00 0	00 0	00 0	00 0	00 0	00 0
OTU688 0	00 0	00 0	00 0	00 0	00 0	00 0	00 0	00 0	00 0	00 0	00 0	00 0	00 0	00 0	00 0	00 0	00 0	00 0	00 0	00 0	00 0	00 0	00 0	00 0	00 0	00 0	00 0	00 0	00 0	00 0	00 0	00 0	00 0	00 0	00 0	00 0	00 0	00 0	00 0	00 0	00 0	00 0	00 0	00 0	00 0	00 0	00 0	00 0	00 0
OTU689 0	00 0	00 0	00 0	00 0	00 0	00 0	00 0	00 0	00 0	00 0	00 1	00 0	00 0	00 0	00 0	00 0	00 0	00 0	00 0	00 0	00 0	00 0	00 0	00 0	00 0	00 0	00 0	00 0	00 0	00 0	00 4	00 0	00 0	00 0	00 0	00 0	00 0	00 0	00 0	00 0	00 0	00 0	00 0	00 0	00 0	00 0	00 0	00 0	00 0
OTU690 0	00 0	00 0	00 0	00 0	00 0	00 0	00 0	00 0	00 0	00 0	00 0	00 0	00 0	00 0	00 0	00 0	00 0	00 0	00 0	00 0	00 0	00 0	00 0	00 0	00 0	00 0	00 0	00 0	00 0	00 0	00 0	00 0	00 0	00 0	00 0	00 0	00 0	00 0	00 0	00 0	00 0	00 0	00 0	00 0	00 0	00 0	00 0	00 0	00 0
OTU691 0	00 0	00 0	00 0	00 0	00 0	00 0	00 0	00 0	00 0	00 0	00 0	00 0	00 0	00 0	00 0	00 0	00 0	00 0	00 0	00 0	00 0	00 0	00 0	00 0	00 0	00 0	00 0	00 0	00 0	00 0	00 0	00 0	00 0	00 0	00 0	00 0	00 0	00 0	00 0	00 0	00 0	00 0	00 0	00 0	00 0	00 0	00 0	00 0	00 0
OTU692 0	00 0	00 0	00 0	00 0	00 0	00 0	00 0	00 1	00 0	00 0	00 0	00 0	00 0	00 0	00 0	00 0	00 0	00 0	00 0	00 0	00 0	00 0	00 0	00 0	00 0	00 0	00 0	00 0	00 0	00 0	00 0	00 1	00 0	00 0	00 0	00 0	00 0	00 0	00 0	00 0	00 0	00 0	00 0	00 0	00 0	00 0	00 0	00 0	00 0
OTU693 0	00 0	00 0	00 0	00 0	00 0	00 0	00 0	00 0	00 0	00 0	00 0	00 0	00 0	00 0	00 0	00 0	00 0	00 0	00 0	00 0	00 0	00 0	00 0	00 0	00 0	00 0	00 0	00 0	00 0	00 0	00 0	00 0	00 0	00 0	00 0	00 0	00 0	00 0	00 0	00 0	00 0	00 0	00 0	00 0	00 0	00 0	00 0	00 0	00 0
OTU694 0	00 0	00 0	00 0	00 0	00 0	00 0	00 0	00 0	00 0	00 0	00 0	00 0	00 0	00 0	00 0	00 0	00 0	00 0	00 0	00 0	00 0	00 0	00 0	00 0	00 0	00 0	00 0	00 0	00 0	00 0	00 0	00 0	00 0	00 0	00 0	00 0	00 0	00 0	00 0	00 0	00 0	00 0	00 0	00 0	00 0	00 0	00 0	00 0	00 0
OTU695 0	00 0	00 0	00 0	00 0	00 0	00 0	00 0	00 0	00 0	00 0	00 0	00 0	00 0	00 0	00 0	00 0	00 0	00 0	00 0	00 0	00 0	00 0	00 0	00 0	00 0	00 0	00 0	00 0	00 0	00 0	00 0	00 0	00 0	00 0	00 0	00 0	00 0	00 0	00 0	00 0	00 0	00 0	00 0	00 0	00 0	00 0	00 0	00 0	00 0
OTU696 0	00 0	00 0	00 0	00 0	00 0	00 0	00 0	00 0	00 0	00 0	00 0	00 0	00 0	00 0	00 0	00 0	00 0	00 0	00 0	00 0	00 0	00 0	00 0	00 0	00 0	00 0	00 0	00 0	00 0	00 0	00 0	00 0	00 0	00 0	00 0	00 0	00 0	00 0	00 0	00 0	00 0	00 0	00 0	00 0	00 0	00 0	00 0	00 0	00 0
OTU697 0	00 0	00 0	00 0	00 0	00 0	00 0	00 0	00 0	00 0	00 0	00 0	00 0	00 0	00 0	00 0	00 0	00 0	00 0	00 0	00 0	00 0	00 0	00 0	00 0	00 0	00 0	00 0	00 0	00 0	00 0	00 0	00 0	00 0	00 0	00 0	00 0	00 0	00 0	00 0	00 0	00 0	00 0	00 0	00 0	00 0	00 0	00 0	00 6	00 0
OTU698 0	00 0	00 0	00 0	00 0	00 0	00 0	00 0	00 0	00 0	00 0	00 0	00 0	00 0	00 0	00 0	00 0	00 0	00 0	00 0	00 0	00 0	00 0	00 0	00 0	00 0	00 0	00 0	00 0	00 0	00 0	00 0	00 0	00 0	00 0	00 0	00 0	00 0	00 0	00 0	00 0	00 0	00 0	00 0	00 0	00 0	00 0	00 0	00 0	00 0
OTU699 0	00 0	00 0	00 0	00 0	00 0	00 0	00 0	00 0	00 0	00 0	00 0	00 0	00 0	00 0	00 0	00 0	00 0	00 0	00 0	00 0	00 0	00 0	00 0	00 0	00 0	00 0	00 0	00 0	00 0	00 0	00 0	00 0	00 0	00 0	00 0	00 0	00 0	00 0	00 0	00 0	00 0	00 0	00 0	00 0	00 0	00 0	00 11	00 2	00 2
OTU700 0	00 0	00 0	00 0	00 0	00 0	00 0	00 0	00 0	00 0	00 0	00 0	00 0	00 0	00 0	00 0	00 0	00 0	00 0	00 0	00 0	00 0	00 0	00 0	00 0	00 0	00 0	00 0	00 0	00 0	00 0	00 0	00 0	00 0	00 0	00 0	00 0	00 0	00 0	00 0	00 0	00 0	00 0	00 0	00 0	00 0	00 0	00 0	00 0	00 0
OTU701 0	00 0	00 0	00 0	00 0	00 0	00 0	00 0	00 0	00 0	00 0	00 0	00 0	00 0	00 0	00 0	00 0	00 0	00 0	00 0	00 0	00 0	00 0	00 0	00 0	00 0	00 0	00 0	00 0	00 0	00 0	00 0	00 0	00 0	00 0	00 0	00 0	00 1	00 1	00 0	00 0	00 0	00 0	00 0	00 0	00 0	00 0	00 0	00 0	00 0
OTU702 0	00 92	00 0	00 4	00 0	00 0	00 0	00 0	00 0	00 0	00 0	00 0	00 0	00 0	00 0	00 0	00 0	00 0	00 0	00 0	00 0	00 0	00 0	00 0	00 0	00 0	00 0	00 0	00 0	00 0	00 0	00 0	00 0	00 0	00 0	00 0	00 0	00 0	00 6	00 0	00 0	00 0	00 0	00 0	00 0	00 4	00 0	00 0	00 0	00 0
OTU703 0	00 0	00 0	00 0	00 0	00 0	00 0	00 0	00 0	00 0	00 0	00 0	00 0	00 0	00 0	00 0	00 0	00 0	00 0	00 0	00 0	00 0	00 0	00 0	00 0	00 0	00 0	00 0	00 0	00 0	00 0	00 0	00 0	00 0	00 0	00 0	00 0	00 0	00 0	00 0	00 0	00 0	00 0	00 0	00 0	00 0	00 0	00 0	00 0	00 0
OTU704 0	00 0	00 0	00 0	00 0	00 0	00 0	00 0	00 0	00 0	00 0	00 0	00 0	00 0	00 0	00 0	00 0	00 0	00 0	00 0	00 0	00 0	00 0	00 0	00 0	00 0	00 0	00 0	00 0	00 0	00 0	00 0	00 0	00 0	00 0	00 0	00 0	00 0	00 0	00 0	00 0	00 0	00 0	00 0	00 0	00 0	00 0	00 0	00 0	00 0
OTU705 0	00 0	00 0	00 0	00 0	00 0	00 0	00 0	00 0	00 0	00 0	00 0	00 0	00 0	00 0	00 0	00 0	00 0	00 0	00 0	00 0	00 0	00 0	00 0	00 0	00 0	00 0	00 0	00 0	00 0	00 0	00 0	00 0	00 0	00 0	00 0	00 0	00 0	00 0	00 0	00 0	00 0	00 0	00 0	00 0	00 0	00 0	00 0	00 0	00 0
OTU706 0	00 0	00 0	00 0	00 0	00 0	00 0	00 0	00 0	00 0	00 0	00 0	00 0	00 0	00 0	00 0	00 0	00 0	00 0	00 0	00 0	00 0	00 0	00 0	00 0	00 0	00 0	00 0	00 0	00 0	00 0	00 0	00 0	00 0	00 0	00 0	00 0	00 0	00 0	00 0	00 0	00 0	00 0	00 0	00 0	00 0	00 0	00 0	00 0	00 0
OTU707 0	00 0	00 0	00 0	00 0	00 0	00 0	00 0	00 0	00 0	00 0	00 0	00 0	00 0	00 0	00 0	00 0	00 0	00 0	00 0	00 0	00 0	00 0	00 0	00 0	00 0	00 0	00 0	00 0	00 0	00 0	00 0	00 0	00 0	00 0	00 0	00 0	00 0	00 0	00 0	00 0	00 0	00 0	00 0	00 0	00 0	00 0	00 0	00 0	00 0
OTU708 0	00 0	00 0	00 3	00 0	00 0	00 0	00 0	00 0	00 0	00 0	00 0	00 0	00 0	00 0	00 0	00 0	00 0	00 0	00 0	00 0	00 0	00 0	00 0	00 0	00 0	00 0	00 0	00 0	00 0	00 0	00 0	00 0	00 0	00 2	00 0	00 0	00 0	00 0	00 0	00 0	00 0	00 0	00 0	00 0	00 0	00 0	00 0	00 0	00 0
OTU709 0	00 0	00 0	00 1	00 0	00 0	00 0	00 0	00 0	00 0	00 0	00 0	00 0	00 0	00 0	00 0	00 0	00 0	00 0	00 0	00 0	00 0	00 0	00 0	00 0	00 0	00 0	00 0	00 0	00 0	00 0	00 0	00 0	00 0	00 0	00 0	00 0	00 0	00 0	00 0	00 0	00 0	00 0	00 0	00 0	00 0	00 0	00 0	00 0	00 0
OTU710 0	00 0	00 0	00 0	00 0	00 0	00 0	00 0	00 0	00 0	00 0	00 0	00 0	00 0	00 0	00 0	00 0	00 0	00 0	00 0	00 0	00 0	00 0	00 0	00 0	00 0	00 0	00 0	00 0	00 0	00 0	00 0	00 0	00 0	00 0	00 0	00 0	00 0	00 0	00 0	00 0	00 0	00 0	00 0	00 0	00 0	00 0	00 0	00 0	00 0
OTU711 0	00 0	00 0	00 0	00 0	00 0	00 0	00 0	00 0	00 0	00 0	00 0	00 0	00 0	00 0	00 0	00 0	00 0	00 0	00 0	00 0	00 0	00 0	00 0	00 0	00 0	00 0	00 0	00 0	00 0	00 0	00 0	00 4	00 0	00 3	00 0	00 0	00 2	00 21	00 0	00 0	00 0	00 0	00 0	00 0	00 1	00 1	00 0	00 0	00 0
OTU712 0	00 0	00 0	00 0	00 0	00 0	00 0	00 0	00 0	00 0	00 0	00 0	00 0	00 0	00 0	00 0	00 0	00 0	00 0	00 0	00 0	00 0	00 0	00 0	00 0	00 0	00 0	00 0	00 0	00 0	00 0	00 0	00 0	00 0	00 0	00 0	00 0	00 0	00 0	00 0	00 0	00 0	00 0	00 0	00 0	00 0	00 0	00 0	00 0	00 0
OTU713 0	00 0	00 0	00 0	00 0	00 0	00 0	00 0	00 0	00 0	00 0	00 0	00 0	00 0	00 0	00 0	00 0	00 0	00 0	00 0	00 0	00 0	00 0	00 0	00 0	00 0	00 0	00 0	00 0	00 0	00 0	00 0	00 0	00 0	00 0	00 0	00 0	00 0	00 0	00 0	00 0	00 0	00 0	00 0	00 0	00 0	00 0	00 0	00 0	00 0
OTU714 0	00 0	00 0	00 0	00 0	00 0	00 0	00 0	00 0	00 0	00 0	00 0	00 0	00 0	00 0	00 0	00 0	00 0	00 0	00 0	00 0	00 0	00 0	00 0	00 0	00 0	00 0	00 0	00 0	00 0	00 0	00 16	00 0	00 0	00 0	00 0	00 0	00 0	00 0	00 0	00 0	00 0	00 0	00 0	00 0	00 0	00 0	00 0	00 0	00 0
OTU715 0	00 0	00 0	00 0	00 0	00 0	00 0	00 0	00 0	00 0	00 0	00 0	00 0	00 0	00 0	00 0	00 0	00 0	00 0	00 0	00 0	00 0	00 0	00 0	00 0	00 0	00 0	00 0	00 0	00 0	00 0	00 0	00 0	00 0	00 0	00 0	00 0	00 0	00 0	00 0	00 0	00 0	00 0	00 0	00 0	00 0	00 0	00 0	00 0	00 0
OTU716 0	00 0	00 0	00 0	00 0	00 0	00 0	00 0	00 0	00 0	00 0	00 0	00 0	00 0	00 0	00 0	00 0	00 0	00 0	00 0	00 0	00 0	00 0	00 0	00 0	00 0	00 0	00 0	00 0	00 0	00 0	00 0	00 0	00 0	00 0	00 0	00 0	00 0	00 0	00 0	00 0	00 0	00 0	00 0	00 0	00 0	00 0	00 0	00 0	00 0
OTU717 0	00 0	00 0	00 0	00 0	00 0	00 0	00 0	00 0	00 0	00 0	00 0	00 0	00 0	00 0	00 0	00 0	00 0	00 0	00 0	00 0	00 0	00 0	00 0	00 0	00 0	00 0	00 0	00 0	00 0	00 0	00 0	00 0	00 0	00 0	00 0	00 0	00 0	00 0	00 0	00 0	00 0	00 0	00 0	00 0	00 0	00 0	00 0	00 0	00 0
OTU718 0	00 0	00 0	00 0	00 0	00 0	00 0	00 0	00 0	00 0	00 0	00 0	00 0	00 0	00 0	00 0	00 0	00 0	00 0	00 0	00 0	00 0	00 0	00 0	00 0	00 0	00 0	00 0	00 0	00 0	00 0	00 0	00 0	00 3	00 0	00 0	00 0	00 0	00 0	00 0	00 0	00 0	00 0	00 0	00 0	00 0	00 0	00 0	00 0	00 0
OTU719 0	00 0	00 0	00 0	00 0	00 0	00 0	00 0	00 0	00 0	00 0	00 0	00 0	00 0	00 0	00 0	00 0	00 0	00 0	00 0	00 0	00 0	00 0	00 0	00 0	00 0	00 0	00 0	00 0	00 0	00 0	00 0	00 0	00 0	00 0	00 0	00 0	00 0	00 0	00 0	00 0	00 0	00 0	00 0	00 0	00 0	00 0	00 0	00 0	00 0
OTU720 0	00 0	00 0	00 0	00 0	00 0	00 0	00 0	00 0	00 0	00 0	00 0	00 0	00 0	00 0	00 0	00 0	00 0	00 0	00 0	00 0	00 0	00 0	00 0	00 0	00 0	00 0	00 0	00 0	00 0	00 0	00 0	00 0	00 0	00 0	00 0	00 0	00 0	00 0	00 0	00 0	00 0	00 0	00 0	00 0	00 0	00 0	00 0	00 0	00 0
OTU721 0	00 0	00 0	00 0	00 0	00 0	00 0	00 0	00 0	00 0	00 0	00 0	00 0	00 0	00 0	00 0	00 0	00 0	00 0	00 0	00 0	00 0	00 0	00 0	00 0	00 0	00 0	00 0	00 0	00 0	00 0	00 0	00 0	00 0	00 0	00 0	00 0	00 0	00 0	00 0	00 0	00 0	00 0	00 0	00 0	00 0	00 0	00 0	00 0	00 0
OTU722 0	00 0	00 0	00 0	00 0	00 0	00 0	00 0	00 0	00 0	00 0	00 0	00 0	00 0	00 0	00 0	00 0	00 0	00 0	00 0	00 0	00 0	00 0	00 0	00 0	00 0	00 0	00 0	00 0	00 0	00 0	00 0	00 0	00 0	00 0	00 0	00 0	00 0	00 0	00 0	00 0	00 0	00 0	00 0	00 0	00 0	00 0	00 0	00 0	00 0
OTU723 0	00 0	00 0	00 0	00 0	00 0	00 0	00 0	00 0	00 0	00 0	00 0	00 0	00 0	00 0	00 0	00 0	00 0	00 0	00 0	00 1	00 0	00 0	00 0	00 0	00 0	00 0	00 0	00 0	00 3	00 0	00 0	00 0	00 0	00 0	00 3	00 1	00 0	00 0	00 0	00 0	00 0	00 0	00 0	00 0	00 0	00 0	00 14	00 0	00 0
OTU724 0	00 0	00 0	00 0	00 0	00 0	00 0	00 0	00 0	00 0	00 0	00 0	00 0	00 0	00 0	00 0	00 0	00 0	00 0	00 0	00 0	00 0	00 0	00 0	00 0	00 0	00 0	00 0	00 0	00 0	00 0	00 0	00 0	00 0	00 0	00 0	00 0	00 0	00 0	00 0	00 0	00 0	00 0	00 0	00 0	00 0	00 0	00 0	00 0	00 0
OTU725 0	00 0	00 0	00 0	00 0	00 0	00 0	00 0	00 0	00 0	00 0	00 0	00 0	00 0	00 0	00 0	00 0	00 0	00 0	00 0	00 0	00 0	00 0	00 0	00 0	00 0	00 0	00 0	00 0	00 0	00 0	00 0	00 0	00 0	00 0	00 0	00 0	00 0	00 0	00 0	00 0	00 0	00 0	00 0	00 0	00 0	00 0	00 0	00 0	00 0
OTU726 0	00 0	00 0	00 0	00 0	00 0	00 0	00 0	00 0	00 0	00 0	00 0	00 0	00 0	00 0	00 0	00 0	00 0	00 0	00 0	00 0	00 0	00 0	00 0	00 0	00 0	00 0	00 0	00 0	00 4	00 0	00 0	00 0	00 1	00 0	00 1	00 6	00 0	00 0	00 0	00 0	00 0	00 0	00 0	00 0	00 0	00 0	00 6	00 0	00 0
OTU727 0	00 0	00 0	00 0	00 0	00 0	00 0	00 0	00 0	00 0	00 0	00 0	00 0	00 0	00 0	00 0	00 0	00 0	00 0	00 0	00 0	00 0	00 0	00 0	00 0	00 0	00 0	00 0	00 0	00 0	00 0	00 0	00 0	00 0	00 0	00 0	00 0	00 0	00 0	00 0	00 0	00 0	00 0	00 0	00 0	00 0	00 0	00 0	00 0	00 0
OTU728 0	00 0	00 0	00 0	00 0	00 0	00 0	00 0	00 0	00 0	00 0	00 0	00 0	00 0	00 0	00 0	00 0	00 0	00 0	00 0	00 0	00 0	00 0	00 0	00 0	00 0	00 0	00 0	00 0	00 0	00 0	00 0	00 0	00 0	00 0	00 0	00 0	00 0	00 0	00 0	00 0	00 0	00 0	00 0	00 0	00 0	00 0	00 0	00 0	00 0
OTU729 0	00 0	00 0	00 0	00 0	00 0	00 0	00 0	00 0	00 0	00 0	00 0	00 0	00 0	00 0	00 0	00 0	00 0	00 0	00 0	00 0	00 0	00 0	00 0	00 0	00 0	00 0	00 0	00 0	00 0	00 0	00 0	00 0	00 0	00 0	00 0	00 0	00 0	00 0	00 0	00 0	00 0	00 0	00 0	00 0	00 0	00 0	00 0	00 0	00 0
OTU730 0	00 0	00 0	00 0	00 0	00 0	00 0	00 0	00 0	00 0	00 0	00 0	00 0	00 0	00 0	00 0	00 0	00 0	00 0	00 0	00 0	00 0	00 0	00 0	00 0	00 0	00 0	00 0	00 0	00 0	00 0	00 0	00 0	00 0	00 0	00 0	00 0	00 0	00 0	00 0	00 0	00 0	00 0	00 0	00 0	00 0	00 0	00 0	00 0	00 0
OTU731 0	00 0	00 0	00 0	00 0	00 0	00 0	00 0	00 0	00 0	00 0	00 0	00 0	00 0	00 0	00 0	00 0	00 0	00 0	00 0	00 0	00 0	00 0	00 0	00 0	00 0	00 0	00 0	00 0	00 0	00 0	00 0	00 0	00 0	00 0	00 0	00 0	00 0	00 0	00 0	00 0	00 0	00 0	00 0	00 0	00 0	00 0	00 0	00 0	00 0
OTU732 0	00 0	00 0	00 0	00 0	00 0	00 0	00 0	00 0	00 0	00 0	00 0	00 0	00 0	00 0	00 0	00 0	00 0	00 0	00 0	00 0	00 0	00 0	00 0	00 0	00 0	00 0	00 0	00 0	00 0	00 0	00 0	00 0	00 0	00 0	00 0	00 0	00 0	00 0	00 0	00 0	00 0	00 0	00 0	00 0	00 0	00 0	00 0	00 0	00 0
OTU733 0	00 0	00 0	00 0	00 0	00 0	00 0	00 0	00 0	00 0	00 0	00 0	00 0	00 0	00 0	00 0	00 0	00 0	00 0	00 0	00 0	00 0	00 0	00 0	00 0	00 0	00 0	00 0	00 0	00 0	00 0	00 0	00 0	00 0	00 0	00 0	00 0	00 0	00 0	00 0	00 0	00 0	00 0	00 0	00 0	00 0	00 0	00 0	00 0	00 0
OTU734 0	00 0	00 0	00 0	00 0	00 0	00 0	00 0	00 0	00 0	00 0	00 0	00 0	00 0	00 0	00 0	00 0	00 0	00 0	00 0	00 0	00 0	00 0	00 0	00 0	00 0	00 0	00 0	00 0	00 0	00 0	00 0	00 0	00 0	00 0	00 0	00 0	00 0	00 0	00 0	00 0	00 0	00 0	00 0	00 0	00 0	00 0	00 0	00 0	00 0
OTU735 0	00 0	00 0	00 0	00 0	00 0	00 0	00 0	00 0	00 0	00 0	00 0	00 0	00 0	00 0	00 0	00 0	00 0	00 0	00 0	00 0	00 0	00 0	00 0	00 0	00 0	00 0	00 0	00 0	00 0	00 0	00 0	00 0	00 0	00 0	00 0	00 0	00 0	00 0	00 0	00 0	00 0	00 0	00 0	00 0	00 0	00 0	00 0	00 0	00 0
OTU736 0	00 0	00 0	00 0	00 0	00 0	00 0	00 0	00 0	00 0	00 0	00 0	00 0	00 0	00 0	00 0	00 0	00 0	00 0	00 0	00 0	00 0	00 0	00 0	00 0	00 0	00 0	00 0	00 0	00 0	00 0	00 0	00 0	00 0	00 0	00 0	00 0	00 0	00 0	00 0	00 0	00 0	00 0	00 0	00 0	00 0	00 0	00 0	00 0	00 0
OTU737 0	00 0	00 0	00 0	00 0	00 0	00 0	00 0	00 0	00 0	00 0	00 0	00 0	00 0	00 0	00 0	00 0	00 0	00 0	00 0	00 0	00 0	00 0	00 0	00 0	00 0	00 0	00 0	00 4	00 0	00 0	00 0	00 0	00 0	00 0	00 0	00 0	00 0	00 0	00 0	00 0	00 0	00 0	00 0	00 0	00 0	00 0	00 0	00 0	00 0
OTU738 0	00 0	00 0	00 0	00 0	00 0	00 0	00 0	00 0	00 0	00 1	00 0	00 0	00 0	00 0	00 1	00 0	00 3	00 1	00 0	00 0	00 0	00 0	00 0	00 0	00 0	00 0	00 0	00 0	00 0	00 0	00 16	00 3	00 0	00 0	00 0	00 1	00 0	00 0	00 0	00 0	00 0	00 0	00 0	00 0	00 0	00 0	00 0	00 0	00 0
OTU739 0	00 0	00 0	00 0	00 0	00 0	00 0	00 0	00 0	00 0	00 0	00 0	00 0	00 0	00 0	00 0	00 0	00 0	00 0	00 0	00 0	00 0	00 0	00 0	00 0	00 0	00 0	00 0	00 0	00 0	00 0	00 0	00 0	00 0	00 0	00 0	00 0	00 0	00 0	00 0	00 0	00 0	00 0	00 0	00 0	00 0	00 0	00 0	00 0	00 0
OTU740 0	00 0	00 0	00 0	00 0	00 0	00 0	00 0	00 0	00 0	00 0	00 0	00 0	00 0	00 0	00 0	00 0	00 0	00 0	00 0	00 0	00 0	00 0	00 0	00 0	00 0	00 0	00 0	00 0	00 0	00 0	00 0	00 0	00 0	00 0	00 0	00 0	00 0	00 0	00 0	00 0	00 0	00 6	00 0	00 0	00 0	00 0	00 0	00 0	00 0
OTU741 0	00 0	00 0	00 0	00 0	00 0	00 0	00 0	00 0	00 0	00 0	00 0	00 0	00 0	00 0	00 0	00 0	00 0	00 0	00 0	00 0	00 0	00 0	00 0	00 0	00 0	00 0	00 0	00 0	00 0	00 17	00 0	00 0	00 0	00 0	00 0	00 0	00 0	00 0	00 0	00 0	00 0	00 0	00 0	00 0	00 0	00 0	00 0	00 0	00 0
OTU742 0	00 0	00 0	00 0	00 0	00 0	00 0	00 0	00 0	00 0	00 0	00 0	00 0	00 0	00 0	00 0	00 0	00 0	00 0	00 0	00 0	00 0	00 0	00 0	00 0	00 0	00 0	00 0	00 5	00 0	00 0	00 0	00 0	00 0	00 0	00 0	00 0	00 0	00 0	00 0	00 0	00 0	00 0	00 3	00 0	00 0	00 0	00 0	00 0	00 0
OTU743 0	00 0	00 0	00 0	00 0	00 0	00 0	00 0	00 0	00 0	00 0	00 0	00 0	00 0	00 0	00 0	00 0	00 0	00 0	00 0	00 0	00 0	00 0	00 0	00 0	00 0	00 0	00 0	00 9	00 0	00 0	00 0	00 0	00 0	00 0	00 0	00 0	00 0	00 0	00 0	00 0	00 0	00 0	00 9	00 0	00 0	00 0	00 0	00 0	00 0
OTU744 0	00 0	00 0	00 0	00 0	00 0	00 0	00 0	00 0	00 0	00 0	00 0	00 0	00 0	00 0	00 0	00 0	00 0	00 0	00 0	00 0	00 0	00 0	00 0	00 0	00 0	00 0	00 0	00 0	00 3	00 19	00 0	00 0	00 0	00 0	00 0	00 0	00 0	00 0	00 0	00 0	00 0	00 0	00 0	00 0	00 0	00 0	00 0	00 3	00 0
OTU745 0	00 0	00 0	00 0	00 0	00 0	00 0	00 0	00 0	00 0	00 0	00 0	00 0	00 0	00 0	00 0	00 0	00 0	00 0	00 0	00 0	00 0	00 0	00 0	00 0	00 0	00 0	00 0	00 0	00 0	00 0	00 0	00 0	00 0	00 0	00 0	00 0	00 0	00 0	00 0	00 0	00 0	00 0	00 0	00 0	00 0	00 0	00 0	00 0	00 0
OTU746 0	00 0	00 0	00 0	00 0	00 0	00 0	00 0	00 0	00 0	00 0	00 0	00 0	00 0	00 0	00 0	00 0	00 0	00 0	00 0	00 0	00 0	00 0	00 0	00 0	00 0	00 0	00 0	00 10	00 0	00 0	00 0	00 0	00 0	00 0	00 0	00 0	00 0	00 0	00 0	00 0	00 0	00 0	00 10	00 0	00 0	00 0	00 0	00 0	00 0
OTU747 0	00 0	00 0	00 0	00 0	00 0	00 0	00 0	00 0	00 0	00 0	00 0	00 0	00 0	00 0	00 0	00 0	00 0	00 0	00 0	00 0	00 0	00 0	00 0	00 0	00 0	00 0	00 0	00 0	00 0	00 0	00 7	00 0	00 0	00 0	00 0	00 0	00 0	00 0	00 0	00 0	00 0	00 0	00 0	00 0	00 0	00 0	00 0	00 0	00 0
OTU748 0	00 0	00 0	00 0	00 0	00 0	00 0	00 0	00 0	00 0	00 0	00 0	00 0	00 0	00 0	00 0	00 0	00 0	00 0	00 0	00 0	00 0	00 0	00 0	00 0	00 0	00 0	00 0	00 0	00 0	00 0	00 0	00 0	00 0	00 0	00 0	00 0	00 0	00 0	00 0	00 0	00 0	00 0	00 0	00 0	00 0	00 0	00 0	00 0	00 0
OTU749 0	00 0	00 0	00 0	00 0	00 0	00 0	00 0	00 0	00 0	00 0	00 0	00 0	00 0	00 0	00 0	00 0	00 0	00 0	00 0	00 0	00 0	00 0	00 0	00 0	00 0	00 0	00 0	00 0	00 0	00 0	00 0	00 0	00 0	00 0	00 0	00 0	00 0	00 0	00 0	00 0	00 0	00 0	00 0	00 0	00 0	00 0	00 0	00 0	00 0
OTU750 0	00 0	00 0	00 0	00 0	00 0	00 0	00 0	00 0	00 0	00 0	00 0	00 0	00 0	00 0	00 0	00 0	00 0	00 0	00 0	00 0	00 0	00 0	00 0	00 0	00 0	00 0	00 0	00 0	00 0	00 0	00 6	00 0	00 0	00 0	00 0	00 0	00 0	00 0	00 0	00 0	00 0	00 0	00 0	00 0	00 0	00 0	00 0	00 0	00 0
OTU751 0	00 0	00 0	00 0	00 0	00 0	00 0	00 0	00 0	00 0	00 0	00 0	00 0	00 0	00 0	00 0	00 0	00 0	00 0	00 0	00 0	00 0	00 0	00 0	00 0	00 0	00 0	00 0	00 0	00 0	00 0	00 0	00 0	00 0	00 0	00 0	00 0	00 0	00 0	00 0	00 0	00 0	00 0	00 0	00 0	00 0	00 0	00 0	00 0	00 0
OTU752 0	00 0	00 0	00 0	00 0	00 0	00 0	00 0	00 0	00 0	00 0	00 0	00 0	00 0	00 0	00 0	00 0	00 0	00 0	00 0	00 0	00 0	00 0	00 0	00 0	00 0	00 0	00 0	00 0	00 0	00 0	00 0	00 0	00 0	00 0	00 0	00 0	00 0	00 0	00 0	00 0	00 0	00 0	00 0	00 0	00 0	00 0	00 0	00 0	00 0
OTU753 0	00 0	00 0	00 0	00 0	00 0	00 0	00 0	00 0	00 0	00 0	00 0	00 0	00 0	00 0	00 0	00 0	00 0	00 0	00 0	00 0	00 0	00 0	00 0	00 0	00 0	00 0	00 0	00 0	00 0	00 0	00 25	00 0	00 0	00 0	00 0	00 0	00 0	00 0	00 0	00 0	00 0	00 0	00 0	00 0	00 0	00 0	00 0	00 0	00 0
OTU754 0	00 0	00 0	00 0	00 0	00 0	00 0	00 0	00 0	00 0	00 0	00 0	00 0	00 0	00 0	00 0	00 0	00 0	00 0	00 0	00 0	00 0	00 0	00 0	00 0	00 0	00 0	00 0	00 0	00 0	00 0	00 0	00 0	00 0	00 0	00 0	00 0	00 0	00 0	00 0	00 0	00 0	00 0	00 0	00 0	00 0	00 0	00 0	00 0	00 0
OTU755 0	00 0	00 0	00 0	00 0	00 0	00 0	00 0	00 0	00 0	00 0	00 0	00 0	00 0	00 0	00 0	00 0	00 0	00 0	00 0	00 0	00 0	00 0	00 0	00 0	00 0	00 0	00 0	00 0	00 0	00 0	00 0	00 0	00 0	00 0	00 0	00 0	00 0	00 0	00 0	00 0	00 0	00 0	00 0	00 0	00 0	00 0	00 0	00 0	00 0
OTU756 0	00 0	00 0	00 0	00 0	00 0	00 0	00 0	00 0	00 0	00 0	00 0	00 0	00 0	00 0	00 0	00 0	00 0	00 0	00 0	00 0	00 0	00 0	00 0	00 0	00 0	00 0	00 0	00 0	00 0	00 0	00 0	00 0	00 0	00 0	00 0	00 0	00 0	00 0	00 0	00 0	00 0	00 0	00 0	00 0	00 0	00 0	00 0	00 0	00 0
OTU757 0	00 0	00 0	00 0	00 0	00 0	00 0	00 0	00 0	00 0	00 0	00 0	00 0	00 0	00 0	00 0	00 0	00 0	00 0	00 0	00 0	00 0	00 0	00 0	00 0	00 0	00 0	00 0	00 0	00 0	00 0	00 0	00 0	00 0	00 0	00 0	00 0	00 0	00 0	00 0	00 0	00 0	00 0	00 0	00 0	00 0	00 0	00 0	00 0	00 0
OTU758 0	00 0	00 0	00 0	00 0	00 0	00 0	00 0	00 0	00 0	00 0	00 0	00 0	00 0	00 0	00 0	00 0	00 0	00 0	00 0	00 0	00 0	00 0	00 0	00 0	00 0	00 0	00 0	00 0	00 0	00 0	00 14	00 0	00 0	00 0	00 0	00 0	00 0	00 0	00 0	00 0	00 0	00 0	00 0	00 0	00 0	00 0	00 0	00 0	00 0
OTU759 0	00 0	00 0	00 0	00 0	00 0	00 0	00 0	00 0	00 0	00 0	00 0	00 0	00 0	00 0	00 0	00 0	00 0	00 0	00 0	00 0	00 0	00 0	00 0	00 0	00 0	00 0	00 0	00 0	00 0	00 0	00 0	00 0	00 0	00 0	00 0	00 0	00 0	00 0	00 0	00 0	00 0	00 0	00 0	00 0	00 0	00 0	00 0	00 0	00 0
OTU760 0	00 0	00 0	00 0	00 0	00 0	00 0	00 0	00 0	00 0	00 0	00 0	00 0	00 0	00 0	00 0	00 0	00 0	00 0	00 0	00 0	00 0	00 0	00 0	00 0	00 0	00 0	00 0	00 0	00 0	00 0	00 0	00 0	00 0	00 0	00 0	00 0	00 0	00 0	00 0	00 0	00 0	00 0	00 0	00 0	00 0	00 0	00 0	00 0	00 0
OTU761 0	00 0	00 0	00 0	00 0	00 0	00 0	00 0	00 0	00 0	00 0	00 0	00 0	00 0	00 0	00 0	00 0	00 0	00 0	00 0	00 0	00 0	00 0	00 0	00 0	00 0	00 0	00 0	00 0	00 0	00 0	00 0	00 0	00 0	00 0	00 0	00 0	00 0	00 0	00 0	00 0	00 0	00 0	00 0	00 0	00 0	00 0	00 0	00 0	00 0
OTU762 0	00 0	00 0	00 0	00 0	00 0	00 0	00 0	00 0	00 0	00 0	00 0	00 0	00 0	00 0	00 0	00 0	00 0	00 0	00 0	00 0	00 0	00 0	00 0	00 0	00 0	00 0	00 0	00 0	00 0	00 0	00 0	00 0	00 0	00 0	00 0	00 0	00 0	00 0	00 0	00 0	00 0	00 0	00 0	00 0	00 0	00 0	00 0	00 0	00 0
OTU763 0	00 0	00 0	00 0	00 0	00 0	00 0	00 0	00 0	00 0	00 0	00 0	00 0	00 0	00 0	00 0	00 0	00 0	00 0	00 0	00 0	00 0	00 0	00 0	00 0	00 0	00 0	00 0	00 0	00 0	00 0	00 0	00 0	00 0	00 0	00 0	00 0	00 0	00 0	00 0	00 0	00 0	00 0	00 0	00 0	00 0	00 0	00 0	00 0	00 0
OTU764 0	00 0	00 0	00 0	00 0	00 0	00 0	00 0	00 0	00 0	00 0	00 0	00 0	00 0	00 0	00 0	00 0	00 0	00 0	00 0	00 0	00 0	00 0	00 0	00 0	00 0	00 0	00 0	00 0	00 0	00 0	00 0	00 0	00 0	00 0	00 0	00 0	00 0	00 0	00 0	00 0	00 0	00 0	00 0	00 0	00 0	00 0	00 0	00 0	00 0
OTU765 0	00 0	00 0	00 0	00 0	00 0	00 0	00 0	00 0	00 0	00 0	00 0	00 0	00 0	00 0	00 0	00 0	00 0	00 0	00 0	00 0	00 0	00 0	00 0	00 0	00 0	00 0	00 0	00 0	00 0	00 0	00 10	00 0	00 0	00 0	00 0	00 0	00 0	00 0	00 0	00 0	00 0	00 0	00 0	00 0	00 0	00 0	00 0	00 0	00 0
OTU766 0	00 0	00 0	00 0	00 0	00 0	00 0	00 0	00 0	00 0	00 0	00 0	00 0	00 0	00 0	00 0	00 0	00 0	00 0	00 0	00 0	00 0	00 0	00 0	00 0	00 0	00 0	00 0	00 0	00 0	00 0	00 0	00 0	00 0	00 0	00 0	00 0	00 0	00 0	00 0	00 0	00 0	00 0	00 0	00 0	00 0	00 0	00 0	00 0	00 0
OTU767 0	00 0	00 0	00 0	00 0	00 0	00 0	00 0	00 0	00 0	00 0	00 0	00 0	00 0	00 0	00 0	00 0	00 0	00 0	00 0	00 0	00 0	00 0	00 0	00 0	00 0	00 0	00 0	00 0	00 0	00 0	00 0	00 0	00 0	00 0	00 0	00 0	00 0	00 0	00 0	00 0	00 0	00 0	00 0	00 0	00 0	00 0	00 0	00 0	00 0
OTU768 0	00 0	00 0	00 0	00 0	00 0	00 0	00 0	00 0	00 0	00 0	00 0	00 0	00 0	00 0	00 4	00 0	00 3	00 0	00 0	00 2	00 0	00 3	00 0	00 0	00 1	00 0	00 1	00 0	00 8	00 0	00 13	00 30	00 0	00 0	00 0	00 0	00 0	00 0	00 0	00 0	00 0	00 0	00 0	00 0	00 0	00 0	00 3	00 0	00 0
OTU769 0	00 0	00 0	00 0	00 0	00 0	00 0	00 0	00 0	00 0	00 0	00 0	00 0	00 0	00 0	00 0	00 0	00 0	00 0	00 0	00 0	00 0	00 0	00 0	00 0	00 0	00 0	00 0	00 0	00 0	00 0	00 0	00 0	00 0	00 0	00 0	00 0	00 0	00 0	00 0	00 0	00 0	00 0	00 0	00 0	00 0	00 0	00 0	00 0	00 0
OTU770 0	00 0	00 0	00 0	00 0	00 0	00 0	00 0	00 0	00 0	00 0	00 0	00 0	00 0	00 0	00 0	00 0	00 3	00 0	00 0	00 0	00 0	00 0	00 0	00 0	00 0	00 0	00 0	00 0	00 0	00 0	00 0	00 0	00 0	00 0	00 0	00 0	00 0	00 0	00 0	00 9	00 0	00 0	00 0	00 0	00 0	00 0	00 0	00 0	00 0
OTU771 0	00 0	00 0	00 0	00 0	00 0	00 0	00 0	00 0	00 0	00 0	00 0	00 0	00 0	00 0	00 0	00 0	00 0	00 0	00 0	00 0	00 0	00 0	00 0	00 0	00 0	00 0	00 0	00 0	00 0	00 0	00 0	00 0	00 0	00 0	00 0	00 0	00 0	00 0	00 0	00 0	00 0	00 1	00 0	00 0	00 0	00 0	00 0	00 0	00 0
OTU772 1	00 0	00 0	00 0	00 1	00 0	00 4	00 0	00 0	00 0	00 0	00 0	00 0	00 0	00 0	00 0	00 0	00 0	00 0	00 0	00 0	00 0	00 0	00 0	00 0	00 0	00 0	00 0	00 0	00 0	00 0	00 0	00 0	00 0	00 0	00 0	00 0	00 1	00 0	00 0	00 0	00 0	00 0	00 0	00 0	00 0	00 0	00 0	00 0	00 0
OTU773 0	00 0	00 0	00 0	00 0	00 0	00 0	00 0	00 0	00 0	00 0	00 0	00 0	00 0	00 0	00 0	00 0	00 0	00 0	00 0	00 0	00 0	00 0	00 0	00 0	00 0	00 0	00 0	00 0	00 0	00 0	00 0	00 0	00 0	00 0	00 0	00 0	00 0	00 0	00 0	00 0	00 0	00 0	00 0	00 0	00 0	00 0	00 0	00 0	00 0
OTU774 0	00 0	00 0	00 0	00 0	00 0	00 0	00 0	00 0	00 0	00 0	00 0	00 0	00 0	00 0	00 0	00 0	00 0	00 0	00 0	00 0	00 0	00 0	00 0	00 0	00 0	00 0	00 0	00 0	00 0	00 0	00 0	00 0	00 0	00 0	00 0	00 0	00 0	00 0	00 0	00 0	00 0	00 0	00 0	00 0	00 0	00 0	00 0	00 0	00 0
OTU775 0	00 0	00 0	00 0	00 0	00 0	00 0	00 0	00 0	00 0	00 0	00 0	00 0	00 0	00 0	00 0	00 0	00 0	00 0	00 0	00 0	00 0	00 0	00 0	00 0	00 0	00 0	00 0	00 0	00 0	00 0	00 0	00 0	00 0	00 0	00 0	00 0	00 0	00 0	00 0	00 0	00 0	00 0	00 0	00 0	00 0	00 0	00 0	00 0	00 0
OTU776 0	00 0	00 0	00 0	00 0	00 0	00 0	00 0	00 0	00 0	00 0	00 0	00 0	00 0	00 0	00 0	00 0	00 1	00 0	00 0	00 0	00 0	00 0	00 0	00 0	00 0	00 0	00 0	00 0	00 0	00 0	00 0	00 0	00 7	00 0	00 0	00 0	00 0	00 0	00 0	00 4	00 0	00 0	00 0	00 0	00 0	00 0	00 0	00 0	00 0
OTU777 0	00 0	00 0	00 0	00 0	00 0	00 0	00 0	00 0	00 0	00 1	00 0	00 0	00 0	00 0	00 0	00 0	00 0	00 0	00 0	00 0	00 0	00 0	00 0	00 0	00 0	00 0	00 0	00 0	00 0	00 0	00 0	00 0	00 0	00 0	00 0	00 0	00 0	00 0	00 0	00 0	00 54	00 11	00 0	00 0	00 18	00 0	00 2	00 0	00 1
OTU778 0	00 0	00 0	00 0	00 0	00 0	00 0	00 0	00 0	00 0	00 0	00 0	00 0	00 0	00 0	00 0	00 0	00 0	00 0	00 0	00 0	00 0	00 0	00 0	00 0	00 0	00 0	00 0	00 0	00 0	00 0	00 0	00 0	00 0	00 0	00 0	00 0	00 0	00 0	00 0	00 4	00 0	00 0	00 0	00 1	00 0	00 0	00 0	00 0	00 0
OTU779 0	00 0	00 0	00 0	00 0	00 0	00 0	00 0	00 0	00 0	00 0	00 0	00 0	00 0	00 0	00 0	00 0	00 0	00 0	00 0	00 0	00 0	00 0	00 0	00 0	00 0	00 0	00 0	00 0	00 1	00 0	00 0	00 0	00 1	00 0	00 0	00 0	00 1	00 0	00 0	00 0	00 1	00 1	00 0	00 0	00 0	00 0	00 2	00 0	00 1
OTU780 0	00 0	00 0	00 0	00 0	00 0	00 0	00 0	00 0	00 0	00 0	00 0	00 0	00 0	00 0	00 0	00 0	00 0	00 0	00 0	00 0	00 0	00 0	00 0	00 0	00 0	00 0	00 0	00 0	00 0	00 0	00 0	00 0	00 0	00 0	00 0	00 0	00 0	00 0	00 0	00 0	00 0	00 0	00 0	00 0	00 0	00 0	00 0	00 0	00 0
OTU781 0	00 0	00 0	00 0	00 0	00 0	00 0	00 0	00 0	00 0	00 0	00 0	00 0	00 0	00 0	00 0	00 0	00 0	00 0	00 0	00 0	00 0	00 0	00 0	00 0	00 0	00 0	00 0	00 0	00 0	00 0	00 0	00 0	00 0	00 0	00 0	00 0	00 0	00 0	00 0	00 0	00 0	00 0	00 0	00 0	00 0	00 0	00 0	00 0	00 0
OTU782 0	00 0	00 0	00 0	00 0	00 0	00 0	00 0	00 0	00 0	00 0	00 0	00 0	00 0	00 0	00 0	00 0	00 0	00 0	00 0	00 0	00 0	00 0	00 0	00 0	00 0	00 0	00 0	00 0	00 0	00 0	00 0	00 0	00 0	00 0	00 0	00 0	00 0	00 0	00 0	00 0	00 0	00 0	00 0	00 0	00 0	00 0	00 0	00 0	00 0
OTU783 1	00 0	00 0	00 0	00 0	00 0	00 0	00 0	00 0	00 0	00 0	00 0	00 0	00 0	00 0	00 0	00 0	00 0	00 0	00 0	00 0	00 0	00 0	00 0	00 0	00 0	00 0	00 0	00 0	00 0	00 0	00 0	00 0	00 0	00 0	00 0	00 0	00 0	00 0	00 0	00 0	00 0	00 0	00 0	00 0	00 0	00 0	00 0	00 0	00 0
OTU784 0	00 0	00 0	00 0	00 0	00 0	00 0	00 0	00 0	00 0	00 0	00 0	00 0	00 0	00 0	00 0	00 0	00 0	00 0	00 0	00 0	00 0	00 0	00 0	00 0	00 0	00 0	00 0	00 0	00 0	00 0	00 0	00 0	00 0	00 0	00 0	00 0	00 0	00 0	00 0	00 0	00 0	00 0	00 0	00 0	00 0	00 0	00 0	00 0	00 0
OTU785 0	00 0	00 0	00 0	00 0	00 0	00 0	00 0	00 0	00 0	00 0	00 0	00 0	00 0	00 0	00 0	00 0	00 0	00 0	00 0	00 0	00 0	00 0	00 0	00 0	00 0	00 0	00 0	00 0	00 0	00 0	00 0	00 0	00 0	00 0	00 0	00 0	00 0	00 0	00 0	00 0	00 0	00 0	00 0	00 0	00 0	00 0	00 0	00 0	00 0
OTU786 0	00 0	00 0	00 0	00 0	00 0	00 0	00 0	00 0	00 0	00 0	00 0	00 0	00 0	00 0	00 0	00 0	00 0	00 0	00 0	00 2	00 0	00 0	00 0	00 0	00 0	00 0	00 0	00 0	00 0	00 0	00 0	00 0	00 0	00 0	00 0	00 0	00 0	00 0	00 0	00 0	00 0	00 0	00 0	00 0	00 0	00 0	00 0	00 0	00 0
OTU787 0	00 0	00 0	00 0	00 0	00 0	00 0	00 0	00 0	00 0	00 0	00 0	00 0	00 0	00 0	00 0	00 0	00 0	00 0	00 0	00 0	00 0	00 0	00 0	00 0	00 0	00 0	00 0	00 0	00 0	00 0	00 0	00 0	00 0	00 1	00 0	00 0	00 0	00 0	00 18	00 2	00 0	00 2	00 0	00 0	00 0	00 0	00 2	00 0	00 0
OTU788 0	00 0	00 0	00 0	00 0	00 0	00 0	00 0	00 0	00 0	00 0	00 0	00 0	00 0	00 0	00 0	00 0	00 0	00 0	00 0	00 0	00 0	00 0	00 0	00 0	00 0	00 0	00 0	00 0	00 0	00 0	00 0	00 0	00 0	00 0	00 0	00 0	00 0	00 0	00 0	00 0	00 0	00 0	00 0	00 0	00 0	00 0	00 0	00 0	00 0
OTU789 0	00 0	00 0	00 0	00 0	00 0	00 0	00 0	00 0	00 0	00 0	00 0	00 0	00 0	00 0	00 0	00 0	00 0	00 0	00 0	00 0	00 0	00 0	00 0	00 0	00 0	00 0	00 0	00 0	00 0	00 0	00 0	00 0	00 0	00 0	00 0	00 0	00 0	00 0	00 0	00 0	00 0	00 0	00 0	00 0	00 0	00 0	00 3	00 0	00 0
OTU790 0	00 0	00 0	00 0	00 0	00 0	00 0	00 0	00 0	00 0	00 0	00 0	00 0	00 0	00 0	00 0	00 0	00 0	00 0	00 0	00 0	00 0	00 0	00 0	00 0	00 0	00 0	00 0	00 0	00 0	00 1	00 0	00 0	00 0	00 0	00 34	00 0	00 0	00 0	00 0	00 0	00 0	00 0	00 0	00 0	00 0	00 0	00 0	00 0	00 0
OTU791 0	00 0	00 0	00 0	00 0	00 0	00 0	00 0	00 0	00 0	00 0	00 0	00 0	00 0	00 0	00 0	00 0	00 0	00 0	00 0	00 0	00 0	00 0	00 0	00 0	00 0	00 0	00 0	00 0	00 0	00 0	00 0	00 0	00 0	00 0	00 0	00 0	00 0	00 0	00 0	00 0	00 0	00 0	00 0	00 0	00 0	00 0	00 0	00 0	00 0
OTU792 0	00 0	00 0	00 0	00 0	00 0	00 0	00 0	00 0	00 0	00 0	00 0	00 0	00 0	00 0	00 0	00 0	00 0	00 0	00 0	00 0	00 0	00 0	00 0	00 0	00 0	00 0	00 0	00 0	00 0	00 0	00 0	00 0	00 0	00 0	00 0	00 0	00 0	00 0	00 0	00 0	00 0	00 0	00 0	00 0	00 0	00 0	00 0	00 0	00 0
OTU793 0	00 0	00 0	00 0	00 0	00 0	00 0	00 0	00 0	00 0	00 0	00 0	00 0	00 0	00 0	00 0	00 0	00 0	00 0	00 0	00 0	00 0	00 0	00 0	00 0	00 0	00 0	00 0	00 0	00 0	00 0	00 0	00 0	00 0	00 0	00 0	00 0	00 0	00 0	00 0	00 0	00 0	00 0	00 0	00 0	00 0	00 0	00 0	00 0	00 0
OTU794 0	00 0	00 0	00 0	00 0	00 0	00 0	00 0	00 0	00 0	00 0	00 0	00 0	00 0	00 0	00 0	00 0	00 0	00 0	00 0	00 0	00 0	00 0	00 0	00 0	00 0	00 0	00 0	00 0	00 0	00 0	00 0	00 0	00 0	00 0	00 0	00 0	00 0	00 0	00 0	00 0	00 0	00 0	00 0	00 0	00 0	00 0	00 0	00 0	00 0
OTU795 0	00 0	00 0	00 0	00 0	00 0	00 0	00 0	00 0	00 0	00 0	00 0	00 0	00 0	00 0	00 0	00 0	00 0	00 0	00 0	00 0	00 0	00 0	00 0	00 0	00 0	00 0	00 0	00 0	00 0	00 0	00 0	00 0	00 0	00 0	00 0	00 0	00 0	00 0	00 0	00 0	00 0	00 0	00 0	00 0	00 0	00 0	00 0	00 0	00 0
OTU796 0	00 0	00 0	00 0	00 0	00 0	00 0	00 0	00 0	00 0	00 0	00 0	00 0	00 0	00 0	00 0	00 0	00 0	00 0	00 0	00 0	00 0	00 0	00 0	00 0	00 0	00 0	00 0	00 0	00 0	00 0	00 0	00 0	00 0	00 0	00 0	00 0	00 0	00 0	00 0	00 0	00 0	00 0	00 0	00 0	00 0	00 0	00 0	00 0	00 0
OTU797 0	00 1	00 0	00 0	00 0	00 0	00 0	00 0	00 0	00 0	00 0	00 0	00 0	00 0	00 0	00 0	00 0	00 1	00 0	00 0	00 0	00 0	00 0	00 0	00 0	00 0	00 0	00 0	00 0	00 0	00 0	00 0	00 0	00 0	00 0	00 0	00 0	00 0	00 0	00 0	00 0	00 0	00 0	00 0	00 0	00 0	00 0	00 0	00 0	00 0
OTU798 0	00 0	00 0	00 0	00 0	00 0	00 0	00 0	00 0	00 0	00 0	00 0	00 0	00 0	00 0	00 0	00 0	00 0	00 0	00 0	00 0	00 0	00 0	00 0	00 0	00 0	00 0	00 0	00 0	00 0	00 0	00 0	00 0	00 0	00 0	00 0	00 0	00 0	00 0	00 0	00 0	00 0	00 0	00 0	00 0	00 0	00 0	00 0	00 0	00 0
OTU799 0	00 0	00 0	00 0	00 0	00 0	00 0	00 0	00 0	00 0	00 0	00 6	00 0	00 0	00 0	00 0	00 0	00 0	00 0	00 0	00 0	00 0	00 0	00 0	00 0	00 0	00 0	00 0	00 0	00 1	00 0	00 0	00 0	00 1	00 1	00 0	00 21	00 0	00 0	00 0	00 0	00 0	00 0	00 0	00 0	00 0	00 0	00 0	00 0	00 0
OTU800 0	00 0	00 0	00 0	00 0	00 0	00 0	00 0	00 0	00 0	00 0	00 0	00 0	00 0	00 0	00 0	00 0	00 0	00 0	00 0	00 0	00 0	00 0	00 0	00 0	00 0	00 0	00 0	00 0	00 0	00 0	00 0	00 0	00 0	00 0	00 0	00 0	00 0	00 0	00 0	00 0	00 0	00 0	00 0	00 0	00 0	00 0	00 0	00 0	00 0
OTU801 0	00 0	00 0	00 0	00 0	00 0	00 4	00 0	00 0	00 0	00 0	00 0	00 0	00 0	00 0	00 0	00 0	00 0	00 0	00 0	00 0	00 0	00 0	00 0	00 0	00 0	00 0	00 0	00 0	00 0	00 0	00 0	00 0	00 0	00 0	00 0	00 0	00 0	00 0	00 0	00 0	00 0	00 0	00 0	00 0	00 0	00 0	00 0	00 0	00 0
OTU802 0	00 0	00 0	00 0	00 0	00 0	00 0	00 0	00 0	00 0	00 0	00 0	00 0	00 0	00 0	00 0	00 0	00 0	00 0	00 0	00 0	00 0	00 0	00 0	00 0	00 0	00 0	00 0	00 0	00 0	00 0	00 0	00 0	00 0	00 0	00 0	00 0	00 0	00 0	00 0	00 0	00 0	00 0	00 0	00 0	00 0	00 0	00 0	00 0	00 0
OTU803 0	00 0	00 0	00 0	00 0	00 0	00 0	00 0	00 0	00 0	00 0	00 0	00 0	00 0	00 0	00 0	00 0	00 0	00 0	00 0	00 0	00 0	00 0	00 0	00 0	00 0	00 0	00 0	00 0	00 0	00 0	00 0	00 0	00 0	00 0	00 0	00 0	00 0	00 0	00 0	00 0	00 0	00 0	00 0	00 0	00 0	00 0	00 0	00 0	00 0
OTU804 0	00 0	00 0	00 0	00 0	00 0	00 0	00 0	00 0	00 0	00 0	00 0	00 0	00 0	00 0	00 0	00 0	00 0	00 0	00 0	00 1	00 0	00 0	00 0	00 0	00 0	00 0	00 0	00 0	00 0	00 1	00 1	00 0	00 0	00 0	00 0	00 0	00 0	00 0	00 0	00 0	00 0	00 0	00 0	00 0	00 0	00 0	00 0	00 0	00 0
OTU805 0	00 0	00 0	00 0	00 0	00 0	00 0	00 0	00 0	00 0	00 0	00 0	00 0	00 0	00 0	00 0	00 0	00 0	00 0	00 0	00 0	00 0	00 0	00 0	00 0	00 0	00 0	00 0	00 0	00 0	00 0	00 0	00 0	00 0	00 0	00 0	00 0	00 0	00 0	00 0	00 0	00 0	00 0	00 0	00 0	00 0	00 0	00 0	00 0	00 0
OTU806 0	00 0	00 0	00 0	00 0	00 0	00 0	00 0	00 0	00 0	00 0	00 0	00 0	00 0	00 0	00 0	00 0	00 0	00 0	00 0	00 0	00 0	00 0	00 0	00 0	00 0	00 0	00 0	00 0	00 0	00 0	00 0	00 0	00 0	00 0	00 0	00 0	00 0	00 0	00 0	00 0	00 0	00 0	00 0	00 0	00 0	00 0	00 0	00 0	00 0
OTU807 0	00 0	00 0	00 0	00 0	00 0	00 0	00 0	00 0	00 0	00 0	00 0	00 0	00 0	00 0	00 0	00 0	00 0	00 0	00 0	00 0	00 0	00 0	00 0	00 0	00 0	00 0	00 0	00 0	00 0	00 0	00 0	00 0	00 0	00 0	00 0	00 0	00 0	00 0	00 0	00 0	00 0	00 0	00 0	00 0	00 0	00 0	00 0	00 0	00 0
OTU808 0	00 0	00 0	00 0	00 0	00 0	00 0	00 0	00 0	00 0	00 0	00 0	00 0	00 0	00 0	00 0	00 0	00 0	00 0	00 0	00 0	00 0	00 0	00 0	00 0	00 0	00 0	00 0	00 0	00 0	00 0	00 0	00 0	00 0	00 0	00 0	00 0	00 0	00 1	00 0	00 0	00 0	00 0	00 0	00 0	00 0	00 6	00 0	00 0	00 0
OTU809 0	00 0	00 0	00 0	00 0	00 0	00 0	00 0	00 0	00 0	00 0	00 0	00 0	00 0	00 0	00 0	00 0	00 0	00 0	00 0	00 0	00 0	00 0	00 0	00 0	00 0	00 0	00 0	00 0	00 0	00 0	00 0	00 0	00 0	00 0	00 0	00 0	00 0	00 0	00 0	00 0	00 0	00 0	00 0	00 0	00 0	00 0	00 0	00 0	00 0
OTU810 0	00 0	00 0	00 0	00 0	00 0	00 0	00 0	00 0	00 0	00 0	00 0	00 0	00 0	00 0	00 0	00 0	00 0	00 0	00 0	00 0	00 0	00 0	00 0	00 0	00 0	00 0	00 0	00 0	00 0	00 0	00 0	00 0	00 0	00 0	00 0	00 0	00 0	00 0	00 0	00 0	00 0	00 0	00 0	00 0	00 0	00 0	00 0	00 0	00 0
OTU811 0	00 0	00 0	00 0	00 0	00 0	00 0	00 0	00 0	00 0	00 0	00 0	00 0	00 0	00 0	00 0	00 0	00 0	00 0	00 0	00 0	00 0	00 0	00 0	00 0	00 0	00 0	00 0	00 0	00 0	00 0	00 0	00 0	00 0	00 0	00 0	00 0	00 0	00 0	00 0	00 0	00 0	00 0	00 0	00 0	00 0	00 0	00 0	00 0	00 0
OTU812 0	00 0	00 0	00 0	00 0	00 0	00 0	00 0	00 0	00 0	00 0	00 0	00 0	00 0	00 0	00 0	00 0	00 0	00 0	00 0	00 0	00 0	00 0	00 0	00 0	00 0	00 0	00 0	00 0	00 1	00 0	00 0	00 0	00 0	00 0	00 0	00 0	00 0	00 0	00 0	00 0	00 0	00 0	00 0	00 0	00 0	00 0	00 0	00 0	00 0
OTU813 0	00 0	00 0	00 0	00 0	00 0	00 0	00 0	00 0	00 0	00 0	00 0	00 0	00 0	00 0	00 0	00 0	00 0	00 0	00 0	00 0	00 0	00 0	00 0	00 0	00 0	00 0	00 0	00 0	00 0	00 0	00 0	00 0	00 0	00 0	00 0	00 0	00 0	00 0	00 0	00 0	00 0	00 0	00 0	00 0	00 0	00 0	00 0	00 0	00 0
OTU814 0	00 0	00 0	00 0	00 0	00 0	00 0	00 0	00 0	00 0	00 0	00 0	00 0	00 0	00 0	00 0	00 0	00 0	00 0	00 0	00 0	00 0	00 0	00 0	00 0	00 0	00 0	00 0	00 0	00 0	00 0	00 0	00 0	00 0	00 0	00 0	00 0	00 0	00 0	00 0	00 0	00 0	00 0	00 0	00 0	00 0	00 0	00 0	00 0	00 0
OTU815 0	00 0	00 0	00 0	00 0	00 0	00 0	00 0	00 0	00 0	00 0	00 0	00 0	00 0	00 0	00 0	00 0	00 0	00 0	00 0	00 0	00 0	00 0	00 0	00 0	00 0	00 0	00 0	00 0	00 0	00 0	00 0	00 0	00 15	00 0	00 0	00 0	00 0	00 0	00 0	00 2	00 0	00 0	00 0	00 0	00 0	00 0	00 0	00 0	00 0
OTU816 0	00 0	00 0	00 0	00 0	00 0	00 1	00 0	00 0	00 0	00 0	00 0	00 0	00 0	00 0	00 0	00 0	00 0	00 0	00 0	00 0	00 0	00 0	00 0	00 0	00 0	00 0	00 0	00 0	00 0	00 0	00 0	00 0	00 0	00 0	00 0	00 0	00 0	00 0	00 0	00 0	00 0	00 0	00 0	00 0	00 0	00 0	00 0	00 0	00 0
OTU817 0	00 0	00 0	00 0	00 0	00 0	00 0	00 0	00 0	00 0	00 0	00 0	00 0	00 0	00 0	00 0	00 0	00 0	00 0	00 0	00 0	00 0	00 0	00 0	00 0	00 0	00 0	00 0	00 0	00 0	00 0	00 0	00 0	00 0	00 0	00 0	00 0	00 0	00 0	00 0	00 0	00 0	00 0	00 0	00 0	00 0	00 0	00 0	00 0	00 0
OTU818 0	00 0	00 0	00 0	00 0	00 0	00 0	00 0	00 0	00 0	00 0	00 0	00 0	00 0	00 0	00 0	00 0	00 0	00 0	00 0	00 0	00 0	00 0	00 0	00 0	00 0	00 0	00 0	00 0	00 0	00 0	00 0	00 0	00 0	00 0	00 0	00 0	00 0	00 0	00 0	00 0	00 0	00 0	00 0	00 0	00 0	00 0	00 0	00 0	00 0
OTU819 0	00 1	00 0	00 0	00 0	00 0	00 0	00 0	00 0	00 0	00 0	00 0	00 0	00 0	00 0	00 0	00 0	00 4	00 1	00 0	00 0	00 0	00 0	00 0	00 0	00 0	00 0	00 0	00 0	00 1	00 0	00 6	00 3	00 0	00 0	00 1	00 1	00 0	00 1	00 0	00 0	00 1	00 0	00 0	00 0	00 0	00 0	00 2	00 0	00 0
OTU820 0	00 0	00 0	00 0	00 0	00 0	00 0	00 0	00 0	00 0	00 0	00 0	00 0	00 0	00 0	00 0	00 0	00 0	00 0	00 0	00 0	00 0	00 0	00 0	00 0	00 0	00 0	00 0	00 0	00 0	00 0	00 0	00 0	00 0	00 0	00 0	00 0	00 0	00 0	00 0	00 0	00 0	00 0	00 0	00 0	00 0	00 0	00 0	00 0	00 0
OTU821 0	00 0	00 0	00 0	00 0	00 0	00 0	00 0	00 39	00 0	00 0	00 0	00 0	00 0	00 0	00 0	00 0	00 0	00 0	00 0	00 0	00 0	00 0	00 0	00 0	00 0	00 0	00 0	00 0	00 12	00 1	00 2	00 0	00 0	00 0	00 3	00 0	00 0	00 0	00 0	00 0	00 0	00 0	00 0	00 0	00 0	00 0	00 0	00 0	00 0
OTU822 0	00 0	00 0	00 2	00 0	00 0	00 0	00 0	00 0	00 0	00 0	00 0	00 0	00 0	00 0	00 0	00 0	00 0	00 0	00 0	00 0	00 0	00 0	00 0	00 0	00 0	00 0	00 0	00 0	00 0	00 0	00 0	00 0	00 0	00 1	00 0	00 0	00 0	00 0	00 0	00 0	00 0	00 0	00 0	00 0	00 0	00 2	00 0	00 0	00 0
OTU823 0	00 0	00 0	00 0	00 0	00 0	00 0	00 0	00 0	00 0	00 0	00 0	00 0	00 0	00 0	00 0	00 0	00 0	00 0	00 0	00 0	00 0	00 0	00 0	00 0	00 0	00 0	00 0	00 0	00 0	00 0	00 0	00 0	00 0	00 0	00 0	00 0	00 0	00 0	00 0	00 0	00 0	00 0	00 0	00 0	00 0	00 0	00 0	00 0	00 0
OTU824 0	00 0	00 0	00 0	00 0	00 0	00 0	00 0	00 0	00 0	00 0	00 0	00 0	00 0	00 0	00 0	00 0	00 0	00 0	00 0	00 0	00 0	00 0	00 0	00 0	00 0	00 0	00 0	00 0	00 0	00 0	00 0	00 0	00 0	00 0	00 0	00 0	00 0	00 0	00 0	00 0	00 0	00 0	00 0	00 0	00 0	00 0	00 0	00 0	00 0
OTU825 0	00 0	00 0	00 0	00 0	00 0	00 0	00 0	00 0	00 0	00 0	00 0	00 0	00 0	00 0	00 0	00 0	00 0	00 0	00 0	00 0	00 0	00 0	00 0	00 0	00 0	00 0	00 0	00 0	00 0	00 0	00 0	00 0	00 0	00 0	00 0	00 0	00 0	00 0	00 0	00 0	00 0	00 0	00 0	00 0	00 0	00 0	00 0	00 0	00 0
OTU826 0	00 0	00 0	00 0	00 0	00 0	00 0	00 0	00 0	00 0	00 0	00 0	00 0	00 0	00 0	00 0	00 0	00 0	00 0	00 0	00 0	00 0	00 0	00 0	00 0	00 0	00 0	00 0	00 0	00 0	00 0	00 0	00 0	00 0	00 0	00 0	00 0	00 0	00 0	00 0	00 0	00 0	00 0	00 0	00 0	00 0	00 0	00 0	00 0	00 0
OTU827 0	00 0	00 0	00 0	00 0	00 0	00 0	00 0	00 0	00 0	00 0	00 0	00 0	00 0	00 0	00 0	00 0	00 0	00 0	00 0	00 0	00 0	00 0	00 0	00 0	00 0	00 0	00 0	00 0	00 0	00 0	00 0	00 0	00 0	00 0	00 0	00 0	00 0	00 0	00 0	00 0	00 0	00 0	00 0	00 0	00 0	00 0	00 0	00 0	00 0
OTU828 0	00 0	00 0	00 1	00 0	00 0	00 0	00 0	00 0	00 0	00 0	00 0	00 0	00 0	00 0	00 0	00 0	00 0	00 0	00 0	00 0	00 0	00 0	00 0	00 0	00 0	00 0	00 0	00 0	00 0	00 0	00 0	00 0	00 0	00 0	00 0	00 0	00 0	00 0	00 0	00 0	00 0	00 0	00 0	00 0	00 0	00 0	00 0	00 0	00 0
OTU829 0	00 0	00 0	00 0	00 0	00 0	00 0	00 0	00 0	00 0	00 0	00 0	00 0	00 0	00 0	00 0	00 0	00 0	00 0	00 0	00 0	00 0	00 0	00 0	00 0	00 0	00 50	00 0	00 0	00 0	00 0	00 0	00 0	00 0	00 0	00 0	00 0	00 0	00 0	00 0	00 0	00 0	00 0	00 0	00 0	00 0	00 0	00 0	00 0	00 0
OTU830 0	00 0	00 0	00 0	00 0	00 0	00 0	00 0	00 0	00 0	00 0	00 0	00 0	00 0	00 0	00 0	00 0	00 0	00 0	00 0	00 0	00 0	00 0	00 0	00 0	00 0	00 0	00 0	00 0	00 0	00 0	00 0	00 0	00 0	00 0	00 0	00 0	00 0	00 0	00 0	00 0	00 0	00 0	00 0	00 0	00 0	00 0	00 0	00 0	00 0
OTU831 0	00 0	00 0	00 2	00 0	00 0	00 0	00 0	00 0	00 0	00 0	00 7	00 0	00 0	00 0	00 0	00 0	00 0	00 0	00 0	00 0	00 0	00 0	00 0	00 0	00 0	00 0	00 0	00 0	00 0	00 0	00 0	00 0	00 0	00 0	00 0	00 0	00 0	00 0	00 0	00 0	00 0	00 0	00 0	00 0	00 0	00 0	00 0	00 0	00 0
OTU832 0	00 0	00 0	00 0	00 0	00 0	00 0	00 0	00 0	00 0	00 0	00 0	00 0	00 0	00 0	00 0	00 0	00 0	00 0	00 0	00 0	00 0	00 0	00 0	00 0	00 0	00 0	00 0	00 0	00 0	00 0	00 0	00 0	00 0	00 0	00 0	00 0	00 0	00 0	00 0	00 0	00 0	00 0	00 0	00 0	00 0	00 0	00 0	00 0	00 0
OTU833 0	00 0	00 0	00 0	00 0	00 0	00 0	00 0	00 0	00 0	00 0	00 0	00 0	00 0	00 0	00 0	00 0	00 0	00 0	00 0	00 0	00 0	00 0	00 0	00 0	00 0	00 0	00 0	00 0	00 0	00 0	00 0	00 0	00 0	00 0	00 0	00 0	00 0	00 0	00 0	00 0	00 0	00 0	00 0	00 0	00 0	00 0	00 0	00 0	00 0
OTU834 0	00 0	00 0	00 0	00 0	00 0	00 0	00 0	00 0	00 0	00 0	00 0	00 0	00 0	00 0	00 0	00 0	00 0	00 0	00 0	00 3	00 7	00 0	00 0	00 5	00 0	00 0	00 0	00 0	00 0	00 0	00 0	00 0	00 0	00 0	00 0	00 0	00 0	00 0	00 0	00 0	00 0	00 0	00 0	00 0	00 0	00 0	00 0	00 0	00 0
OTU835 0	00 0	00 0	00 0	00 0	00 0	00 0	00 0	00 6	00 0	00 0	00 0	00 0	00 0	00 0	00 0	00 0	00 0	00 0	00 0	00 0	00 0	00 0	00 0	00 0	00 0	00 0	00 0	00 0	00 0	00 0	00 0	00 0	00 0	00 0	00 0	00 0	00 0	00 0	00 0	00 0	00 0	00 0	00 0	00 0	00 0	00 0	00 0	00 0	00 0
OTU836 0	00 0	00 0	00 1	00 0	00 0	00 0	00 0	00 0	00 0	00 0	00 0	00 0	00 0	00 0	00 0	00 0	00 1	00 0	00 0	00 0	00 0	00 0	00 0	00 0	00 0	00 0	00 0	00 0	00 0	00 0	00 2	00 0	00 4	00 0	00 0	00 0	00 0	00 0	00 0	00 0	00 0	00 0	00 0	00 0	00 1	00 0	00 0	00 0	00 0
OTU837 0	00 0	00 0	00 0	00 0	00 0	00 0	00 0	00 0	00 0	00 0	00 0	00 0	00 0	00 0	00 0	00 0	00 0	00 0	00 0	00 0	00 0	00 0	00 0	00 0	00 0	00 0	00 0	00 0	00 0	00 0	00 0	00 0	00 0	00 0	00 0	00 0	00 0	00 0	00 0	00 0	00 0	00 0	00 0	00 0	00 0	00 0	00 0	00 0	00 0
OTU838 0	00 0	00 0	00 0	00 0	00 0	00 0	00 0	00 0	00 0	00 0	00 0	00 0	00 0	00 0	00 0	00 0	00 0	00 0	00 0	00 0	00 0	00 0	00 0	00 0	00 0	00 0	00 0	00 0	00 0	00 0	00 0	00 0	00 0	00 0	00 0	00 0	00 0	00 0	00 0	00 0	00 0	00 0	00 0	00 0	00 0	00 0	00 0	00 0	00 0
OTU839 0	00 0	00 0	00 0	00 0	00 0	00 0	00 0	00 0	00 0	00 0	00 0	00 0	00 0	00 0	00 0	00 0	00 0	00 0	00 0	00 0	00 0	00 0	00 0	00 0	00 0	00 0	00 0	00 0	00 0	00 0	00 0	00 0	00 0	00 0	00 0	00 0	00 0	00 0	00 0	00 0	00 0	00 0	00 0	00 0	00 0	00 0	00 0	00 0	00 0
OTU840 0	00 0	00 0	00 0	00 0	00 0	00 0	00 0	00 0	00 0	00 0	00 0	00 0	00 0	00 0	00 0	00 0	00 0	00 0	00 0	00 0	00 0	00 0	00 0	00 0	00 0	00 0	00 0	00 0	00 0	00 0	00 0	00 0	00 0	00 0	00 0	00 0	00 0	00 0	00 0	00 0	00 0	00 0	00 0	00 2	00 0	00 0	00 0	00 0	00 0
OTU841 0	00 0	00 0	00 0	00 0	00 0	00 0	00 0	00 0	00 0	00 0	00 0	00 0	00 0	00 0	00 0	00 0	00 0	00 0	00 0	00 0	00 0	00 0	00 0	00 0	00 0	00 0	00 0	00 0	00 0	00 0	00 0	00 0	00 0	00 0	00 0	00 0	00 0	00 0	00 0	00 0	00 0	00 0	00 0	00 0	00 0	00 0	00 0	00 0	00 0
OTU842 0	00 0	00 0	00 0	00 0	00 0	00 0	00 0	00 0	00 0	00 0	00 0	00 0	00 0	00 0	00 0	00 0	00 0	00 0	00 0	00 0	00 0	00 0	00 0	00 0	00 0	00 0	00 0	00 0	00 0	00 0	00 0	00 0	00 0	00 0	00 0	00 0	00 0	00 0	00 0	00 0	00 0	00 0	00 0	00 0	00 0	00 0	00 0	00 0	00 0
OTU843 0	00 0	00 0	00 0	00 0	00 0	00 0	00 0	00 0	00 0	00 0	00 0	00 0	00 0	00 0	00 0	00 0	00 0	00 0	00 0	00 0	00 0	00 0	00 0	00 0	00 0	00 0	00 0	00 0	00 0	00 0	00 0	00 0	00 0	00 0	00 0	00 0	00 0	00 0	00 0	00 0	00 0	00 0	00 0	00 0	00 0	00 0	00 0	00 0	00 0
OTU844 0	00 0	00 0	00 0	00 0	00 0	00 0	00 0	00 0	00 0	00 0	00 0	00 0	00 0	00 0	00 0	00 0	00 0	00 0	00 0	00 0	00 0	00 0	00 0	00 0	00 0	00 0	00 2	00 0	00 0	00 0	00 0	00 0	00 0	00 0	00 0	00 0	00 0	00 0	00 0	00 0	00 0	00 0	00 0	00 0	00 0	00 0	00 0	00 0	00 0
OTU845 0	00 0	00 0	00 0	00 0	00 0	00 0	00 0	00 0	00 0	00 0	00 0	00 0	00 0	00 0	00 0	00 0	00 0	00 0	00 0	00 0	00 0	00 0	00 0	00 0	00 0	00 0	00 0	00 0	00 0	00 0	00 0	00 0	00 0	00 0	00 0	00 0	00 0	00 0	00 0	00 0	00 0	00 0	00 0	00 0	00 0	00 0	00 0	00 0	00 0
OTU846 0	00 0	00 0	00 0	00 0	00 0	00 0	00 0	00 0	00 0	00 0	00 0	00 0	00 0	00 0	00 0	00 0	00 0	00 0	00 0	00 4	00 0	00 0	00 0	00 0	00 0	00 0	00 0	00 0	00 24	00 0	00 0	00 1	00 0	00 0	00 0	00 0	00 0	00 0	00 0	00 0	00 0	00 0	00 0	00 0	00 0	00 0	00 10	00 0	00 0
OTU847 0	00 0	00 0	00 0	00 0	00 0	00 0	00 0	00 0	00 0	00 0	00 7	00 0	00 0	00 0	00 0	00 0	00 0	00 0	00 0	00 0	00 0	00 0	00 0	00 0	00 0	00 0	00 0	00 0	00 0	00 0	00 0	00 0	00 0	00 0	00 0	00 1	00 0	00 0	00 0	00 0	00 0	00 0	00 0	00 0	00 0	00 0	00 0	00 0	00 0
OTU848 0	00 11	00 0	00 0	00 2	00 0	00 0	00 0	00 0	00 7	00 2	00 1	00 13	00 0	00 0	00 12	00 6	00 2	00 4	00 8	00 0	00 0	00 0	00 0	00 0	00 0	00 0	00 3	00 0	00 0	00 0	00 0	00 0	00 0	00 0	00 0	00 5	00 0	00 0	00 0	00 0	00 0	00 0	00 0	00 0	00 0	00 0	00 0	00 0	00 0
OTU849 0	00 0	00 0	00 0	00 0	00 0	00 0	00 0	00 0	00 0	00 0	00 0	00 0	00 0	00 0	00 0	00 0	00 0	00 0	00 0	00 0	00 0	00 0	00 0	00 0	00 0	00 0	00 0	00 0	00 0	00 0	00 0	00 0	00 0	00 0	00 0	00 0	00 0	00 0	00 0	00 0	00 0	00 0	00 0	00 0	00 0	00 0	00 0	00 0	00 0
OTU850 0	00 0	00 0	00 0	00 0	00 0	00 0	00 0	00 0	00 0	00 0	00 0	00 0	00 0	00 0	00 0	00 0	00 0	00 0	00 0	00 0	00 0	00 0	00 0	00 0	00 0	00 0	00 0	00 0	00 0	00 0	00 0	00 0	00 0	00 0	00 0	00 0	00 0	00 0	00 0	00 0	00 0	00 0	00 0	00 0	00 0	00 0	00 0	00 0	00 0
OTU851 0	00 0	00 0	00 0	00 0	00 0	00 0	00 0	00 0	00 0	00 0	00 0	00 0	00 0	00 0	00 0	00 0	00 0	00 0	00 0	00 0	00 0	00 0	00 0	00 0	00 0	00 0	00 0	00 0	00 0	00 0	00 0	00 0	00 1	00 0	00 0	00 0	00 0	00 0	00 0	00 0	00 0	00 0	00 0	00 2	00 0	00 0	00 0	00 0	00 0
OTU852 0	00 0	00 0	00 0	00 0	00 0	00 0	00 0	00 0	00 0	00 0	00 0	00 0	00 0	00 0	00 0	00 0	00 13	00 0	00 0	00 0	00 0	00 0	00 0	00 0	00 0	00 0	00 0	00 0	00 0	00 0	00 0	00 0	00 0	00 0	00 0	00 0	00 0	00 0	00 0	00 0	00 0	00 0	00 0	00 0	00 0	00 0	00 0	00 0	00 0
OTU853 0	00 0	00 0	00 0	00 0	00 0	00 0	00 0	00 0	00 0	00 0	00 0	00 0	00 0	00 0	00 0	00 0	00 0	00 0	00 0	00 0	00 0	00 0	00 0	00 0	00 0	00 0	00 0	00 0	00 0	00 0	00 0	00 0	00 0	00 0	00 0	00 0	00 0	00 0	00 0	00 0	00 0	00 0	00 0	00 0	00 0	00 0	00 0	00 0	00 0
OTU854 0	00 0	00 0	00 0	00 0	00 0	00 0	00 0	00 0	00 0	00 0	00 0	00 0	00 0	00 0	00 0	00 0	00 3	00 0	00 0	00 0	00 0	00 0	00 0	00 0	00 0	00 0	00 0	00 0	00 2	00 5	00 0	00 0	00 0	00 0	00 0	00 0	00 0	00 0	00 0	00 0	00 0	00 0	00 0	00 0	00 0	00 0	00 3	00 0	00 1
OTU855 0	00 0	00 0	00 0	00 0	00 0	00 0	00 0	00 0	00 0	00 0	00 0	00 0	00 0	00 0	00 0	00 0	00 4	00 0	00 0	00 0	00 0	00 0	00 0	00 0	00 0	00 0	00 0	00 0	00 0	00 0	00 0	00 0	00 0	00 0	00 0	00 0	00 0	00 0	00 0	00 0	00 0	00 0	00 0	00 0	00 0	00 0	00 0	00 0	00 0
OTU856 0	00 8	00 0	00 0	00 2	00 0	00 0	00 0	00 0	00 4	00 8	00 2	00 17	00 0	00 0	00 18	00 13	00 4	00 6	00 10	00 0	00 0	00 0	00 0	00 0	00 0	00 0	00 3	00 0	00 0	00 0	00 5	00 0	00 0	00 0	00 0	00 5	00 0	00 0	00 0	00 0	00 0	00 0	00 0	00 0	00 0	00 0	00 0	00 0	00 0
OTU857 0	00 0	00 0	00 0	00 0	00 0	00 0	00 0	00 0	00 0	00 0	00 0	00 0	00 0	00 0	00 0	00 0	00 1	00 0	00 0	00 0	00 0	00 0	00 0	00 0	00 0	00 0	00 0	00 0	00 0	00 0	00 0	00 0	00 0	00 0	00 0	00 0	00 0	00 0	00 0	00 0	00 0	00 0	00 0	00 0	00 0	00 0	00 0	00 2	00 0
OTU858 0	00 0	00 0	00 0	00 0	00 0	00 0	00 0	00 0	00 0	00 0	00 0	00 0	00 0	00 0	00 0	00 0	00 8	00 0	00 0	00 0	00 0	00 0	00 0	00 0	00 0	00 0	00 0	00 0	00 0	00 0	00 0	00 0	00 0	00 0	00 0	00 0	00 0	00 0	00 0	00 0	00 0	00 0	00 0	00 0	00 0	00 0	00 0	00 0	00 0
OTU859 0	00 0	00 0	00 3	00 0	00 0	00 0	00 0	00 0	00 0	00 0	00 0	00 0	00 0	00 0	00 0	00 0	00 0	00 0	00 0	00 0	00 0	00 0	00 0	00 0	00 0	00 0	00 0	00 0	00 0	00 0	00 0	00 0	00 0	00 0	00 0	00 0	00 0	00 0	00 0	00 0	00 0	00 0	00 0	00 0	00 0	00 0	00 0	00 0	00 0
OTU860 1	00 0	00 0	00 0	00 0	00 0	00 0	00 0	00 0	00 0	00 0	00 0	00 0	00 0	00 0	00 0	00 0	00 0	00 0	00 0	00 0	00 0	00 0	00 0	00 0	00 0	00 0	00 0	00 0	00 0	00 0	00 0	00 0	00 0	00 0	00 0	00 0	00 0	00 0	00 0	00 0	00 0	00 0	00 0	00 0	00 0	00 0	00 0	00 0	00 0
OTU861 2	00 64	00 0	00 0	00 24	00 0	00 6	00 0	00 0	00 4	00 0	00 0	00 0	00 0	00 0	00 0	00 0	00 0	00 2	00 0	00 0	00 0	00 0	00 0	00 0	00 0	00 0	00 0	00 0	00 0	00 0	00 4	00 79	00 0	00 0	00 0	00 0	00 0	00 0	00 0	00 0	00 0	00 0	00 0	00 0	00 0	00 0	00 0	00 0	00 0
OTU862 0	00 0	00 0	00 0	00 0	00 0	00 0	00 0	00 0	00 0	00 0	00 0	00 0	00 0	00 0	00 0	00 0	00 0	00 0	00 0	00 0	00 0	00 0	00 0	00 0	00 0	00 0	00 0	00 0	00 0	00 0	00 0	00 0	00 0	00 0	00 0	00 0	00 0	00 0	00 0	00 0	00 0	00 0	00 0	00 0	00 0	00 0	00 0	00 0	00 0
OTU863 0	00 0	00 0	00 0	00 0	00 0	00 0	00 0	00 0	00 0	00 0	00 0	00 0	00 0	00 0	00 0	00 0	00 0	00 0	00 0	00 0	00 0	00 1	00 0	00 0	00 0	00 0	00 0	00 0	00 0	00 0	00 0	00 0	00 0	00 0	00 0	00 0	00 0	00 0	00 0	00 0	00 0	00 0	00 0	00 0	00 0	00 0	00 0	00 0	00 0
OTU864 0	00 0	00 0	00 0	00 0	00 0	00 0	00 0	00 0	00 0	00 0	00 0	00 0	00 0	00 0	00 0	00 0	00 0	00 0	00 0	00 0	00 0	00 0	00 0	00 0	00 0	00 0	00 0	00 0	00 0	00 0	00 0	00 0	00 0	00 0	00 0	00 0	00 0	00 0	00 0	00 0	00 0	00 0	00 0	00 0	00 0	00 0	00 0	00 0	00 0
OTU865 0	00 0	00 0	00 0	00 0	00 0	00 0	00 0	00 0	00 0	00 0	00 0	00 0	00 0	00 0	00 0	00 0	00 0	00 0	00 0	00 0	00 0	00 0	00 0	00 0	00 0	00 0	00 0	00 0	00 0	00 0	00 0	00 0	00 0	00 0	00 0	00 0	00 0	00 0	00 0	00 0	00 0	00 0	00 0	00 0	00 0	00 0	00 0	00 0	00 0
OTU866 0	00 0	00 0	00 1	00 0	00 0	00 0	00 0	00 0	00 0	00 0	00 12	00 0	00 0	00 0	00 0	00 0	00 0	00 0	00 0	00 0	00 0	00 0	00 0	00 0	00 0	00 0	00 0	00 0	00 0	00 0	00 0	00 0	00 0	00 0	00 0	00 0	00 0	00 0	00 0	00 0	00 0	00 0	00 0	00 0	00 0	00 0	00 0	00 0	00 0
OTU867 0	00 0	00 0	00 0	00 0	00 0	00 0	00 0	00 0	00 0	00 0	00 0	00 0	00 0	00 0	00 0	00 0	00 0	00 0	00 0	00 0	00 0	00 0	00 0	00 0	00 0	00 0	00 0	00 0	00 0	00 0	00 0	00 0	00 0	00 0	00 0	00 0	00 0	00 0	00 0	00 0	00 0	00 0	00 0	00 0	00 0	00 0	00 0	00 0	00 0
OTU868 0	00 0	00 0	00 0	00 0	00 0	00 0	00 0	00 0	00 0	00 0	00 0	00 0	00 0	00 0	00 0	00 0	00 0	00 0	00 0	00 0	00 0	00 0	00 0	00 0	00 0	00 0	00 0	00 0	00 0	00 0	00 0	00 0	00 0	00 0	00 0	00 0	00 0	00 0	00 0	00 0	00 0	00 0	00 0	00 0	00 0	00 0	00 0	00 0	00 0
OTU869 0	00 0	00 0	00 0	00 0	00 0	00 0	00 0	00 0	00 0	00 0	00 0	00 0	00 0	00 0	00 0	00 0	00 0	00 0	00 0	00 0	00 0	00 0	00 0	00 0	00 0	00 0	00 0	00 0	00 0	00 0	00 0	00 0	00 0	00 0	00 0	00 0	00 0	00 0	00 0	00 0	00 0	00 0	00 0	00 0	00 0	00 0	00 0	00 0	00 0
OTU870 0	00 0	00 0	00 0	00 0	00 0	00 0	00 0	00 0	00 0	00 0	00 0	00 0	00 0	00 0	00 0	00 0	00 0	00 0	00 0	00 0	00 0	00 0	00 0	00 0	00 0	00 0	00 0	00 0	00 0	00 0	00 0	00 0	00 0	00 0	00 0	00 0	00 0	00 0	00 0	00 0	00 0	00 0	00 0	00 0	00 0	00 0	00 0	00 0	00 0
OTU871 0	00 0	00 0	00 0	00 0	00 0	00 0	00 0	00 0	00 0	00 0	00 0	00 0	00 0	00 0	00 0	00 0	00 0	00 0	00 0	00 19	00 0	00 0	00 0	00 0	00 0	00 0	00 0	00 0	00 0	00 3	00 1	00 0	00 0	00 0	00 0	00 0	00 0	00 0	00 0	00 0	00 0	00 0	00 0	00 0	00 0	00 0	00 0	00 0	00 0
OTU872 0	00 0	00 0	00 0	00 0	00 0	00 0	00 0	00 0	00 0	00 0	00 5	00 0	00 0	00 0	00 0	00 0	00 0	00 0	00 0	00 0	00 0	00 0	00 0	00 0	00 0	00 0	00 0	00 0	00 0	00 0	00 0	00 0	00 0	00 0	00 0	00 1	00 0	00 0	00 0	00 0	00 0	00 0	00 0	00 0	00 0	00 0	00 0	00 0	00 0
OTU873 0	00 0	00 0	00 0	00 0	00 0	00 0	00 0	00 0	00 0	00 0	00 0	00 0	00 0	00 0	00 0	00 0	00 0	00 0	00 0	00 0	00 0	00 0	00 0	00 0	00 0	00 0	00 0	00 0	00 0	00 0	00 0	00 0	00 0	00 0	00 0	00 0	00 0	00 0	00 0	00 0	00 0	00 0	00 0	00 0	00 0	00 0	00 0	00 0	00 0
OTU874 0	00 0	00 0	00 0	00 0	00 0	00 0	00 0	00 0	00 0	00 0	00 0	00 0	00 0	00 0	00 0	00 0	00 0	00 0	00 0	00 0	00 0	00 0	00 0	00 0	00 0	00 0	00 0	00 0	00 0	00 0	00 0	00 0	00 0	00 0	00 0	00 0	00 0	00 0	00 0	00 0	00 0	00 0	00 0	00 0	00 0	00 0	00 0	00 0	00 0
OTU875 0	00 0	00 0	00 0	00 0	00 0	00 0	00 0	00 0	00 0	00 0	00 0	00 0	00 0	00 0	00 0	00 0	00 0	00 0	00 0	00 0	00 0	00 0	00 0	00 0	00 0	00 0	00 0	00 0	00 0	00 0	00 0	00 0	00 0	00 0	00 0	00 0	00 0	00 0	00 0	00 0	00 0	00 0	00 0	00 0	00 0	00 0	00 0	00 0	00 0
OTU876 0	00 0	00 0	00 3	00 0	00 0	00 0	00 0	00 0	00 0	00 0	00 2	00 0	00 0	00 0	00 0	00 0	00 0	00 0	00 0	00 0	00 0	00 0	00 0	00 0	00 0	00 0	00 0	00 0	00 0	00 0	00 0	00 0	00 0	00 0	00 0	00 0	00 0	00 0	00 0	00 0	00 0	00 0	00 0	00 0	00 0	00 0	00 0	00 0	00 0
OTU877 0	00 0	00 0	00 0	00 0	00 0	00 0	00 0	00 0	00 0	00 0	00 0	00 0	00 0	00 0	00 0	00 0	00 0	00 0	00 0	00 0	00 0	00 0	00 0	00 0	00 0	00 0	00 0	00 0	00 0	00 0	00 0	00 0	00 0	00 0	00 0	00 0	00 0	00 0	00 0	00 0	00 0	00 0	00 0	00 0	00 0	00 0	00 0	00 0	00 0
OTU878 0	00 0	00 0	00 0	00 0	00 0	00 0	00 0	00 0	00 0	00 0	00 0	00 0	00 0	00 0	00 0	00 0	00 0	00 0	00 0	00 0	00 0	00 0	00 0	00 0	00 0	00 0	00 0	00 0	00 0	00 0	00 0	00 0	00 0	00 0	00 0	00 0	00 0	00 0	00 0	00 0	00 0	00 0	00 0	00 0	00 0	00 0	00 0	00 0	00 0
OTU879 0	00 0	00 0	00 0	00 0	00 0	00 0	00 0	00 0	00 0	00 0	00 0	00 0	00 0	00 0	00 0	00 0	00 0	00 0	00 0	00 0	00 0	00 0	00 0	00 0	00 0	00 0	00 0	00 0	00 0	00 0	00 0	00 0	00 0	00 0	00 0	00 0	00 0	00 0	00 0	00 0	00 0	00 0	00 0	00 0	00 0	00 0	00 0	00 0	00 0
OTU880 0	00 0	00 0	00 0	00 0	00 0	00 0	00 0	00 0	00 0	00 0	00 0	00 0	00 0	00 0	00 0	00 0	00 0	00 0	00 0	00 0	00 0	00 0	00 0	00 0	00 0	00 0	00 0	00 0	00 0	00 0	00 0	00 0	00 0	00 0	00 0	00 0	00 0	00 0	00 0	00 0	00 0	00 0	00 0	00 0	00 0	00 0	00 0	00 0	00 0
OTU881 0	00 0	00 0	00 0	00 0	00 0	00 0	00 0	00 0	00 0	00 0	00 0	00 0	00 0	00 0	00 0	00 0	00 0	00 0	00 0	00 0	00 0	00 0	00 0	00 0	00 0	00 0	00 0	00 0	00 0	00 0	00 0	00 0	00 0	00 0	00 0	00 0	00 0	00 0	00 0	00 0	00 0	00 0	00 0	00 0	00 0	00 0	00 0	00 0	00 0
OTU882 0	00 0	00 0	00 0	00 0	00 0	00 0	00 0	00 0	00 0	00 0	00 0	00 0	00 0	00 0	00 0	00 0	00 0	00 0	00 0	00 0	00 0	00 0	00 0	00 0	00 0	00 0	00 0	00 0	00 0	00 0	00 0	00 0	00 0	00 0	00 0	00 0	00 0	00 0	00 0	00 0	00 0	00 0	00 0	00 0	00 0	00 0	00 0	00 0	00 0
OTU883 0	00 0	00 0	00 0	00 0	00 0	00 0	00 0	00 0	00 0	00 0	00 0	00 0	00 0	00 0	00 0	00 0	00 1	00 0	00 0	00 0	00 0	00 0	00 0	00 0	00 0	00 0	00 0	00 0	00 0	00 0	00 0	00 2	00 0	00 0	00 0	00 0	00 0	00 0	00 0	00 0	00 0	00 0	00 0	00 0	00 0	00 0	00 0	00 0	00 0
OTU884 0	00 0	00 0	00 0	00 0	00 0	00 0	00 0	00 0	00 0	00 0	00 0	00 0	00 0	00 0	00 0	00 0	00 0	00 0	00 0	00 0	00 0	00 0	00 0	00 0	00 0	00 0	00 0	00 0	00 0	00 0	00 0	00 0	00 0	00 0	00 0	00 0	00 0	00 0	00 0	00 0	00 0	00 0	00 0	00 0	00 0	00 0	00 0	00 0	00 0
OTU885 0	00 0	00 0	00 0	00 0	00 0	00 0	00 0	00 0	00 0	00 2	00 0	00 0	00 0	00 0	00 0	00 0	00 0	00 0	00 0	00 0	00 0	00 0	00 0	00 0	00 0	00 0	00 0	00 0	00 0	00 0	00 0	00 0	00 0	00 0	00 0	00 0	00 0	00 0	00 0	00 0	00 0	00 0	00 0	00 0	00 0	00 0	00 0	00 0	00 0
OTU886 0	00 0	00 0	00 0	00 0	00 0	00 0	00 0	00 0	00 0	00 0	00 0	00 0	00 0	00 0	00 0	00 0	00 0	00 0	00 0	00 0	00 0	00 0	00 0	00 0	00 0	00 0	00 0	00 0	00 0	00 0	00 0	00 0	00 0	00 0	00 0	00 0	00 0	00 0	00 0	00 0	00 0	00 0	00 0	00 0	00 0	00 0	00 0	00 0	00 0
OTU887 0	00 0	00 0	00 15	00 0	00 0	00 0	00 0	00 0	00 0	00 0	00 0	00 0	00 0	00 0	00 0	00 0	00 0	00 0	00 0	00 0	00 0	00 0	00 0	00 0	00 0	00 0	00 0	00 0	00 0	00 0	00 0	00 0	00 5	00 1	00 0	00 0	00 0	00 0	00 0	00 0	00 0	00 0	00 0	00 0	00 0	00 0	00 0	00 0	00 0
OTU888 0	00 0	00 0	00 0	00 0	00 0	00 0	00 0	00 0	00 0	00 0	00 0	00 0	00 0	00 0	00 0	00 0	00 0	00 0	00 0	00 0	00 0	00 0	00 0	00 0	00 0	00 0	00 0	00 0	00 0	00 0	00 0	00 0	00 0	00 0	00 0	00 0	00 0	00 0	00 0	00 0	00 0	00 0	00 0	00 0	00 0	00 0	00 0	00 0	00 0
OTU889 0	00 0	00 0	00 0	00 0	00 0	00 0	00 0	00 0	00 0	00 0	00 0	00 0	00 0	00 0	00 0	00 0	00 0	00 0	00 0	00 0	00 0	00 0	00 0	00 0	00 0	00 0	00 0	00 0	00 0	00 0	00 0	00 0	00 0	00 0	00 0	00 0	00 0	00 0	00 1	00 0	00 0	00 0	00 0	00 0	00 0	00 0	00 0	00 0	00 0
OTU890 0	00 0	00 0	00 0	00 0	00 0	00 7	00 0	00 0	00 0	00 0	00 0	00 0	00 0	00 0	00 0	00 0	00 0	00 0	00 0	00 0	00 0	00 0	00 0	00 0	00 0	00 0	00 0	00 0	00 0	00 0	00 0	00 0	00 0	00 0	00 0	00 0	00 0	00 0	00 0	00 0	00 0	00 0	00 0	00 0	00 0	00 0	00 0	00 0	00 0
OTU891 0	00 0	00 0	00 0	00 0	00 0	00 0	00 0	00 0	00 0	00 0	00 0	00 0	00 0	00 0	00 0	00 0	00 2	00 0	00 0	00 0	00 0	00 0	00 0	00 0	00 0	00 0	00 0	00 0	00 0	00 0	00 0	00 0	00 0	00 0	00 0	00 0	00 0	00 0	00 0	00 0	00 0	00 0	00 0	00 0	00 0	00 0	00 0	00 1	00 0
OTU892 0	00 0	00 0	00 0	00 0	00 0	00 0	00 0	00 0	00 0	00 0	00 0	00 0	00 0	00 0	00 0	00 0	00 0	00 0	00 0	00 0	00 0	00 0	00 0	00 0	00 0	00 0	00 0	00 0	00 0	00 0	00 0	00 0	00 0	00 0	00 0	00 0	00 0	00 0	00 0	00 0	00 0	00 0	00 0	00 0	00 0	00 0	00 0	00 0	00 0
OTU893 0	00 0	00 0	00 0	00 0	00 0	00 0	00 0	00 0	00 0	00 0	00 0	00 0	00 0	00 0	00 0	00 0	00 0	00 0	00 0	00 0	00 0	00 0	00 0	00 0	00 0	00 0	00 0	00 0	00 0	00 0	00 0	00 0	00 0	00 0	00 0	00 0	00 0	00 0	00 0	00 0	00 0	00 0	00 0	00 0	00 0	00 0	00 0	00 0	00 0
OTU894 0	00 0	00 0	00 0	00 0	00 0	00 0	00 0	00 0	00 0	00 0	00 0	00 0	00 0	00 0	00 0	00 0	00 0	00 0	00 0	00 0	00 0	00 0	00 0	00 0	00 0	00 0	00 0	00 0	00 0	00 0	00 0	00 0	00 0	00 0	00 0	00 0	00 0	00 0	00 0	00 0	00 0	00 0	00 0	00 0	00 0	00 0	00 0	00 0	00 0
OTU895 0	00 0	00 0	00 0	00 0	00 0	00 0	00 0	00 0	00 0	00 0	00 0	00 0	00 0	00 0	00 0	00 0	00 0	00 0	00 0	00 0	00 0	00 0	00 0	00 0	00 0	00 0	00 0	00 0	00 0	00 0	00 0	00 0	00 0	00 0	00 0	00 0	00 0	00 0	00 0	00 0	00 0	00 0	00 0	00 0	00 0	00 0	00 0	00 0	00 0
OTU896 0	00 0	00 0	00 0	00 0	00 0	00 0	00 0	00 0	00 0	00 0	00 0	00 0	00 0	00 0	00 0	00 0	00 0	00 0	00 0	00 0	00 0	00 0	00 0	00 0	00 0	00 0	00 0	00 0	00 0	00 0	00 0	00 0	00 0	00 0	00 0	00 0	00 0	00 0	00 0	00 0	00 0	00 0	00 0	00 0	00 0	00 0	00 0	00 0	00 0
OTU897 0	00 0	00 0	00 0	00 0	00 0	00 0	00 0	00 0	00 0	00 0	00 0	00 0	00 0	00 0	00 0	00 0	00 0	00 0	00 0	00 0	00 0	00 0	00 0	00 0	00 0	00 0	00 0	00 0	00 0	00 0	00 0	00 0	00 0	00 0	00 0	00 0	00 0	00 0	00 0	00 0	00 0	00 0	00 0	00 0	00 0	00 0	00 0	00 0	00 0
OTU898 0	00 0	00 0	00 0	00 0	00 0	00 0	00 0	00 30	00 0	00 2	00 0	00 0	00 0	00 0	00 0	00 0	00 0	00 0	00 0	00 0	00 0	00 0	00 0	00 0	00 0	00 0	00 0	00 0	00 0	00 0	00 0	00 0	00 0	00 0	00 0	00 0	00 0	00 0	00 0	00 0	00 0	00 0	00 0	00 0	00 0	00 0	00 0	00 0	00 0
OTU899 0	00 0	00 0	00 5	00 0	00 0	00 0	00 0	00 0	00 0	00 0	00 1	00 0	00 0	00 0	00 0	00 0	00 0	00 0	00 0	00 0	00 0	00 0	00 0	00 0	00 0	00 0	00 0	00 0	00 0	00 0	00 0	00 0	00 1	00 0	00 0	00 0	00 0	00 0	00 0	00 0	00 0	00 0	00 0	00 0	00 0	00 0	00 0	00 0	00 0
OTU900 0	00 0	00 0	00 0	00 0	00 0	00 0	00 0	00 0	00 0	00 0	00 0	00 0	00 0	00 0	00 0	00 0	00 0	00 0	00 0	00 0	00 0	00 0	00 0	00 0	00 0	00 0	00 0	00 0	00 0	00 0	00 0	00 0	00 0	00 0	00 0	00 0	00 0	00 0	00 0	00 0	00 0	00 0	00 0	00 0	00 0	00 0	00 0	00 0	00 0
OTU901 0	00 0	00 0	00 0	00 0	00 0	00 0	00 0	00 0	00 0	00 2	00 0	00 0	00 0	00 0	00 0	00 0	00 0	00 0	00 0	00 0	00 0	00 0	00 0	00 0	00 0	00 0	00 0	00 0	00 0	00 0	00 0	00 0	00 0	00 0	00 0	00 0	00 0	00 0	00 0	00 0	00 0	00 0	00 0	00 0	00 0	00 0	00 0	00 0	00 0
OTU902 0	00 0	00 0	00 0	00 0	00 0	00 0	00 0	00 0	00 0	00 2	00 0	00 1	00 0	00 0	00 5	00 0	00 6	00 0	00 0	00 0	00 0	00 0	00 0	00 0	00 0	00 0	00 0	00 0	00 0	00 0	00 2	00 1	00 0	00 0	00 0	00 0	00 0	00 0	00 0	00 0	00 0	00 0	00 0	00 0	00 0	00 0	00 0	00 0	00 0
OTU903 1	00 0	00 1	00 0	00 0	00 0	00 0	00 0	00 0	00 0	00 0	00 0	00 0	00 2	00 0	00 0	00 0	00 0	00 0	00 0	00 0	00 0	00 3	00 0	00 0	00 1	00 0	00 0	00 0	00 0	00 0	00 0	00 0	00 0	00 0	00 0	00 0	00 0	00 0	00 0	00 0	00 0	00 0	00 0	00 0	00 0	00 0	00 0	00 0	00 0
OTU904 0	00 0	00 0	00 0	00 0	00 0	00 0	00 0	00 0	00 0	00 0	00 0	00 0	00 0	00 0	00 0	00 0	00 0	00 0	00 0	00 0	00 0	00 0	00 0	00 0	00 0	00 0	00 0	00 0	00 0	00 0	00 0	00 0	00 0	00 0	00 0	00 0	00 0	00 0	00 0	00 0	00 0	00 0	00 0	00 0	00 0	00 0	00 0	00 0	00 0
OTU905 0	00 0	00 0	00 0	00 0	00 0	00 0	00 0	00 0	00 0	00 0	00 0	00 0	00 0	00 0	00 0	00 0	00 0	00 0	00 0	00 0	00 0	00 0	00 0	00 0	00 0	00 0	00 0	00 0	00 0	00 0	00 0	00 0	00 0	00 0	00 0	00 0	00 0	00 0	00 0	00 0	00 0	00 0	00 0	00 0	00 0	00 0	00 0	00 0	00 0
OTU906 0	00 0	00 0	00 0	00 0	00 0	00 0	00 0	00 0	00 0	00 0	00 0	00 0	00 0	00 0	00 0	00 0	00 0	00 0	00 0	00 0	00 0	00 0	00 0	00 0	00 0	00 0	00 0	00 0	00 0	00 0	00 0	00 0	00 0	00 0	00 0	00 0	00 0	00 0	00 0	00 0	00 0	00 0	00 0	00 0	00 0	00 0	00 0	00 0	00 0
OTU907 0	00 0	00 0	00 0	00 0	00 0	00 0	00 0	00 0	00 0	00 0	00 3	00 0	00 0	00 0	00 0	00 0	00 0	00 0	00 0	00 0	00 0	00 0	00 0	00 0	00 0	00 0	00 0	00 0	00 0	00 0	00 0	00 0	00 0	00 0	00 0	00 1	00 0	00 0	00 0	00 0	00 0	00 0	00 0	00 0	00 0	00 0	00 0	00 0	00 0
OTU908 0	00 0	00 0	00 0	00 0	00 0	00 0	00 0	00 0	00 0	00 0	00 0	00 0	00 0	00 0	00 0	00 0	00 0	00 0	00 0	00 0	00 0	00 0	00 0	00 0	00 0	00 0	00 0	00 0	00 0	00 0	00 0	00 0	00 0	00 0	00 0	00 0	00 0	00 0	00 0	00 0	00 0	00 0	00 0	00 0	00 0	00 0	00 0	00 0	00 0
OTU909 0	00 0	00 0	00 0	00 0	00 0	00 0	00 0	00 0	00 0	00 0	00 0	00 0	00 0	00 0	00 0	00 0	00 0	00 0	00 0	00 0	00 0	00 0	00 0	00 0	00 0	00 0	00 0	00 0	00 0	00 0	00 0	00 0	00 0	00 0	00 0	00 0	00 0	00 0	00 0	00 0	00 0	00 0	00 0	00 0	00 0	00 0	00 0	00 0	00 0
OTU910 0	00 0	00 0	00 0	00 0	00 0	00 0	00 0	00 0	00 0	00 0	00 0	00 0	00 0	00 0	00 0	00 0	00 0	00 0	00 0	00 0	00 0	00 0	00 0	00 0	00 0	00 0	00 0	00 0	00 0	00 0	00 0	00 0	00 0	00 0	00 0	00 0	00 0	00 0	00 0	00 0	00 0	00 0	00 0	00 0	00 0	00 0	00 0	00 0	00 0
OTU911 0	00 0	00 0	00 0	00 0	00 0	00 0	00 0	00 0	00 0	00 0	00 0	00 0	00 0	00 0	00 0	00 0	00 0	00 0	00 0	00 0	00 0	00 0	00 0	00 0	00 0	00 0	00 0	00 0	00 0	00 0	00 0	00 0	00 0	00 0	00 0	00 0	00 0	00 0	00 0	00 0	00 0	00 1	00 0	00 0	00 0	00 0	00 0	00 0	00 0
OTU912 0	00 0	00 0	00 0	00 0	00 0	00 0	00 0	00 0	00 0	00 0	00 0	00 0	00 0	00 0	00 0	00 0	00 0	00 0	00 0	00 0	00 0	00 0	00 0	00 0	00 0	00 0	00 0	00 0	00 0	00 0	00 0	00 0	00 0	00 0	00 0	00 0	00 0	00 0	00 0	00 0	00 0	00 0	00 0	00 0	00 0	00 0	00 0	00 0	00 0
OTU913 0	00 0	00 0	00 0	00 0	00 0	00 0	00 0	00 0	00 0	00 0	00 0	00 0	00 0	00 0	00 0	00 0	00 0	00 0	00 0	00 0	00 0	00 0	00 0	00 0	00 0	00 0	00 0	00 0	00 0	00 0	00 0	00 0	00 0	00 0	00 0	00 0	00 0	00 0	00 0	00 0	00 0	00 0	00 0	00 0	00 0	00 0	00 0	00 0	00 0
OTU914 0	00 0	00 0	00 0	00 0	00 0	00 0	00 0	00 0	00 0	00 0	00 0	00 0	00 0	00 0	00 0	00 0	00 0	00 0	00 0	00 0	00 0	00 0	00 0	00 0	00 0	00 0	00 0	00 0	00 0	00 0	00 0	00 0	00 0	00 0	00 0	00 0	00 0	00 0	00 0	00 0	00 0	00 0	00 0	00 0	00 0	00 0	00 0	00 0	00 0
OTU915 0	00 0	00 0	00 0	00 0	00 0	00 0	00 0	00 0	00 0	00 0	00 0	00 0	00 0	00 0	00 0	00 0	00 0	00 0	00 0	00 0	00 0	00 0	00 0	00 0	00 0	00 0	00 0	00 0	00 0	00 0	00 0	00 0	00 0	00 0	00 0	00 0	00 0	00 0	00 0	00 0	00 0	00 0	00 0	00 0	00 0	00 0	00 0	00 0	00 0
OTU916 0	00 0	00 0	00 0	00 0	00 0	00 0	00 0	00 0	00 0	00 0	00 0	00 0	00 0	00 0	00 0	00 0	00 0	00 0	00 0	00 0	00 0	00 0	00 0	00 0	00 0	00 0	00 0	00 0	00 0	00 0	00 0	00 0	00 0	00 0	00 0	00 0	00 0	00 0	00 0	00 0	00 0	00 0	00 0	00 0	00 0	00 0	00 0	00 0	00 0
OTU917 0	00 0	00 0	00 0	00 0	00 0	00 0	00 0	00 0	00 0	00 0	00 0	00 0	00 0	00 0	00 0	00 0	00 0	00 0	00 0	00 0	00 0	00 0	00 0	00 0	00 0	00 29	00 0	00 0	00 0	00 0	00 0	00 0	00 0	00 0	00 0	00 0	00 0	00 0	00 0	00 0	00 0	00 0	00 0	00 0	00 0	00 0	00 0	00 0	00 0
OTU918 0	00 0	00 0	00 0	00 0	00 0	00 0	00 0	00 0	00 0	00 0	00 0	00 0	00 0	00 0	00 0	00 0	00 0	00 0	00 0	00 0	00 0	00 0	00 0	00 0	00 0	00 6	00 0	00 0	00 0	00 0	00 0	00 0	00 0	00 0	00 0	00 0	00 0	00 0	00 0	00 0	00 0	00 0	00 0	00 0	00 0	00 0	00 0	00 0	00 0
OTU919 0	00 0	00 0	00 0	00 0	00 0	00 0	00 0	00 0	00 0	00 0	00 0	00 0	00 0	00 0	00 0	00 0	00 0	00 0	00 0	00 0	00 0	00 0	00 0	00 0	00 0	00 0	00 0	00 0	00 0	00 0	00 0	00 0	00 0	00 0	00 0	00 0	00 0	00 0	00 0	00 0	00 0	00 0	00 0	00 0	00 0	00 0	00 0	00 0	00 0
OTU920 0	00 0	00 0	00 0	00 0	00 0	00 0	00 0	00 0	00 0	00 0	00 0	00 0	00 0	00 0	00 0	00 0	00 0	00 0	00 0	00 0	00 0	00 0	00 0	00 0	00 0	00 0	00 0	00 0	00 0	00 0	00 0	00 0	00 0	00 0	00 0	00 0	00 0	00 0	00 0	00 0	00 0	00 0	00 0	00 0	00 0	00 0	00 0	00 0	00 0
OTU921 0	00 0	00 0	00 0	00 0	00 0	00 0	00 0	00 0	00 0	00 0	00 0	00 0	00 0	00 0	00 0	00 0	00 0	00 0	00 0	00 0	00 0	00 0	00 0	00 0	00 0	00 0	00 0	00 0	00 0	00 0	00 0	00 0	00 0	00 0	00 0	00 0	00 0	00 0	00 0	00 0	00 0	00 0	00 0	00 0	00 0	00 0	00 0	00 0	00 0
OTU922 0	00 0	00 0	00 0	00 0	00 0	00 0	00 0	00 0	00 0	00 0	00 0	00 0	00 0	00 0	00 0	00 0	00 0	00 0	00 0	00 0	00 0	00 0	00 0	00 0	00 0	00 0	00 0	00 0	00 0	00 0	00 0	00 0	00 0	00 0	00 0	00 0	00 0	00 0	00 0	00 0	00 0	00 0	00 0	00 0	00 0	00 0	00 0	00 0	00 0
OTU923 0	00 1	00 0	00 0	00 1	00 0	00 0	00 0	00 0	00 0	00 0	00 20	00 0	00 0	00 0	00 0	00 0	00 1	00 0	00 0	00 0	00 0	00 0	00 0	00 0	00 0	00 0	00 0	00 0	00 0	00 0	00 0	00 0	00 0	00 0	00 0	00 4	00 0	00 0	00 0	00 0	00 0	00 0	00 0	00 0	00 0	00 0	00 0	00 0	00 0
OTU924 0	00 0	00 0	00 0	00 0	00 0	00 0	00 0	00 0	00 0	00 0	00 0	00 0	00 0	00 0	00 0	00 0	00 0	00 0	00 0	00 0	00 0	00 0	00 0	00 0	00 0	00 0	00 0	00 0	00 0	00 0	00 0	00 0	00 0	00 0	00 0	00 0	00 0	00 0	00 0	00 0	00 0	00 0	00 0	00 0	00 0	00 0	00 0	00 0	00 0
OTU925 0	00 0	00 0	00 0	00 0	00 0	00 0	00 0	00 0	00 0	00 0	00 0	00 0	00 0	00 0	00 0	00 0	00 0	00 0	00 0	00 0	00 0	00 0	00 0	00 0	00 0	00 0	00 0	00 0	00 0	00 0	00 0	00 0	00 0	00 0	00 0	00 0	00 0	00 0	00 0	00 0	00 0	00 0	00 0	00 0	00 0	00 0	00 0	00 0	00 0
OTU926 0	00 0	00 0	00 0	00 0	00 0	00 0	00 0	00 0	00 0	00 0	00 0	00 0	00 0	00 0	00 0	00 0	00 0	00 0	00 0	00 0	00 0	00 0	00 0	00 0	00 0	00 0	00 0	00 0	00 0	00 0	00 0	00 0	00 0	00 0	00 0	00 0	00 0	00 0	00 0	00 0	00 0	00 0	00 0	00 0	00 0	00 0	00 0	00 0	00 0
OTU927 0	00 0	00 0	00 0	00 0	00 0	00 0	00 0	00 0	00 0	00 0	00 0	00 0	00 0	00 0	00 0	00 0	00 0	00 0	00 0	00 0	00 0	00 0	00 0	00 0	00 0	00 0	00 0	00 0	00 0	00 0	00 0	00 0	00 0	00 0	00 0	00 0	00 0	00 0	00 0	00 0	00 0	00 0	00 0	00 0	00 0	00 0	00 0	00 0	00 0
OTU928 0	00 0	00 0	00 0	00 0	00 0	00 0	00 0	00 0	00 0	00 0	00 0	00 0	00 0	00 0	00 0	00 0	00 0	00 0	00 0	00 0	00 0	00 0	00 0	00 0	00 0	00 0	00 0	00 0	00 0	00 0	00 0	00 0	00 0	00 0	00 0	00 0	00 0	00 0	00 0	00 0	00 0	00 0	00 0	00 0	00 0	00 0	00 0	00 0	00 0
OTU929 0	00 0	00 0	00 0	00 0	00 0	00 0	00 0	00 0	00 0	00 0	00 0	00 0	00 0	00 0	00 0	00 0	00 0	00 0	00 0	00 0	00 0	00 0	00 0	00 0	00 0	00 0	00 0	00 0	00 0	00 0	00 0	00 0	00 0	00 0	00 0	00 0	00 0	00 0	00 0	00 0	00 0	00 0	00 0	00 0	00 0	00 0	00 0	00 0	00 0
OTU930 0	00 0	00 0	00 0	00 0	00 0	00 0	00 0	00 0	00 0	00 0	00 0	00 0	00 0	00 0	00 0	00 0	00 0	00 0	00 0	00 0	00 0	00 0	00 0	00 0	00 0	00 0	00 0	00 0	00 0	00 2	00 0	00 0	00 0	00 0	00 0	00 0	00 0	00 0	00 0	00 0	00 0	00 0	00 0	00 0	00 0	00 0	00 0	00 1	00 0
OTU931 0	00 0	00 0	00 0	00 0	00 0	00 0	00 0	00 0	00 0	00 0	00 0	00 0	00 0	00 0	00 0	00 0	00 0	00 0	00 0	00 0	00 0	00 0	00 0	00 0	00 0	00 0	00 0	00 0	00 0	00 0	00 0	00 3	00 0	00 0	00 0	00 0	00 0	00 0	00 0	00 0	00 0	00 0	00 0	00 0	00 0	00 4	00 0	00 0	00 0
OTU932 0	00 0	00 0	00 0	00 0	00 0	00 0	00 0	00 0	00 0	00 0	00 0	00 0	00 0	00 0	00 0	00 0	00 0	00 0	00 0	00 0	00 0	00 0	00 0	00 0	00 0	00 0	00 0	00 0	00 0	00 0	00 0	00 0	00 0	00 0	00 0	00 0	00 0	00 0	00 0	00 1	00 0	00 0	00 0	00 0	00 0	00 0	00 0	00 0	00 0
OTU933 0	00 0	00 0	00 0	00 0	00 0	00 0	00 0	00 0	00 0	00 0	00 0	00 0	00 0	00 0	00 0	00 0	00 0	00 0	00 0	00 0	00 0	00 0	00 0	00 0	00 0	00 0	00 0	00 0	00 0	00 1	00 0	00 0	00 1	00 0	00 0	00 0	00 3	00 0	00 0	00 2	00 0	00 0	00 0	00 0	00 0	00 0	00 0	00 0	00 0
OTU934 0	00 0	00 0	00 0	00 0	00 0	00 0	00 0	00 0	00 0	00 0	00 0	00 0	00 0	00 0	00 0	00 0	00 0	00 0	00 0	00 0	00 0	00 0	00 0	00 0	00 0	00 0	00 0	00 0	00 0	00 0	00 0	00 0	00 0	00 0	00 0	00 0	00 0	00 0	00 0	00 0	00 0	00 0	00 0	00 0	00 0	00 0	00 0	00 0	00 0
OTU935 0	00 0	00 0	00 0	00 0	00 0	00 0	00 0	00 0	00 0	00 0	00 0	00 0	00 0	00 0	00 0	00 0	00 0	00 0	00 0	00 0	00 0	00 0	00 0	00 0	00 0	00 0	00 0	00 0	00 0	00 0	00 0	00 0	00 0	00 0	00 0	00 0	00 0	00 0	00 0	00 0	00 0	00 0	00 0	00 0	00 1	00 0	00 0	00 0	00 0
OTU936 0	00 0	00 0	00 0	00 0	00 0	00 0	00 0	00 0	00 0	00 0	00 0	00 0	00 0	00 0	00 0	00 0	00 0	00 0	00 0	00 0	00 0	00 0	00 0	00 0	00 0	00 0	00 0	00 0	00 0	00 0	00 0	00 0	00 0	00 0	00 0	00 0	00 0	00 0	00 0	00 0	00 0	00 0	00 0	00 0	00 0	00 0	00 0	00 0	00 0
OTU937 0	00 0	00 0	00 0	00 0	00 0	00 0	00 0	00 0	00 0	00 0	00 0	00 0	00 0	00 0	00 0	00 0	00 0	00 0	00 0	00 0	00 0	00 0	00 0	00 0	00 0	00 0	00 0	00 0	00 0	00 0	00 0	00 0	00 0	00 0	00 0	00 0	00 0	00 0	00 0	00 0	00 0	00 0	00 0	00 0	00 0	00 0	00 0	00 0	00 0
OTU938 0	00 0	00 0	00 0	00 0	00 0	00 0	00 0	00 0	00 0	00 0	00 0	00 0	00 0	00 0	00 0	00 0	00 0	00 0	00 0	00 0	00 0	00 0	00 0	00 0	00 0	00 0	00 0	00 0	00 0	00 0	00 0	00 0	00 0	00 0	00 0	00 0	00 0	00 0	00 0	00 0	00 0	00 0	00 0	00 0	00 0	00 0	00 0	00 0	00 0
OTU939 0	00 0	00 0	00 0	00 0	00 0	00 0	00 0	00 0	00 0	00 0	00 0	00 0	00 0	00 0	00 0	00 0	00 0	00 0	00 0	00 0	00 0	00 0	00 0	00 0	00 0	00 0	00 0	00 0	00 0	00 0	00 0	00 0	00 0	00 0	00 0	00 0	00 0	00 0	00 0	00 0	00 0	00 0	00 0	00 0	00 0	00 0	00 0	00 0	00 0
OTU940 0	00 0	00 0	00 0	00 0	00 0	00 0	00 0	00 12	00 0	00 0	00 0	00 0	00 0	00 0	00 0	00 0	00 0	00 0	00 0	00 0	00 0	00 0	00 0	00 0	00 0	00 0	00 0	00 0	00 0	00 0	00 0	00 0	00 0	00 0	00 0	00 0	00 0	00 0	00 0	00 0	00 0	00 0	00 0	00 0	00 0	00 0	00 0	00 0	00 0
OTU941 0	00 0	00 0	00 0	00 0	00 0	00 0	00 0	00 11	00 0	00 0	00 0	00 0	00 0	00 0	00 0	00 0	00 0	00 0	00 0	00 0	00 0	00 0	00 0	00 0	00 0	00 0	00 0	00 0	00 0	00 0	00 0	00 0	00 0	00 0	00 0	00 0	00 0	00 0	00 0	00 0	00 0	00 0	00 0	00 0	00 0	00 0	00 0	00 0	00 0
OTU942 0	00 0	00 0	00 0	00 0	00 0	00 0	00 0	00 0	00 0	00 0	00 0	00 0	00 0	00 0	00 0	00 0	00 0	00 0	00 0	00 0	00 0	00 0	00 0	00 0	00 0	00 0	00 0	00 0	00 0	00 0	00 0	00 0	00 0	00 0	00 0	00 0	00 0	00 0	00 0	00 0	00 0	00 0	00 0	00 0	00 0	00 0	00 0	00 0	00 0
OTU943 0	00 0	00 0	00 0	00 0	00 0	00 0	00 0	00 0	00 0	00 0	00 0	00 0	00 0	00 0	00 0	00 0	00 0	00 0	00 0	00 0	00 0	00 0	00 0	00 0	00 0	00 0	00 0	00 0	00 0	00 0	00 0	00 0	00 0	00 0	00 0	00 0	00 0	00 0	00 0	00 0	00 0	00 0	00 0	00 0	00 0	00 0	00 0	00 0	00 0
OTU944 0	00 0	00 0	00 0	00 0	00 0	00 0	00 0	00 0	00 0	00 0	00 0	00 0	00 0	00 0	00 0	00 0	00 0	00 0	00 0	00 0	00 0	00 0	00 0	00 0	00 0	00 0	00 0	00 0	00 0	00 0	00 0	00 0	00 0	00 0	00 0	00 0	00 0	00 0	00 0	00 0	00 0	00 0	00 0	00 0	00 0	00 0	00 0	00 0	00 0
OTU945 0	00 0	00 0	00 0	00 0	00 0	00 0	00 0	00 0	00 0	00 0	00 0	00 0	00 0	00 0	00 0	00 0	00 0	00 0	00 0	00 1	00 0	00 0	00 0	00 0	00 0	00 0	00 0	00 0	00 4	00 0	00 0	00 0	00 0	00 0	00 0	00 0	00 0	00 0	00 0	00 0	00 0	00 0	00 0	00 0	00 0	00 0	00 3	00 0	00 0
OTU946 0	00 0	00 0	00 0	00 0	00 0	00 0	00 0	00 0	00 0	00 0	00 0	00 0	00 0	00 0	00 0	00 0	00 0	00 0	00 0	00 0	00 0	00 0	00 0	00 0	00 0	00 0	00 0	00 0	00 0	00 0	00 0	00 0	00 0	00 0	00 0	00 0	00 0	00 0	00 0	00 0	00 0	00 0	00 0	00 0	00 0	00 0	00 0	00 0	00 0
OTU947 0	00 0	00 0	00 0	00 0	00 0	00 0	00 0	00 0	00 0	00 0	00 0	00 0	00 0	00 0	00 0	00 0	00 0	00 0	00 0	00 1	00 0	00 0	00 0	00 0	00 0	00 0	00 0	00 0	00 8	00 0	00 3	00 3	00 0	00 0	00 0	00 0	00 0	00 0	00 0	00 0	00 0	00 0	00 0	00 0	00 0	00 0	00 3	00 0	00 2
OTU948 0	00 0	00 0	00 0	00 0	00 0	00 0	00 0	00 0	00 0	00 0	00 0	00 0	00 0	00 0	00 0	00 0	00 0	00 0	00 0	00 0	00 0	00 0	00 0	00 0	00 0	00 0	00 0	00 0	00 3	00 0	00 0	00 0	00 0	00 0	00 0	00 0	00 0	00 0	00 0	00 0	00 0	00 0	00 0	00 0	00 1	00 0	00 2	00 0	00 0
OTU949 0	00 0	00 0	00 0	00 0	00 0	00 0	00 0	00 0	00 0	00 0	00 0	00 0	00 0	00 0	00 0	00 0	00 0	00 0	00 0	00 0	00 0	00 0	00 0	00 0	00 0	00 0	00 0	00 0	00 0	00 0	00 0	00 0	00 0	00 0	00 0	00 0	00 0	00 0	00 0	00 0	00 0	00 0	00 0	00 0	00 0	00 0	00 0	00 0	00 0
OTU950 0	00 0	00 0	00 0	00 0	00 0	00 0	00 0	00 0	00 0	00 0	00 0	00 0	00 0	00 0	00 0	00 0	00 0	00 0	00 0	00 0	00 0	00 0	00 0	00 0	00 0	00 0	00 0	00 0	00 0	00 0	00 0	00 0	00 0	00 0	00 0	00 0	00 0	00 0	00 0	00 0	00 0	00 0	00 0	00 0	00 0	00 0	00 0	00 0	00 0
OTU951 0	00 0	00 0	00 0	00 0	00 0	00 0	00 0	00 0	00 0	00 0	00 0	00 0	00 0	00 0	00 0	00 0	00 0	00 0	00 0	00 0	00 0	00 0	00 0	00 0	00 0	00 0	00 0	00 0	00 0	00 0	00 0	00 0	00 0	00 0	00 0	00 0	00 0	00 0	00 0	00 0	00 0	00 0	00 0	00 0	00 0	00 0	00 0	00 0	00 0
OTU952 0	00 0	00 0	00 0	00 0	00 0	00 0	00 0	00 0	00 0	00 0	00 0	00 0	00 0	00 0	00 0	00 0	00 0	00 0	00 0	00 0	00 0	00 0	00 0	00 0	00 0	00 0	00 0	00 0	00 0	00 0	00 0	00 0	00 0	00 0	00 0	00 0	00 0	00 0	00 0	00 0	00 0	00 0	00 0	00 0	00 0	00 0	00 0	00 0	00 0
OTU953 0	00 0	00 0	00 0	00 1	00 0	00 1	00 0	00 0	00 0	00 0	00 0	00 0	00 0	00 0	00 0	00 0	00 1	00 1	00 0	00 0	00 0	00 0	00 0	00 0	00 0	00 0	00 0	00 0	00 0	00 0	00 1	00 0	00 0	00 0	00 0	00 0	00 0	00 0	00 0	00 0	00 0	00 0	00 0	00 0	00 0	00 0	00 0	00 0	00 0
OTU954 0	00 0	00 0	00 0	00 0	00 0	00 0	00 0	00 0	00 0	00 0	00 0	00 0	00 0	00 0	00 0	00 0	00 0	00 0	00 0	00 0	00 0	00 0	00 0	00 0	00 0	00 0	00 0	00 0	00 0	00 0	00 0	00 0	00 0	00 0	00 0	00 0	00 0	00 0	00 0	00 0	00 0	00 0	00 0	00 0	00 0	00 0	00 0	00 0	00 0
OTU955 0	00 0	00 0	00 0	00 0	00 0	00 0	00 0	00 0	00 0	00 0	00 0	00 0	00 0	00 0	00 0	00 0	00 0	00 0	00 0	00 0	00 0	00 0	00 0	00 0	00 0	00 0	00 0	00 0	00 0	00 0	00 0	00 0	00 0	00 0	00 0	00 0	00 0	00 0	00 0	00 0	00 0	00 0	00 0	00 0	00 0	00 0	00 0	00 0	00 0
OTU956 0	00 0	00 0	00 0	00 0	00 0	00 0	00 0	00 0	00 0	00 0	00 0	00 0	00 0	00 0	00 0	00 0	00 0	00 0	00 0	00 0	00 0	00 0	00 0	00 0	00 0	00 0	00 0	00 0	00 0	00 0	00 0	00 0	00 0	00 0	00 0	00 0	00 0	00 0	00 0	00 0	00 0	00 0	00 0	00 0	00 0	00 0	00 0	00 0	00 0
OTU957 0	00 0	00 0	00 0	00 0	00 0	00 0	00 0	00 0	00 0	00 0	00 0	00 0	00 0	00 0	00 0	00 0	00 0	00 0	00 0	00 0	00 0	00 0	00 0	00 0	00 0	00 0	00 0	00 0	00 0	00 0	00 0	00 0	00 0	00 0	00 0	00 0	00 0	00 0	00 0	00 0	00 0	00 0	00 0	00 0	00 0	00 0	00 0	00 0	00 0
OTU958 0	00 0	00 0	00 0	00 0	00 0	00 0	00 0	00 0	00 0	00 0	00 0	00 0	00 0	00 0	00 0	00 0	00 0	00 0	00 0	00 0	00 0	00 0	00 0	00 0	00 0	00 0	00 0	00 0	00 0	00 0	00 0	00 0	00 0	00 0	00 0	00 0	00 0	00 0	00 0	00 0	00 0	00 0	00 0	00 0	00 0	00 0	00 0	00 0	00 0
OTU959 0	00 0	00 0	00 0	00 0	00 0	00 0	00 0	00 0	00 0	00 0	00 0	00 0	00 0	00 0	00 0	00 0	00 0	00 0	00 0	00 0	00 0	00 0	00 0	00 0	00 0	00 0	00 0	00 0	00 0	00 0	00 0	00 0	00 0	00 0	00 0	00 0	00 0	00 0	00 0	00 0	00 0	00 0	00 0	00 0	00 0	00 0	00 0	00 0	00 0
OTU960 0	00 0	00 0	00 0	00 0	00 0	00 0	00 0	00 0	00 0	00 0	00 0	00 0	00 0	00 0	00 0	00 0	00 0	00 0	00 0	00 4	00 0	00 0	00 0	00 0	00 0	00 0	00 0	00 0	00 5	00 1	00 0	00 0	00 0	00 0	00 0	00 0	00 0	00 0	00 0	00 0	00 1	00 0	00 0	00 0	00 0	00 0	00 3	00 0	00 0
OTU961 0	00 0	00 0	00 0	00 0	00 0	00 0	00 0	00 0	00 0	00 0	00 0	00 0	00 0	00 0	00 0	00 0	00 0	00 0	00 0	00 0	00 0	00 0	00 0	00 0	00 0	00 0	00 0	00 0	00 0	00 0	00 0	00 0	00 0	00 0	00 0	00 0	00 0	00 0	00 0	00 0	00 0	00 0	00 0	00 0	00 0	00 0	00 0	00 0	00 0
OTU962 0	00 0	00 0	00 0	00 0	00 0	00 0	00 0	00 0	00 0	00 0	00 0	00 0	00 0	00 0	00 0	00 0	00 0	00 0	00 0	00 0	00 0	00 0	00 0	00 0	00 0	00 0	00 0	00 0	00 0	00 0	00 0	00 0	00 0	00 0	00 0	00 0	00 0	00 0	00 0	00 0	00 0	00 0	00 0	00 0	00 0	00 0	00 0	00 0	00 0
OTU963 0	00 0	00 0	00 0	00 0	00 0	00 0	00 0	00 0	00 0	00 0	00 0	00 0	00 0	00 0	00 0	00 0	00 0	00 0	00 0	00 0	00 0	00 0	00 0	00 0	00 0	00 0	00 0	00 0	00 0	00 0	00 0	00 0	00 0	00 0	00 0	00 0	00 0	00 0	00 0	00 0	00 0	00 0	00 0	00 0	00 0	00 0	00 0	00 0	00 0
OTU964 0	00 0	00 0	00 0	00 0	00 0	00 0	00 0	00 0	00 0	00 0	00 0	00 0	00 0	00 0	00 0	00 0	00 0	00 0	00 0	00 0	00 0	00 0	00 0	00 0	00 0	00 0	00 0	00 0	00 0	00 0	00 0	00 5	00 0	00 3	00 0	00 0	00 1	00 3	00 0	00 0	00 0	00 0	00 0	00 0	00 0	00 0	00 0	00 0	00 0
OTU965 0	00 0	00 0	00 0	00 0	00 0	00 0	00 0	00 0	00 0	00 0	00 0	00 0	00 0	00 0	00 0	00 0	00 0	00 0	00 0	00 0	00 0	00 0	00 0	00 0	00 0	00 0	00 0	00 0	00 0	00 0	00 0	00 0	00 0	00 0	00 0	00 0	00 0	00 0	00 0	00 0	00 0	00 0	00 0	00 0	00 0	00 0	00 0	00 0	00 0
OTU966 0	00 0	00 0	00 0	00 0	00 0	00 0	00 0	00 0	00 0	00 0	00 0	00 0	00 0	00 0	00 0	00 0	00 0	00 0	00 0	00 0	00 0	00 0	00 0	00 0	00 0	00 0	00 0	00 0	00 0	00 0	00 0	00 0	00 0	00 0	00 0	00 0	00 0	00 0	00 0	00 0	00 0	00 0	00 0	00 0	00 0	00 0	00 0	00 0	00 0
OTU967 0	00 0	00 0	00 0	00 0	00 0	00 0	00 0	00 0	00 0	00 0	00 0	00 0	00 0	00 0	00 0	00 0	00 0	00 0	00 0	00 0	00 0	00 0	00 0	00 0	00 0	00 0	00 0	00 0	00 0	00 0	00 0	00 0	00 0	00 0	00 0	00 0	00 0	00 0	00 0	00 0	00 0	00 0	00 0	00 0	00 0	00 0	00 0	00 0	00 0
OTU968 0	00 0	00 0	00 0	00 0	00 0	00 0	00 0	00 0	00 0	00 0	00 0	00 0	00 0	00 0	00 0	00 0	00 0	00 0	00 0	00 0	00 0	00 0	00 0	00 0	00 0	00 0	00 0	00 0	00 0	00 4	00 0	00 0	00 0	00 0	00 0	00 0	00 0	00 0	00 0	00 0	00 0	00 0	00 0	00 0	00 0	00 0	00 0	00 3	00 0
OTU969 0	00 0	00 0	00 0	00 0	00 0	00 0	00 0	00 0	00 0	00 0	00 0	00 0	00 0	00 0	00 0	00 0	00 0	00 0	00 0	00 0	00 0	00 0	00 0	00 0	00 0	00 0	00 0	00 0	00 0	00 0	00 0	00 0	00 0	00 0	00 0	00 0	00 0	00 0	00 0	00 0	00 0	00 0	00 0	00 0	00 0	00 0	00 0	00 0	00 0
OTU970 0	00 0	00 0	00 0	00 0	00 0	00 0	00 0	00 0	00 0	00 0	00 0	00 0	00 0	00 0	00 0	00 0	00 0	00 0	00 0	00 0	00 0	00 0	00 0	00 0	00 0	00 0	00 0	00 0	00 0	00 0	00 0	00 0	00 0	00 0	00 0	00 0	00 0	00 0	00 0	00 0	00 0	00 0	00 0	00 0	00 0	00 0	00 0	00 0	00 0
OTU971 0	00 0	00 0	00 0	00 0	00 0	00 0	00 0	00 0	00 0	00 0	00 0	00 0	00 0	00 0	00 0	00 0	00 0	00 0	00 0	00 0	00 0	00 0	00 0	00 0	00 0	00 0	00 0	00 0	00 0	00 0	00 0	00 0	00 0	00 0	00 0	00 0	00 0	00 0	00 0	00 0	00 0	00 0	00 0	00 0	00 0	00 0	00 0	00 0	00 0
OTU972 0	00 0	00 0	00 0	00 0	00 0	00 0	00 0	00 0	00 0	00 0	00 0	00 0	00 0	00 0	00 0	00 0	00 0	00 0	00 0	00 0	00 0	00 0	00 0	00 0	00 0	00 0	00 0	00 0	00 0	00 0	00 0	00 0	00 0	00 0	00 0	00 0	00 0	00 1	00 0	00 0	00 0	00 0	00 0	00 0	00 0	00 0	00 0	00 0	00 0
OTU973 0	00 0	00 0	00 0	00 0	00 0	00 0	00 0	00 0	00 0	00 0	00 0	00 0	00 0	00 0	00 0	00 0	00 0	00 0	00 0	00 0	00 0	00 0	00 0	00 0	00 0	00 0	00 0	00 0	00 0	00 0	00 0	00 0	00 0	00 0	00 0	00 0	00 0	00 0	00 0	00 0	00 0	00 0	00 0	00 0	00 0	00 0	00 0	00 0	00 0
OTU974 0	00 0	00 0	00 0	00 0	00 0	00 0	00 0	00 0	00 0	00 0	00 0	00 0	00 0	00 0	00 0	00 0	00 0	00 0	00 0	00 0	00 0	00 0	00 0	00 0	00 0	00 0	00 0	00 0	00 0	00 0	00 0	00 0	00 0	00 0	00 0	00 0	00 0	00 0	00 0	00 0	00 0	00 0	00 0	00 0	00 0	00 0	00 0	00 0	00 0
OTU975 0	00 0	00 0	00 0	00 0	00 0	00 0	00 0	00 0	00 0	00 0	00 0	00 0	00 0	00 0	00 0	00 0	00 0	00 0	00 0	00 0	00 0	00 0	00 0	00 0	00 0	00 0	00 0	00 0	00 0	00 0	00 0	00 0	00 0	00 0	00 0	00 0	00 0	00 0	00 0	00 0	00 0	00 0	00 0	00 0	00 0	00 0	00 0	00 0	00 0
OTU976 0	00 0	00 0	00 0	00 0	00 0	00 0	00 0	00 0	00 0	00 0	00 0	00 0	00 0	00 0	00 0	00 0	00 0	00 0	00 0	00 0	00 0	00 0	00 0	00 0	00 0	00 0	00 0	00 0	00 0	00 0	00 0	00 0	00 0	00 0	00 0	00 0	00 0	00 0	00 0	00 0	00 0	00 0	00 0	00 0	00 0	00 0	00 0	00 0	00 0
OTU977 0	00 0	00 0	00 0	00 0	00 0	00 0	00 0	00 0	00 0	00 0	00 0	00 0	00 0	00 0	00 0	00 0	00 0	00 0	00 0	00 0	00 0	00 0	00 0	00 0	00 0	00 0	00 0	00 0	00 0	00 0	00 0	00 0	00 0	00 0	00 0	00 0	00 0	00 0	00 0	00 0	00 0	00 0	00 0	00 0	00 0	00 0	00 0	00 0	00 0
OTU978 0	00 0	00 0	00 0	00 0	00 0	00 0	00 0	00 0	00 0	00 0	00 0	00 0	00 0	00 0	00 0	00 0	00 0	00 0	00 0	00 0	00 0	00 0	00 0	00 0	00 0	00 0	00 0	00 0	00 0	00 0	00 0	00 0	00 0	00 0	00 0	00 0	00 0	00 0	00 0	00 0	00 0	00 0	00 0	00 0	00 0	00 0	00 0	00 0	00 0
OTU979 0	00 0	00 0	00 0	00 0	00 0	00 0	00 0	00 0	00 0	00 0	00 0	00 0	00 0	00 0	00 0	00 0	00 0	00 0	00 0	00 0	00 0	00 0	00 0	00 0	00 0	00 0	00 0	00 0	00 0	00 0	00 0	00 0	00 0	00 0	00 0	00 0	00 1	00 0	00 0	00 0	00 0	00 0	00 0	00 0	00 0	00 0	00 0	00 0	00 0
OTU980 0	00 0	00 0	00 0	00 0	00 0	00 0	00 0	00 0	00 0	00 0	00 0	00 0	00 0	00 0	00 0	00 0	00 0	00 0	00 0	00 0	00 0	00 0	00 0	00 0	00 0	00 0	00 0	00 0	00 0	00 0	00 0	00 0	00 0	00 0	00 0	00 0	00 0	00 0	00 0	00 0	00 0	00 0	00 0	00 0	00 0	00 0	00 0	00 0	00 0
OTU981 0	00 0	00 0	00 0	00 0	00 0	00 0	00 0	00 0	00 0	00 0	00 0	00 0	00 0	00 0	00 0	00 0	00 0	00 0	00 0	00 0	00 0	00 0	00 0	00 0	00 0	00 0	00 0	00 0	00 0	00 0	00 0	00 0	00 0	00 0	00 0	00 0	00 0	00 0	00 0	00 0	00 0	00 0	00 0	00 0	00 0	00 0	00 0	00 0	00 0
OTU982 0	00 0	00 0	00 0	00 0	00 0	00 0	00 0	00 0	00 0	00 0	00 0	00 0	00 0	00 0	00 0	00 0	00 0	00 0	00 0	00 0	00 0	00 0	00 0	00 0	00 0	00 0	00 0	00 0	00 0	00 0	00 0	00 0	00 0	00 0	00 0	00 0	00 0	00 0	00 0	00 0	00 0	00 2	00 0	00 0	00 0	00 0	00 0	00 0	00 0
OTU983 0	00 0	00 0	00 0	00 0	00 0	00 0	00 0	00 0	00 0	00 0	00 0	00 0	00 0	00 0	00 0	00 0	00 0	00 0	00 0	00 0	00 0	00 0	00 0	00 0	00 0	00 0	00 0	00 0	00 0	00 0	00 0	00 0	00 0	00 0	00 0	00 0	00 0	00 0	00 0	00 0	00 0	00 0	00 0	00 0	00 0	00 0	00 0	00 0	00 0
OTU984 0	00 0	00 0	00 0	00 0	00 0	00 0	00 0	00 0	00 0	00 0	00 0	00 0	00 0	00 0	00 0	00 0	00 0	00 0	00 0	00 0	00 0	00 0	00 0	00 0	00 0	00 0	00 0	00 0	00 0	00 0	00 0	00 0	00 0	00 0	00 0	00 0	00 0	00 0	00 0	00 0	00 0	00 0	00 0	00 0	00 0	00 0	00 0	00 0	00 0
OTU985 0	00 0	00 0	00 0	00 0	00 0	00 0	00 0	00 0	00 0	00 0	00 0	00 0	00 0	00 0	00 0	00 0	00 0	00 0	00 0	00 0	00 0	00 0	00 0	00 0	00 0	00 0	00 0	00 0	00 0	00 0	00 0	00 0	00 0	00 0	00 0	00 0	00 0	00 0	00 0	00 0	00 0	00 1	00 0	00 0	00 0	00 0	00 0	00 0	00 0
OTU986 0	00 0	00 0	00 0	00 0	00 0	00 0	00 0	00 0	00 0	00 0	00 0	00 0	00 0	00 0	00 0	00 0	00 0	00 0	00 0	00 0	00 0	00 0	00 0	00 0	00 0	00 0	00 0	00 0	00 0	00 0	00 0	00 0	00 0	00 0	00 0	00 0	00 0	00 0	00 0	00 0	00 0	00 1	00 0	00 0	00 0	00 0	00 0	00 0	00 0
OTU987 0	00 0	00 0	00 0	00 0	00 0	00 0	00 0	00 0	00 0	00 0	00 0	00 0	00 0	00 0	00 0	00 0	00 0	00 0	00 0	00 0	00 0	00 0	00 0	00 0	00 0	00 0	00 0	00 0	00 0	00 0	00 0	00 0	00 0	00 0	00 0	00 0	00 0	00 0	00 0	00 0	00 0	00 0	00 0	00 0	00 0	00 0	00 0	00 0	00 0
OTU988 0	00 0	00 0	00 0	00 1	00 0	00 1	00 0	00 0	00 0	00 0	00 0	00 0	00 0	00 0	00 0	00 0	00 0	00 0	00 0	00 0	00 0	00 0	00 0	00 0	00 0	00 0	00 0	00 0	00 0	00 0	00 0	00 0	00 0	00 0	00 0	00 0	00 0	00 0	00 0	00 0	00 0	00 0	00 0	00 0	00 0	00 0	00 0	00 0	00 0
OTU989 0	00 0	00 0	00 0	00 0	00 0	00 0	00 0	00 0	00 0	00 0	00 0	00 0	00 0	00 0	00 0	00 0	00 0	00 0	00 0	00 0	00 0	00 0	00 0	00 0	00 0	00 0	00 0	00 0	00 0	00 0	00 0	00 0	00 0	00 0	00 0	00 0	00 0	00 0	00 0	00 0	00 0	00 0	00 0	00 0	00 0	00 0	00 0	00 0	00 0
OTU990 0	00 0	00 0	00 0	00 0	00 0	00 0	00 0	00 0	00 0	00 0	00 0	00 0	00 0	00 0	00 0	00 0	00 0	00 0	00 0	00 0	00 0	00 0	00 0	00 0	00 0	00 0	00 0	00 0	00 0	00 0	00 0	00 0	00 0	00 0	00 0	00 0	00 0	00 0	00 0	00 0	00 0	00 0	00 0	00 0	00 0	00 0	00 0	00 0	00 0
OTU991 0	00 0	00 0	00 0	00 0	00 0	00 0	00 0	00 0	00 0	00 0	00 0	00 0	00 0	00 0	00 0	00 0	00 0	00 0	00 0	00 0	00 0	00 0	00 0	00 0	00 0	00 0	00 0	00 0	00 0	00 0	00 0	00 0	00 0	00 0	00 0	00 0	00 0	00 0	00 0	00 0	00 0	00 0	00 0	00 0	00 0	00 0	00 0	00 0	00 0
OTU992 0	00 0	00 0	00 0	00 0	00 0	00 0	00 0	00 0	00 0	00 0	00 0	00 0	00 0	00 0	00 0	00 0	00 0	00 0	00 0	00 0	00 0	00 0	00 0	00 0	00 0	00 0	00 0	00 0	00 0	00 0	00 0	00 0	00 0	00 0	00 0	00 0	00 0	00 0	00 0	00 0	00 0	00 0	00 0	00 0	00 0	00 0	00 0	00 0	00 0
OTU993 0	00 0	00 0	00 0	00 0	00 0	00 0	00 0	00 0	00 0	00 0	00 0	00 0	00 0	00 0	00 0	00 0	00 0	00 0	00 0	00 0	00 0	00 0	00 0	00 0	00 0	00 0	00 0	00 0	00 0	00 0	00 0	00 0	00 0	00 0	00 0	00 0	00 0	00 0	00 0	00 0	00 0	00 0	00 0	00 0	00 0	00 0	00 0	00 0	00 0
OTU994 0	00 0	00 0	00 0	00 0	00 0	00 0	00 0	00 0	00 0	00 0	00 0	00 0	00 0	00 0	00 0	00 0	00 0	00 0	00 0	00 0	00 0	00 0	00 0	00 0	00 0	00 0	00 0	00 0	00 0	00 0	00 0	00 0	00 0	00 0	00 0	00 0	00 0	00 0	00 0	00 2	00 0	00 0	00 0	00 3	00 0	00 0	00 0	00 0	00 0
OTU995 0	00 0	00 0	00 0	00 0	00 0	00 0	00 0	00 0	00 0	00 0	00 0	00 0	00 0	00 0	00 0	00 0	00 0	00 0	00 0	00 0	00 0	00 0	00 0	00 0	00 0	00 0	00 0	00 0	00 0	00 0	00 0	00 0	00 0	00 0	00 0	00 0	00 0	00 0	00 0	00 0	00 0	00 0	00 0	00 0	00 0	00 0	00 0	00 0	00 0
OTU996 0	00 0	00 0	00 0	00 0	00 0	00 0	00 0	00 0	00 0	00 0	00 0	00 0	00 0	00 0	00 0	00 0	00 0	00 0	00 0	00 0	00 0	00 0	00 0	00 0	00 0	00 0	00 0	00 0	00 0	00 0	00 0	00 0	00 0	00 0	00 0	00 0	00 0	00 0	00 0	00 0	00 0	00 0	00 0	00 0	00 0	00 0	00 0	00 0	00 0
OTU997 0	00 0	00 0	00 0	00 0	00 0	00 0	00 0	00 0	00 0	00 0	00 0	00 0	00 0	00 0	00 0	00 0	00 0	00 0	00 0	00 0	00 0	00 0	00 0	00 0	00 0	00 0	00 0	00 0	00 0	00 0	00 0	00 0	00 0	00 0	00 0	00 0	00 0	00 0	00 0	00 0	00 0	00 0	00 0	00 0	00 0	00 0	00 0	00 0	00 0
OTU998 0	00 4	00 0	00 0	00 0	00 0	00 0	00 0	00 2	00 0	00 4	00 1	00 15	00 0	00 0	00 1	00 7	00 0	00 12	00 4	00 0	00 0	00 0	00 0	00 0	00 0	00 0	00 0	00 0	00 0	00 0	00 2	00 1	00 0	00 0	00 0	00 18	00 0	00 0	00 0	00 0	00 0	00 0	00 0	00 0	00 1	00 0	00 0	00 0	00 0
OTU999 0	00 0	00 0	00 0	00 0	00 0	00 0	00 0	00 0	00 0	00 0	00 0	00 0	00 0	00 0	00 0	00 0	00 0	00 0	00 0	00 0	00 0	00 0	00 0	00 0	00 0	00 0	00 0	00 0	00 0	00 0	00 0	00 0	00 0	00 0	00 0	00 0	00 0	00 0	00 0	00 0	00 0	00 0	00 0	00 0	00 0	00 0	00 0	00 0	00 0
OTU1000 0	00 0	00 0	00 0	00 0	00 0	00 0	00 0	00 0	00 0	00 0	00 0	00 0	00 0	00 0	00 0	00 0	00 0	00 0	00 0	00 0	00 0	00 0	00 0	00 0	00 0	00 0	00 0	00 0	00 0	00 0	00 0	00 0	00 0	00 0	00 0	00 0	00 0	00 0	00 0	00 0	00 0	00 0	00 0	00 0	00 0	00 0	00 0	00 0	00 0
OTU1001 0	00 0	00 0	00 0	00 0	00 0	00 0	00 0	00 0	00 0	00 0	00 0	00 0	00 0	00 0	00 0	00 0	00 0	00 0	00 0	00 0	00 0	00 0	00 0	00 0	00 0	00 0	00 0	00 0	00 0	00 0	00 0	00 0	00 0	00 0	00 0	00 0	00 0	00 0	00 0	00 0	00 0	00 0	00 0	00 0	00 0	00 0	00 0	00 0	00 0
OTU1002 0	00 0	00 0	00 0	00 0	00 0	00 0	00 0	00 0	00 0	00 0	00 0	00 0	00 0	00 0	00 0	00 0	00 0	00 0	00 0	00 0	00 0	00 2	00 0	00 0	00 0	00 0	00 0	00 0	00 0	00 0	00 0	00 8	00 0	00 0	00 0	00 0	00 0	00 0	00 0	00 0	00 0	00 0	00 0	00 0	00 0	00 0	00 0	00 0	00 0
OTU1003 0	00 0	00 0	00 0	00 0	00 0	00 0	00 0	00 0	00 0	00 0	00 0	00 0	00 0	00 0	00 0	00 0	00 0	00 0	00 0	00 0	00 0	00 0	00 0	00 0	00 0	00 0	00 0	00 0	00 0	00 0	00 0	00 0	00 0	00 0	00 0	00 0	00 0	00 0	00 0	00 0	00 0	00 0	00 0	00 0	00 0	00 0	00 0	00 0	00 0
OTU1004 0	00 0	00 0	00 0	00 0	00 0	00 0	00 0	00 0	00 0	00 0	00 0	00 0	00 0	00 0	00 0	00 0	00 0	00 0	00 0	00 0	00 0	00 0	00 0	00 0	00 0	00 0	00 0	00 0	00 0	00 0	00 0	00 0	00 0	00 0	00 0	00 0	00 0	00 0	00 0	00 0	00 0	00 0	00 0	00 0	00 0	00 0	00 0	00 0	00 0
OTU1005 0	00 0	00 0	00 0	00 0	00 0	00 0	00 0	00 0	00 0	00 0	00 0	00 0	00 0	00 0	00 0	00 0	00 0	00 0	00 0	00 0	00 0	00 0	00 0	00 0	00 0	00 0	00 0	00 0	00 0	00 0	00 0	00 0	00 0	00 0	00 0	00 0	00 0	00 0	00 0	00 0	00 0	00 0	00 0	00 0	00 0	00 0	00 0	00 0	00 0
OTU1006 0	00 0	00 0	00 0	00 0	00 0	00 0	00 0	00 0	00 0	00 0	00 0	00 0	00 0	00 0	00 0	00 0	00 0	00 0	00 0	00 0	00 0	00 0	00 0	00 0	00 0	00 0	00 0	00 0	00 0	00 0	00 0	00 0	00 0	00 0	00 0	00 0	00 0	00 0	00 0	00 0	00 0	00 0	00 0	00 0	00 0	00 0	00 0	00 0	00 0
OTU1007 0	00 0	00 0	00 0	00 0	00 0	00 0	00 0	00 0	00 0	00 0	00 0	00 0	00 0	00 0	00 0	00 0	00 0	00 0	00 0	00 0	00 0	00 0	00 0	00 0	00 0	00 0	00 0	00 0	00 0	00 0	00 0	00 0	00 0	00 0	00 0	00 0	00 0	00 0	00 0	00 0	00 0	00 0	00 0	00 0	00 0	00 0	00 0	00 0	00 0
OTU1008 0	00 0	00 0	00 0	00 0	00 0	00 0	00 0	00 0	00 0	00 0	00 0	00 0	00 0	00 0	00 0	00 0	00 0	00 0	00 0	00 0	00 0	00 0	00 0	00 0	00 0	00 0	00 0	00 0	00 0	00 0	00 0	00 0	00 0	00 0	00 0	00 0	00 0	00 0	00 0	00 0	00 0	00 0	00 0	00 0	00 0	00 0	00 0	00 0	00 0
OTU1009 0	00 0	00 0	00 0	00 0	00 0	00 0	00 0	00 0	00 0	00 0	00 0	00 0	00 0	00 0	00 0	00 0	00 0	00 0	00 0	00 0	00 0	00 0	00 0	00 0	00 0	00 0	00 0	00 0	00 0	00 0	00 0	00 0	00 0	00 0	00 0	00 0	00 0	00 0	00 0	00 0	00 0	00 0	00 0	00 0	00 0	00 0	00 0	00 0	00 0
OTU1010 0	00 0	00 0	00 0	00 0	00 0	00 0	00 0	00 0	00 0	00 0	00 0	00 0	00 0	00 0	00 0	00 0	00 0	00 0	00 0	00 0	00 0	00 0	00 0	00 0	00 0	00 0	00 0	00 0	00 0	00 0	00 0	00 0	00 0	00 0	00 0	00 0	00 0	00 0	00 0	00 0	00 0	00 0	00 0	00 0	00 0	00 0	00 0	00 0	00 0
OTU1011 0	00 0	00 0	00 0	00 0	00 0	00 0	00 0	00 0	00 0	00 0	00 0	00 0	00 0	00 0	00 0	00 0	00 0	00 0	00 0	00 0	00 0	00 0	00 0	00 0	00 0	00 0	00 0	00 0	00 0	00 0	00 0	00 0	00 0	00 0	00 0	00 0	00 0	00 0	00 0	00 0	00 0	00 0	00 0	00 0	00 0	00 0	00 0	00 0	00 0
OTU1012 0	00 0	00 0	00 0	00 0	00 0	00 0	00 0	00 0	00 0	00 0	00 0	00 0	00 0	00 0	00 0	00 0	00 0	00 0	00 0	00 0	00 0	00 0	00 0	00 0	00 0	00 0	00 0	00 0	00 0	00 0	00 0	00 0	00 0	00 0	00 0	00 0	00 0	00 0	00 0	00 0	00 0	00 0	00 0	00 0	00 0	00 0	00 0	00 0	00 0
OTU1013 0	00 0	00 0	00 0	00 0	00 0	00 0	00 0	00 0	00 0	00 0	00 0	00 0	00 0	00 0	00 0	00 0	00 0	00 0	00 0	00 0	00 0	00 0	00 0	00 0	00 0	00 0	00 0	00 0	00 0	00 0	00 0	00 0	00 0	00 0	00 0	00 0	00 0	00 0	00 0	00 0	00 0	00 0	00 0	00 0	00 0	00 0	00 0	00 0	00 0
OTU1014 0	00 0	00 0	00 0	00 0	00 0	00 0	00 0	00 0	00 0	00 0	00 0	00 0	00 0	00 0	00 0	00 0	00 0	00 0	00 0	00 0	00 0	00 0	00 0	00 0	00 0	00 0	00 0	00 0	00 0	00 0	00 0	00 0	00 0	00 0	00 0	00 0	00 0	00 0	00 0	00 0	00 0	00 0	00 0	00 0	00 0	00 0	00 0	00 0	00 0
OTU1015 0	00 0	00 0	00 0	00 0	00 0	00 0	00 0	00 0	00 0	00 0	00 0	00 0	00 0	00 0	00 0	00 0	00 0	00 0	00 0	00 0	00 0	00 0	00 0	00 0	00 0	00 0	00 0	00 0	00 0	00 0	00 0	00 0	00 0	00 0	00 0	00 0	00 0	00 0	00 0	00 0	00 0	00 0	00 0	00 0	00 0	00 0	00 0	00 0	00 0
OTU1016 0	00 0	00 0	00 0	00 0	00 0	00 0	00 0	00 0	00 0	00 0	00 0	00 0	00 0	00 0	00 0	00 0	00 0	00 0	00 0	00 0	00 0	00 0	00 0	00 0	00 0	00 0	00 0	00 0	00 0	00 0	00 0	00 0	00 0	00 0	00 0	00 0	00 0	00 0	00 0	00 0	00 0	00 0	00 0	00 0	00 0	00 0	00 0	00 0	00 0
OTU1017 0	00 0	00 0	00 0	00 0	00 0	00 0	00 0	00 0	00 0	00 0	00 0	00 0	00 0	00 0	00 0	00 0	00 0	00 0	00 0	00 0	00 0	00 0	00 0	00 0	00 0	00 0	00 0	00 0	00 0	00 0	00 0	00 0	00 0	00 0	00 0	00 0	00 0	00 0	00 0	00 0	00 0	00 4	00 0	00 0	00 0	00 0	00 0	00 0	00 0
OTU1018 0	00 0	00 0	00 0	00 0	00 0	00 0	00 0	00 0	00 0	00 0	00 0	00 0	00 0	00 0	00 0	00 0	00 0	00 0	00 0	00 0	00 0	00 0	00 0	00 0	00 0	00 0	00 0	00 0	00 0	00 0	00 0	00 0	00 0	00 0	00 0	00 0	00 0	00 0	00 0	00 0	00 0	00 0	00 0	00 0	00 0	00 0	00 0	00 0	00 0
OTU1019 0	00 0	00 0	00 0	00 0	00 0	00 0	00 0	00 0	00 0	00 0	00 0	00 0	00 0	00 0	00 0	00 0	00 0	00 0	00 0	00 0	00 0	00 0	00 0	00 0	00 0	00 0	00 0	00 0	00 0	00 0	00 0	00 0	00 0	00 0	00 0	00 0	00 0	00 0	00 0	00 0	00 0	00 0	00 0	00 0	00 0	00 0	00 0	00 0	00 0
OTU1020 0	00 0	00 0	00 3	00 0	00 0	00 0	00 0	00 0	00 0	00 0	00 0	00 0	00 0	00 0	00 0	00 0	00 0	00 0	00 0	00 0	00 0	00 0	00 0	00 0	00 0	00 0	00 0	00 0	00 0	00 0	00 0	00 0	00 1	00 0	00 0	00 0	00 0	00 0	00 0	00 0	00 0	00 0	00 0	00 0	00 0	00 0	00 0	00 0	00 0
OTU1021 0	00 0	00 0	00 0	00 0	00 0	00 0	00 0	00 0	00 0	00 0	00 0	00 0	00 0	00 0	00 0	00 0	00 0	00 0	00 0	00 0	00 0	00 0	00 0	00 0	00 0	00 0	00 0	00 0	00 0	00 0	00 0	00 0	00 0	00 0	00 0	00 0	00 0	00 0	00 0	00 0	00 0	00 0	00 0	00 0	00 0	00 0	00 0	00 0	00 0
OTU1022 0	00 0	00 0	00 0	00 0	00 0	00 0	00 0	00 0	00 0	00 0	00 0	00 0	00 0	00 0	00 0	00 0	00 0	00 0	00 0	00 0	00 0	00 0	00 0	00 0	00 0	00 0	00 0	00 0	00 0	00 0	00 0	00 0	00 0	00 0	00 0	00 0	00 0	00 0	00 0	00 0	00 0	00 0	00 0	00 0	00 0	00 0	00 0	00 0	00 0
OTU1023 0	00 0	00 0	00 0	00 0	00 0	00 0	00 0	00 0	00 0	00 0	00 0	00 0	00 0	00 0	00 0	00 0	00 0	00 0	00 0	00 0	00 0	00 0	00 0	00 0	00 0	00 0	00 0	00 0	00 0	00 0	00 0	00 0	00 0	00 0	00 0	00 0	00 0	00 0	00 0	00 0	00 0	00 0	00 0	00 0	00 0	00 0	00 0	00 0	00 0
OTU1024 0	00 3	00 0	00 1	00 0	00 0	00 2	00 0	00 0	00 0	00 0	00 0	00 0	00 0	00 0	00 0	00 0	00 0	00 0	00 0	00 0	00 0	00 0	00 0	00 0	00 0	00 0	00 0	00 0	00 0	00 0	00 0	00 0	00 0	00 0	00 0	00 0	00 0	00 0	00 0	00 0	00 0	00 0	00 0	00 0	00 0	00 0	00 0	00 0	00 0
OTU1025 0	00 0	00 0	00 0	00 0	00 0	00 0	00 0	00 0	00 0	00 0	00 0	00 0	00 0	00 0	00 0	00 0	00 3	00 5	00 1	00 0	00 0	00 0	00 0	00 0	00 0	00 0	00 0	00 0	00 0	00 0	00 6	00 8	00 0	00 0	00 0	00 0	00 1	00 0	00 0	00 0	00 0	00 0	00 0	00 0	00 0	00 0	00 0	00 0	00 0
OTU1026 0	00 0	00 0	00 0	00 0	00 0	00 0	00 0	00 0	00 0	00 0	00 0	00 0	00 0	00 0	00 0	00 0	00 0	00 0	00 0	00 0	00 0	00 0	00 0	00 0	00 0	00 0	00 0	00 0	00 0	00 0	00 0	00 0	00 0	00 0	00 0	00 0	00 0	00 0	00 0	00 0	00 0	00 0	00 0	00 0	00 0	00 0	00 0	00 0	00 0
OTU1027 0	00 0	00 0	00 3	00 0	00 0	00 0	00 0	00 0	00 0	00 0	00 0	00 0	00 0	00 0	00 0	00 0	00 0	00 0	00 0	00 0	00 0	00 0	00 0	00 0	00 0	00 0	00 0	00 0	00 0	00 0	00 0	00 0	00 0	00 0	00 0	00 0	00 0	00 0	00 0	00 0	00 0	00 0	00 0	00 0	00 0	00 0	00 0	00 0	00 0
OTU1028 1	00 0	00 0	00 0	00 0	00 0	00 0	00 0	00 0	00 0	00 0	00 0	00 0	00 0	00 0	00 0	00 0	00 0	00 0	00 0	00 0	00 0	00 0	00 0	00 0	00 0	00 0	00 0	00 0	00 0	00 0	00 0	00 0	00 0	00 0	00 0	00 0	00 0	00 0	00 0	00 0	00 0	00 0	00 0	00 0	00 0	00 0	00 0	00 0	00 0
OTU1029 0	00 0	00 0	00 0	00 0	00 0	00 0	00 0	00 0	00 0	00 0	00 0	00 0	00 0	00 0	00 0	00 0	00 0	00 0	00 0	00 0	00 0	00 0	00 0	00 0	00 0	00 0	00 0	00 0	00 0	00 0	00 0	00 0	00 0	00 0	00 0	00 0	00 0	00 0	00 0	00 0	00 0	00 0	00 0	00 0	00 0	00 0	00 1	00 0	00 0
OTU1030 0	00 0	00 0	00 0	00 0	00 0	00 0	00 0	00 0	00 0	00 0	00 0	00 0	00 0	00 0	00 0	00 0	00 0	00 0	00 0	00 0	00 0	00 0	00 0	00 0	00 0	00 0	00 0	00 0	00 0	00 0	00 0	00 0	00 0	00 0	00 0	00 0	00 0	00 0	00 0	00 0	00 0	00 0	00 0	00 0	00 0	00 0	00 0	00 0	00 0
OTU1031 0	00 0	00 0	00 0	00 0	00 0	00 0	00 0	00 0	00 0	00 0	00 0	00 0	00 0	00 0	00 0	00 0	00 0	00 0	00 0	00 0	00 0	00 0	00 0	00 0	00 0	00 0	00 0	00 0	00 0	00 0	00 0	00 0	00 0	00 0	00 0	00 0	00 0	00 0	00 0	00 0	00 0	00 0	00 0	00 0	00 0	00 0	00 0	00 0	00 0
OTU1032 0	00 0	00 0	00 0	00 0	00 0	00 0	00 0	00 0	00 0	00 0	00 0	00 0	00 0	00 0	00 0	00 0	00 0	00 0	00 0	00 0	00 0	00 0	00 0	00 0	00 0	00 0	00 0	00 0	00 0	00 0	00 0	00 0	00 0	00 0	00 0	00 0	00 0	00 0	00 0	00 0	00 0	00 0	00 0	00 0	00 0	00 0	00 0	00 0	00 0
OTU1033 0	00 0	00 0	00 0	00 0	00 0	00 0	00 0	00 0	00 0	00 0	00 0	00 0	00 0	00 0	00 0	00 0	00 0	00 0	00 0	00 0	00 0	00 0	00 0	00 0	00 0	00 0	00 0	00 0	00 0	00 0	00 0	00 0	00 0	00 0	00 0	00 0	00 0	00 0	00 0	00 0	00 0	00 0	00 0	00 0	00 0	00 0	00 0	00 0	00 0
OTU1034 0	00 0	00 0	00 0	00 0	00 0	00 0	00 0	00 0	00 0	00 0	00 0	00 0	00 0	00 0	00 0	00 0	00 0	00 0	00 0	00 0	00 0	00 0	00 0	00 0	00 0	00 0	00 0	00 0	00 0	00 0	00 0	00 0	00 0	00 0	00 0	00 0	00 0	00 0	00 0	00 0	00 0	00 0	00 0	00 0	00 0	00 0	00 0	00 0	00 0
OTU1035 0	00 0	00 0	00 0	00 0	00 0	00 0	00 0	00 0	00 0	00 0	00 0	00 0	00 0	00 0	00 0	00 0	00 0	00 0	00 0	00 0	00 0	00 0	00 0	00 0	00 0	00 0	00 0	00 0	00 0	00 0	00 0	00 0	00 0	00 0	00 0	00 0	00 0	00 0	00 0	00 0	00 0	00 0	00 0	00 0	00 0	00 0	00 0	00 0	00 0
OTU1036 0	00 0	00 0	00 0	00 0	00 0	00 0	00 0	00 0	00 0	00 0	00 0	00 0	00 0	00 0	00 0	00 0	00 0	00 0	00 0	00 0	00 0	00 0	00 0	00 0	00 0	00 0	00 0	00 0	00 0	00 0	00 0	00 0	00 0	00 0	00 0	00 0	00 0	00 0	00 0	00 0	00 0	00 0	00 0	00 0	00 0	00 0	00 0	00 0	00 0
OTU1037 0	00 0	00 0	00 0	00 0	00 0	00 0	00 0	00 0	00 0	00 0	00 0	00 0	00 0	00 0	00 0	00 0	00 0	00 0	00 0	00 0	00 0	00 0	00 0	00 0	00 0	00 0	00 0	00 0	00 0	00 0	00 0	00 0	00 0	00 0	00 0	00 0	00 0	00 0	00 0	00 0	00 0	00 0	00 0	00 0	00 0	00 0	00 0	00 0	00 0
OTU1038 0	00 0	00 0	00 0	00 0	00 0	00 0	00 0	00 0	00 0	00 0	00 0	00 0	00 0	00 0	00 0	00 0	00 0	00 0	00 0	00 0	00 0	00 0	00 0	00 0	00 0	00 0	00 0	00 0	00 0	00 0	00 0	00 0	00 0	00 0	00 0	00 0	00 0	00 0	00 0	00 0	00 0	00 0	00 0	00 0	00 0	00 0	00 0	00 0	00 0
OTU1039 0	00 0	00 0	00 0	00 0	00 0	00 0	00 0	00 0	00 0	00 0	00 0	00 0	00 0	00 0	00 0	00 0	00 0	00 0	00 0	00 0	00 0	00 0	00 0	00 0	00 0	00 0	00 0	00 0	00 0	00 0	00 0	00 0	00 0	00 0	00 0	00 0	00 0	00 0	00 0	00 0	00 0	00 0	00 0	00 0	00 0	00 0	00 0	00 0	00 0
OTU1040 0	00 0	00 0	00 0	00 0	00 0	00 0	00 0	00 0	00 0	00 0	00 0	00 0	00 0	00 0	00 0	00 0	00 0	00 0	00 0	00 0	00 0	00 0	00 0	00 0	00 0	00 0	00 0	00 0	00 0	00 0	00 0	00 0	00 0	00 0	00 0	00 0	00 0	00 0	00 0	00 0	00 0	00 0	00 0	00 0	00 0	00 0	00 0	00 0	00 0
OTU1041 0	00 0	00 0	00 0	00 0	00 0	00 0	00 0	00 0	00 0	00 0	00 0	00 0	00 0	00 0	00 0	00 0	00 0	00 0	00 0	00 0	00 0	00 0	00 0	00 0	00 0	00 0	00 0	00 0	00 0	00 0	00 0	00 0	00 0	00 0	00 0	00 0	00 0	00 0	00 0	00 0	00 0	00 0	00 0	00 0	00 0	00 0	00 0	00 0	00 0
OTU1042 0	00 0	00 0	00 0	00 0	00 0	00 0	00 0	00 0	00 0	00 0	00 0	00 0	00 0	00 0	00 0	00 0	00 0	00 0	00 0	00 0	00 0	00 0	00 0	00 0	00 0	00 0	00 0	00 0	00 0	00 0	00 0	00 0	00 0	00 0	00 0	00 0	00 0	00 0	00 0	00 0	00 0	00 0	00 0	00 0	00 0	00 0	00 0	00 0	00 0
OTU1043 0	00 0	00 0	00 0	00 0	00 0	00 0	00 0	00 0	00 0	00 0	00 0	00 0	00 0	00 0	00 0	00 0	00 0	00 0	00 0	00 0	00 0	00 0	00 0	00 0	00 0	00 0	00 0	00 0	00 0	00 0	00 0	00 0	00 0	00 0	00 0	00 0	00 0	00 0	00 0	00 0	00 0	00 0	00 0	00 0	00 0	00 0	00 0	00 0	00 0
OTU1044 0	00 0	00 0	00 0	00 0	00 0	00 0	00 0	00 0	00 0	00 0	00 8	00 0	00 0	00 0	00 0	00 0	00 0	00 0	00 0	00 0	00 0	00 0	00 0	00 0	00 0	00 0	00 0	00 0	00 0	00 0	00 0	00 0	00 0	00 0	00 0	00 0	00 0	00 0	00 0	00 0	00 0	00 0	00 0	00 0	00 0	00 0	00 0	00 0	00 0
OTU1045 0	00 0	00 0	00 0	00 0	00 0	00 0	00 0	00 0	00 0	00 0	00 0	00 0	00 0	00 0	00 0	00 0	00 0	00 0	00 0	00 0	00 0	00 0	00 0	00 0	00 0	00 0	00 0	00 0	00 0	00 0	00 0	00 0	00 0	00 0	00 0	00 0	00 0	00 0	00 0	00 0	00 0	00 0	00 0	00 0	00 0	00 0	00 0	00 0	00 0
OTU1046 0	00 0	00 0	00 2	00 0	00 0	00 0	00 0	00 0	00 0	00 0	00 0	00 0	00 0	00 0	00 0	00 0	00 0	00 0	00 0	00 0	00 0	00 0	00 0	00 0	00 0	00 0	00 0	00 0	00 0	00 0	00 0	00 0	00 0	00 0	00 0	00 0	00 0	00 1	00 0	00 0	00 0	00 0	00 0	00 0	00 0	00 2	00 0	00 0	00 0
OTU1047 0	00 0	00 0	00 0	00 0	00 0	00 0	00 0	00 0	00 0	00 0	00 0	00 0	00 0	00 0	00 0	00 0	00 0	00 0	00 0	00 0	00 0	00 0	00 0	00 0	00 0	00 0	00 0	00 0	00 0	00 0	00 0	00 0	00 0	00 0	00 0	00 0	00 0	00 0	00 0	00 0	00 0	00 0	00 0	00 0	00 0	00 0	00 0	00 0	00 0
OTU1048 0	00 0	00 0	00 0	00 0	00 0	00 2	00 0	00 0	00 0	00 0	00 0	00 0	00 0	00 0	00 0	00 0	00 0	00 0	00 0	00 0	00 0	00 0	00 0	00 0	00 0	00 0	00 0	00 0	00 0	00 0	00 0	00 0	00 0	00 0	00 0	00 0	00 0	00 0	00 0	00 0	00 0	00 0	00 0	00 0	00 0	00 0	00 0	00 0	00 0
OTU1049 0	00 0	00 0	00 0	00 0	00 0	00 0	00 0	00 0	00 0	00 0	00 0	00 0	00 0	00 0	00 0	00 0	00 0	00 0	00 0	00 0	00 0	00 0	00 0	00 0	00 0	00 0	00 0	00 0	00 0	00 0	00 0	00 0	00 0	00 0	00 0	00 0	00 0	00 0	00 0	00 0	00 0	00 0	00 0	00 0	00 0	00 0	00 0	00 0	00 0
OTU1050 0	00 0	00 0	00 0	00 0	00 0	00 0	00 0	00 0	00 0	00 0	00 0	00 0	00 0	00 0	00 0	00 0	00 0	00 0	00 0	00 0	00 0	00 0	00 0	00 0	00 0	00 0	00 0	00 0	00 0	00 0	00 0	00 0	00 0	00 0	00 0	00 0	00 0	00 0	00 0	00 0	00 0	00 0	00 0	00 0	00 1	00 0	00 0	00 0	00 0
OTU1051 0	00 0	00 0	00 0	00 0	00 0	00 0	00 0	00 0	00 0	00 0	00 0	00 0	00 0	00 0	00 0	00 0	00 0	00 0	00 0	00 0	00 0	00 0	00 0	00 0	00 0	00 0	00 0	00 0	00 0	00 0	00 0	00 0	00 0	00 0	00 0	00 0	00 0	00 0	00 0	00 0	00 0	00 0	00 0	00 0	00 0	00 0	00 0	00 0	00 0
OTU1052 0	00 0	00 0	00 0	00 0	00 0	00 0	00 0	00 0	00 0	00 0	00 0	00 0	00 0	00 0	00 0	00 0	00 0	00 0	00 0	00 0	00 0	00 0	00 0	00 0	00 0	00 0	00 0	00 0	00 0	00 0	00 0	00 0	00 0	00 0	00 0	00 0	00 0	00 0	00 0	00 0	00 0	00 0	00 0	00 0	00 0	00 0	00 0	00 0	00 0
OTU1053 0	00 0	00 0	00 0	00 0	00 0	00 0	00 0	00 0	00 0	00 0	00 0	00 0	00 0	00 0	00 0	00 0	00 0	00 0	00 0	00 0	00 0	00 0	00 0	00 0	00 0	00 0	00 0	00 0	00 0	00 0	00 0	00 0	00 0	00 0	00 0	00 0	00 0	00 0	00 0	00 0	00 0	00 0	00 0	00 0	00 0	00 0	00 0	00 0	00 0
OTU1054 0	00 0	00 0	00 0	00 0	00 0	00 0	00 0	00 0	00 0	00 0	00 0	00 0	00 0	00 0	00 0	00 0	00 0	00 0	00 0	00 0	00 0	00 0	00 0	00 0	00 0	00 0	00 0	00 0	00 0	00 0	00 0	00 0	00 0	00 0	00 0	00 0	00 0	00 0	00 0	00 0	00 0	00 0	00 0	00 0	00 0	00 0	00 0	00 0	00 0
OTU1055 0	00 0	00 0	00 0	00 0	00 0	00 0	00 0	00 0	00 0	00 0	00 0	00 0	00 0	00 0	00 0	00 0	00 0	00 0	00 0	00 0	00 0	00 0	00 0	00 0	00 0	00 0	00 0	00 0	00 0	00 0	00 0	00 0	00 0	00 0	00 0	00 0	00 0	00 0	00 0	00 0	00 0	00 0	00 0	00 0	00 0	00 0	00 0	00 0	00 0
OTU1056 0	00 4	00 0	00 0	00 3	00 0	00 0	00 0	00 0	00 1	00 2	00 0	00 0	00 0	00 0	00 5	00 1	00 1	00 2	00 2	00 0	00 0	00 0	00 0	00 0	00 0	00 0	00 0	00 0	00 0	00 0	00 2	00 1	00 0	00 0	00 0	00 5	00 0	00 0	00 0	00 0	00 0	00 0	00 0	00 0	00 0	00 0	00 0	00 0	00 0
OTU1057 1	00 12	00 0	00 0	00 6	00 0	00 1	00 0	00 3	00 4	00 0	00 0	00 0	00 0	00 0	00 0	00 0	00 0	00 0	00 0	00 0	00 0	00 0	00 0	00 0	00 0	00 0	00 3	00 0	00 0	00 0	00 2	00 9	00 0	00 0	00 0	00 0	00 0	00 1	00 0	00 0	00 0	00 0	00 0	00 0	00 1	00 2	00 0	00 0	00 0
OTU1058 0	00 0	00 0	00 0	00 0	00 0	00 0	00 0	00 0	00 0	00 0	00 0	00 0	00 0	00 0	00 0	00 0	00 0	00 0	00 0	00 0	00 0	00 0	00 0	00 0	00 0	00 0	00 0	00 0	00 0	00 0	00 0	00 0	00 0	00 0	00 0	00 0	00 0	00 0	00 0	00 0	00 0	00 0	00 0	00 0	00 0	00 0	00 0	00 0	00 0
OTU1059 0	00 0	00 0	00 0	00 0	00 0	00 0	00 0	00 0	00 0	00 0	00 0	00 0	00 0	00 0	00 0	00 0	00 0	00 0	00 0	00 0	00 0	00 0	00 0	00 0	00 0	00 0	00 0	00 0	00 0	00 0	00 0	00 0	00 0	00 0	00 0	00 0	00 0	00 0	00 0	00 0	00 0	00 0	00 0	00 0	00 0	00 0	00 0	00 0	00 0
OTU1060 0	00 0	00 0	00 0	00 0	00 0	00 0	00 0	00 0	00 0	00 0	00 0	00 0	00 0	00 0	00 0	00 0	00 0	00 0	00 0	00 0	00 0	00 0	00 0	00 0	00 0	00 0	00 0	00 0	00 0	00 0	00 0	00 0	00 0	00 0	00 0	00 0	00 0	00 0	00 0	00 0	00 0	00 0	00 0	00 0	00 0	00 0	00 0	00 0	00 0
OTU1061 0	00 0	00 0	00 0	00 0	00 0	00 0	00 0	00 0	00 0	00 0	00 0	00 0	00 0	00 0	00 0	00 0	00 0	00 0	00 0	00 0	00 0	00 0	00 0	00 0	00 0	00 0	00 0	00 0	00 0	00 0	00 0	00 0	00 0	00 0	00 0	00 0	00 0	00 0	00 0	00 0	00 0	00 0	00 0	00 0	00 0	00 0	00 0	00 0	00 0
OTU1062 0	00 0	00 0	00 0	00 0	00 0	00 0	00 0	00 0	00 0	00 0	00 0	00 0	00 0	00 0	00 0	00 0	00 0	00 0	00 0	00 0	00 0	00 0	00 0	00 0	00 0	00 0	00 0	00 0	00 0	00 0	00 0	00 0	00 0	00 0	00 0	00 0	00 0	00 0	00 0	00 0	00 0	00 0	00 0	00 0	00 0	00 0	00 0	00 0	00 0
OTU1063 0	00 0	00 0	00 0	00 0	00 0	00 0	00 0	00 0	00 0	00 0	00 0	00 0	00 0	00 0	00 0	00 0	00 0	00 0	00 0	00 0	00 0	00 0	00 0	00 0	00 0	00 0	00 0	00 0	00 0	00 0	00 0	00 0	00 0	00 0	00 0	00 0	00 0	00 0	00 0	00 0	00 0	00 0	00 0	00 0	00 0	00 0	00 0	00 0	00 0
OTU1064 0	00 0	00 0	00 0	00 0	00 0	00 0	00 0	00 0	00 0	00 0	00 0	00 0	00 0	00 0	00 0	00 0	00 0	00 0	00 0	00 0	00 0	00 0	00 0	00 0	00 0	00 0	00 0	00 0	00 0	00 0	00 0	00 0	00 0	00 0	00 0	00 0	00 0	00 0	00 0	00 0	00 0	00 0	00 0	00 0	00 0	00 0	00 0	00 0	00 0
OTU1065 0	00 0	00 0	00 0	00 0	00 0	00 0	00 0	00 0	00 0	00 0	00 0	00 0	00 0	00 0	00 0	00 0	00 0	00 0	00 0	00 0	00 0	00 0	00 0	00 0	00 0	00 0	00 0	00 0	00 0	00 0	00 0	00 0	00 0	00 0	00 0	00 0	00 0	00 0	00 0	00 0	00 0	00 3	00 0	00 0	00 0	00 0	00 0	00 0	00 0
OTU1066 0	00 0	00 0	00 0	00 2	00 0	00 0	00 0	00 0	00 0	00 0	00 0	00 0	00 0	00 0	00 0	00 0	00 0	00 0	00 0	00 0	00 0	00 0	00 0	00 0	00 0	00 0	00 0	00 0	00 0	00 0	00 0	00 0	00 0	00 0	00 0	00 0	00 0	00 0	00 0	00 0	00 0	00 0	00 0	00 0	00 0	00 0	00 0	00 0	00 0
OTU1067 0	00 0	00 0	00 0	00 0	00 0	00 0	00 0	00 0	00 0	00 0	00 0	00 0	00 0	00 0	00 0	00 0	00 0	00 0	00 0	00 0	00 0	00 0	00 0	00 0	00 0	00 0	00 0	00 0	00 0	00 0	00 0	00 0	00 0	00 0	00 0	00 0	00 0	00 0	00 0	00 0	00 0	00 0	00 0	00 0	00 0	00 0	00 0	00 0	00 0
OTU1068 0	00 0	00 0	00 0	00 0	00 0	00 0	00 0	00 0	00 0	00 0	00 0	00 0	00 0	00 0	00 0	00 0	00 0	00 0	00 0	00 0	00 0	00 0	00 0	00 0	00 0	00 0	00 0	00 0	00 0	00 0	00 0	00 0	00 0	00 0	00 0	00 0	00 0	00 0	00 0	00 0	00 0	00 0	00 0	00 0	00 0	00 0	00 0	00 0	00 0
OTU1069 0	00 0	00 0	00 0	00 0	00 0	00 0	00 0	00 0	00 0	00 0	00 0	00 0	00 0	00 0	00 0	00 0	00 0	00 0	00 0	00 0	00 0	00 0	00 0	00 0	00 0	00 0	00 0	00 0	00 0	00 0	00 0	00 0	00 0	00 0	00 0	00 0	00 0	00 0	00 0	00 0	00 0	00 0	00 0	00 0	00 0	00 0	00 0	00 0	00 0
OTU1070 0	00 0	00 0	00 0	00 0	00 0	00 0	00 0	00 0	00 0	00 0	00 0	00 0	00 0	00 0	00 0	00 0	00 0	00 0	00 0	00 0	00 0	00 0	00 0	00 0	00 0	00 0	00 0	00 0	00 0	00 0	00 0	00 0	00 0	00 0	00 0	00 0	00 0	00 0	00 0	00 0	00 0	00 0	00 0	00 0	00 0	00 0	00 0	00 0	00 0
OTU1071 0	00 0	00 0	00 0	00 0	00 0	00 0	00 0	00 0	00 0	00 0	00 0	00 0	00 0	00 0	00 0	00 0	00 1	00 0	00 0	00 0	00 0	00 0	00 0	00 0	00 0	00 0	00 0	00 0	00 0	00 0	00 0	00 0	00 0	00 0	00 0	00 0	00 0	00 0	00 0	00 0	00 0	00 0	00 0	00 0	00 0	00 0	00 0	00 0	00 0
OTU1072 0	00 0	00 0	00 0	00 0	00 0	00 0	00 0	00 0	00 0	00 0	00 0	00 0	00 0	00 0	00 0	00 0	00 0	00 0	00 0	00 0	00 0	00 0	00 0	00 0	00 0	00 0	00 0	00 0	00 0	00 0	00 0	00 0	00 0	00 0	00 0	00 0	00 0	00 0	00 0	00 0	00 0	00 0	00 0	00 0	00 0	00 0	00 0	00 0	00 0
OTU1073 0	00 0	00 0	00 0	00 0	00 0	00 0	00 0	00 0	00 0	00 0	00 0	00 0	00 0	00 0	00 0	00 0	00 0	00 0	00 0	00 0	00 0	00 0	00 0	00 0	00 0	00 0	00 0	00 0	00 0	00 0	00 0	00 0	00 0	00 0	00 0	00 0	00 0	00 0	00 0	00 0	00 0	00 0	00 0	00 0	00 0	00 0	00 0	00 0	00 0
OTU1074 0	00 0	00 0	00 0	00 0	00 0	00 0	00 0	00 0	00 0	00 0	00 0	00 0	00 0	00 0	00 0	00 0	00 0	00 0	00 0	00 0	00 0	00 0	00 0	00 0	00 0	00 0	00 0	00 0	00 0	00 0	00 0	00 0	00 0	00 0	00 0	00 0	00 0	00 0	00 0	00 0	00 0	00 0	00 0	00 0	00 0	00 0	00 0	00 0	00 0
OTU1075 0	00 0	00 0	00 0	00 0	00 0	00 0	00 0	00 0	00 0	00 0	00 0	00 0	00 0	00 0	00 0	00 0	00 0	00 0	00 0	00 0	00 0	00 0	00 0	00 0	00 0	00 0	00 0	00 0	00 0	00 0	00 0	00 0	00 0	00 0	00 0	00 0	00 0	00 0	00 0	00 0	00 0	00 0	00 0	00 0	00 0	00 0	00 0	00 0	00 0
OTU1076 0	00 0	00 0	00 0	00 0	00 0	00 0	00 0	00 0	00 0	00 0	00 0	00 0	00 0	00 0	00 0	00 0	00 0	00 0	00 0	00 0	00 0	00 0	00 0	00 0	00 0	00 0	00 0	00 0	00 0	00 0	00 0	00 0	00 0	00 0	00 0	00 0	00 0	00 0	00 0	00 0	00 0	00 1	00 0	00 0	00 0	00 0	00 0	00 0	00 0
OTU1077 0	00 0	00 0	00 0	00 0	00 0	00 0	00 0	00 0	00 0	00 0	00 0	00 0	00 0	00 0	00 0	00 0	00 0	00 0	00 0	00 0	00 0	00 0	00 0	00 0	00 0	00 0	00 0	00 0	00 0	00 0	00 0	00 0	00 0	00 0	00 0	00 0	00 0	00 0	00 0	00 0	00 0	00 0	00 0	00 0	00 0	00 0	00 0	00 0	00 0
OTU1078 0	00 0	00 0	00 0	00 0	00 0	00 0	00 0	00 0	00 0	00 0	00 0	00 0	00 0	00 0	00 0	00 0	00 0	00 0	00 0	00 0	00 0	00 0	00 0	00 0	00 0	00 0	00 0	00 0	00 0	00 0	00 0	00 0	00 0	00 0	00 0	00 0	00 0	00 0	00 0	00 0	00 0	00 0	00 0	00 0	00 0	00 0	00 0	00 0	00 0
OTU1079 0	00 0	00 0	00 0	00 0	00 0	00 0	00 0	00 0	00 0	00 0	00 0	00 0	00 0	00 0	00 0	00 0	00 0	00 0	00 0	00 0	00 0	00 0	00 0	00 0	00 0	00 0	00 0	00 0	00 0	00 0	00 0	00 0	00 0	00 0	00 0	00 0	00 0	00 0	00 0	00 0	00 0	00 0	00 0	00 0	00 0	00 0	00 0	00 0	00 0
OTU1080 0	00 0	00 0	00 0	00 0	00 0	00 0	00 0	00 0	00 0	00 0	00 0	00 0	00 0	00 0	00 0	00 0	00 0	00 0	00 0	00 0	00 0	00 0	00 0	00 0	00 0	00 0	00 0	00 0	00 0	00 0	00 0	00 0	00 0	00 0	00 0	00 0	00 0	00 0	00 0	00 0	00 0	00 0	00 0	00 0	00 0	00 0	00 0	00 0	00 0
OTU1081 1	00 0	00 0	00 0	00 0	00 0	00 0	00 0	00 0	00 0	00 0	00 0	00 0	00 0	00 0	00 0	00 0	00 0	00 0	00 0	00 0	00 0	00 0	00 0	00 0	00 0	00 0	00 0	00 0	00 0	00 0	00 0	00 0	00 0	00 0	00 0	00 0	00 0	00 0	00 0	00 0	00 0	00 0	00 0	00 0	00 0	00 0	00 0	00 0	00 0
OTU1082 0	00 0	00 0	00 0	00 0	00 0	00 0	00 0	00 0	00 0	00 0	00 0	00 0	00 0	00 0	00 0	00 0	00 0	00 0	00 0	00 0	00 0	00 0	00 0	00 0	00 0	00 0	00 0	00 0	00 0	00 0	00 0	00 0	00 0	00 0	00 0	00 0	00 0	00 0	00 0	00 0	00 0	00 0	00 0	00 0	00 0	00 0	00 0	00 0	00 0
OTU1083 0	00 1	00 0	00 0	00 0	00 0	00 0	00 0	00 0	00 0	00 0	00 0	00 0	00 0	00 0	00 0	00 0	00 0	00 0	00 0	00 0	00 0	00 0	00 1	00 0	00 0	00 0	00 0	00 0	00 0	00 0	00 0	00 2	00 0	00 0	00 0	00 0	00 0	00 1	00 0	00 0	00 0	00 0	00 0	00 0	00 0	00 2	00 0	00 0	00 0
OTU1084 0	00 0	00 0	00 0	00 0	00 0	00 0	00 0	00 0	00 0	00 0	00 0	00 0	00 0	00 0	00 0	00 0	00 0	00 0	00 0	00 0	00 0	00 0	00 0	00 0	00 0	00 0	00 0	00 0	00 0	00 0	00 0	00 0	00 0	00 0	00 0	00 0	00 0	00 0	00 0	00 0	00 0	00 0	00 0	00 0	00 0	00 0	00 0	00 0	00 0
OTU1085 0	00 0	00 0	00 0	00 0	00 0	00 0	00 0	00 0	00 0	00 0	00 0	00 0	00 0	00 0	00 0	00 0	00 0	00 0	00 0	00 0	00 0	00 0	00 0	00 0	00 0	00 0	00 0	00 0	00 0	00 0	00 0	00 0	00 0	00 0	00 0	00 0	00 0	00 0	00 0	00 0	00 0	00 0	00 0	00 0	00 0	00 0	00 0	00 0	00 0
OTU1086 0	00 0	00 0	00 0	00 0	00 0	00 0	00 0	00 0	00 0	00 0	00 0	00 0	00 0	00 0	00 0	00 0	00 0	00 0	00 0	00 0	00 0	00 0	00 0	00 0	00 0	00 0	00 0	00 0	00 0	00 0	00 0	00 0	00 0	00 0	00 0	00 0	00 0	00 0	00 0	00 0	00 0	00 0	00 0	00 0	00 0	00 0	00 0	00 0	00 0
OTU1087 0	00 0	00 0	00 0	00 0	00 0	00 0	00 0	00 0	00 0	00 0	00 0	00 0	00 0	00 0	00 0	00 0	00 1	00 0	00 0	00 1	00 0	00 0	00 0	00 0	00 0	00 0	00 0	00 0	00 0	00 0	00 0	00 0	00 0	00 0	00 0	00 0	00 0	00 0	00 0	00 0	00 0	00 0	00 0	00 0	00 0	00 0	00 0	00 0	00 0
OTU1088 0	00 0	00 0	00 0	00 0	00 0	00 0	00 0	00 0	00 0	00 0	00 0	00 0	00 0	00 0	00 0	00 0	00 0	00 0	00 0	00 0	00 0	00 0	00 0	00 0	00 0	00 0	00 0	00 0	00 0	00 0	00 0	00 0	00 0	00 0	00 0	00 0	00 0	00 0	00 0	00 0	00 0	00 0	00 0	00 0	00 0	00 0	00 0	00 0	00 0
OTU1089 0	00 0	00 0	00 0	00 1	00 0	00 0	00 0	00 0	00 0	00 0	00 0	00 0	00 0	00 0	00 0	00 0	00 0	00 0	00 0	00 0	00 0	00 0	00 0	00 0	00 0	00 0	00 0	00 0	00 0	00 0	00 0	00 0	00 0	00 0	00 0	00 0	00 0	00 0	00 0	00 0	00 0	00 0	00 0	00 0	00 0	00 0	00 0	00 0	00 0
OTU1090 0	00 0	00 0	00 0	00 0	00 0	00 0	00 0	00 0	00 0	00 0	00 0	00 0	00 0	00 0	00 0	00 0	00 0	00 0	00 0	00 0	00 0	00 0	00 0	00 0	00 0	00 0	00 0	00 0	00 0	00 0	00 0	00 0	00 0	00 0	00 0	00 0	00 0	00 0	00 0	00 0	00 0	00 0	00 0	00 0	00 0	00 0	00 0	00 0	00 0
OTU1091 0	00 0	00 0	00 0	00 0	00 0	00 0	00 0	00 0	00 0	00 0	00 0	00 0	00 0	00 0	00 0	00 0	00 0	00 0	00 0	00 0	00 0	00 0	00 0	00 0	00 0	00 0	00 0	00 0	00 0	00 0	00 0	00 0	00 0	00 0	00 0	00 0	00 0	00 0	00 0	00 0	00 0	00 0	00 0	00 0	00 0	00 0	00 0	00 0	00 0
OTU1092 0	00 0	00 0	00 0	00 0	00 0	00 0	00 0	00 0	00 0	00 0	00 0	00 0	00 0	00 0	00 0	00 0	00 0	00 0	00 0	00 0	00 0	00 0	00 0	00 0	00 0	00 0	00 0	00 0	00 0	00 0	00 0	00 0	00 0	00 0	00 0	00 0	00 0	00 0	00 0	00 0	00 0	00 0	00 0	00 0	00 0	00 0	00 0	00 0	00 0
OTU1093 0	00 0	00 0	00 0	00 0	00 0	00 0	00 0	00 0	00 0	00 0	00 0	00 0	00 0	00 0	00 0	00 0	00 0	00 0	00 0	00 2	00 0	00 0	00 0	00 0	00 0	00 0	00 0	00 0	00 0	00 0	00 0	00 0	00 0	00 0	00 0	00 0	00 0	00 0	00 0	00 0	00 0	00 0	00 0	00 0	00 0	00 0	00 0	00 0	00 0
OTU1094 0	00 0	00 0	00 0	00 0	00 0	00 0	00 0	00 0	00 0	00 0	00 0	00 0	00 0	00 0	00 0	00 0	00 0	00 0	00 0	00 0	00 0	00 0	00 0	00 0	00 0	00 0	00 0	00 0	00 0	00 0	00 0	00 0	00 0	00 0	00 0	00 0	00 0	00 0	00 0	00 0	00 0	00 1	00 0	00 0	00 0	00 0	00 0	00 0	00 0
OTU1095 0	00 0	00 0	00 0	00 0	00 0	00 0	00 0	00 0	00 1	00 0	00 0	00 0	00 0	00 0	00 0	00 0	00 0	00 0	00 0	00 0	00 0	00 0	00 0	00 0	00 0	00 0	00 0	00 0	00 0	00 0	00 0	00 0	00 0	00 0	00 0	00 0	00 0	00 0	00 0	00 0	00 0	00 0	00 0	00 0	00 0	00 0	00 0	00 0	00 0
OTU1096 0	00 0	00 0	00 0	00 0	00 0	00 0	00 0	00 0	00 0	00 0	00 0	00 0	00 0	00 0	00 0	00 0	00 0	00 0	00 0	00 0	00 0	00 0	00 0	00 0	00 0	00 0	00 0	00 0	00 0	00 0	00 0	00 0	00 0	00 0	00 0	00 0	00 0	00 0	00 0	00 0	00 0	00 0	00 0	00 0	00 0	00 0	00 0	00 0	00 0
OTU1097 0	00 2	00 0	00 3	00 0	00 0	00 0	00 0	00 0	00 0	00 0	00 0	00 0	00 0	00 0	00 0	00 0	00 0	00 0	00 0	00 0	00 0	00 0	00 0	00 0	00 0	00 0	00 0	00 0	00 0	00 0	00 0	00 2	00 1	00 1	00 0	00 0	00 0	00 3	00 0	00 0	00 0	00 0	00 0	00 0	00 1	00 6	00 0	00 0	00 0
OTU1098 0	00 0	00 0	00 0	00 0	00 0	00 0	00 0	00 0	00 0	00 0	00 0	00 0	00 0	00 0	00 0	00 0	00 0	00 0	00 0	00 0	00 0	00 0	00 0	00 0	00 0	00 0	00 0	00 0	00 0	00 0	00 0	00 0	00 0	00 0	00 0	00 0	00 0	00 0	00 0	00 0	00 0	00 0	00 0	00 0	00 0	00 0	00 0	00 0	00 0
OTU1099 0	00 0	00 0	00 0	00 0	00 0	00 0	00 0	00 0	00 0	00 0	00 0	00 0	00 0	00 0	00 0	00 0	00 0	00 0	00 0	00 0	00 0	00 0	00 0	00 0	00 0	00 0	00 0	00 0	00 0	00 0	00 0	00 0	00 0	00 0	00 0	00 0	00 0	00 0	00 0	00 0	00 0	00 0	00 0	00 0	00 0	00 0	00 0	00 0	00 0
OTU1100 0	00 0	00 0	00 0	00 0	00 0	00 0	00 0	00 0	00 0	00 0	00 0	00 0	00 0	00 0	00 0	00 0	00 0	00 0	00 0	00 0	00 0	00 0	00 0	00 0	00 0	00 0	00 0	00 0	00 0	00 0	00 0	00 0	00 0	00 0	00 0	00 0	00 0	00 0	00 0	00 0	00 0	00 0	00 0	00 0	00 0	00 0	00 0	00 0	00 0
OTU1101 0	00 0	00 0	00 0	00 0	00 0	00 0	00 0	00 0	00 0	00 0	00 0	00 0	00 0	00 0	00 0	00 0	00 0	00 0	00 0	00 0	00 0	00 0	00 0	00 0	00 0	00 0	00 0	00 0	00 0	00 0	00 0	00 0	00 0	00 0	00 0	00 0	00 0	00 0	00 0	00 0	00 0	00 0	00 0	00 0	00 0	00 0	00 0	00 0	00 0
OTU1102 0	00 0	00 0	00 0	00 0	00 0	00 0	00 0	00 0	00 0	00 0	00 0	00 0	00 0	00 0	00 0	00 0	00 0	00 0	00 0	00 0	00 0	00 0	00 0	00 0	00 0	00 0	00 0	00 0	00 0	00 0	00 0	00 0	00 0	00 0	00 0	00 0	00 0	00 0	00 0	00 0	00 0	00 0	00 0	00 0	00 0	00 0	00 0	00 0	00 0
OTU1103 0	00 0	00 0	00 0	00 0	00 0	00 0	00 0	00 0	00 0	00 0	00 0	00 0	00 0	00 0	00 0	00 0	00 0	00 0	00 0	00 0	00 0	00 0	00 0	00 0	00 0	00 0	00 0	00 0	00 0	00 0	00 0	00 0	00 0	00 0	00 0	00 0	00 0	00 0	00 0	00 0	00 0	00 0	00 0	00 0	00 0	00 0	00 0	00 0	00 0
OTU1104 0	00 0	00 0	00 0	00 0	00 0	00 0	00 0	00 0	00 0	00 0	00 0	00 0	00 0	00 0	00 0	00 0	00 0	00 0	00 0	00 0	00 0	00 0	00 0	00 0	00 0	00 0	00 0	00 0	00 0	00 0	00 3	00 0	00 0	00 0	00 0	00 0	00 0	00 0	00 0	00 0	00 0	00 0	00 0	00 0	00 0	00 0	00 0	00 0	00 0
OTU1105 0	00 0	00 0	00 0	00 0	00 0	00 0	00 0	00 0	00 0	00 0	00 0	00 0	00 0	00 0	00 0	00 0	00 0	00 0	00 0	00 0	00 0	00 0	00 0	00 0	00 0	00 0	00 0	00 0	00 0	00 0	00 0	00 0	00 0	00 0	00 0	00 0	00 0	00 0	00 0	00 0	00 0	00 0	00 0	00 0	00 0	00 0	00 0	00 0	00 0
OTU1106 0	00 0	00 0	00 0	00 0	00 0	00 0	00 0	00 0	00 0	00 0	00 0	00 0	00 0	00 0	00 0	00 0	00 0	00 0	00 0	00 0	00 0	00 0	00 0	00 0	00 0	00 0	00 0	00 0	00 0	00 0	00 0	00 0	00 0	00 0	00 0	00 0	00 0	00 0	00 0	00 0	00 0	00 0	00 0	00 0	00 0	00 0	00 0	00 0	00 0
OTU1107 0	00 0	00 0	00 0	00 0	00 0	00 0	00 0	00 0	00 0	00 0	00 0	00 0	00 0	00 0	00 0	00 0	00 0	00 0	00 0	00 0	00 0	00 0	00 0	00 0	00 0	00 0	00 0	00 0	00 0	00 0	00 0	00 0	00 0	00 0	00 0	00 0	00 0	00 0	00 0	00 0	00 0	00 0	00 0	00 0	00 0	00 0	00 0	00 0	00 0
OTU1108 0	00 0	00 0	00 0	00 0	00 0	00 0	00 0	00 0	00 0	00 0	00 0	00 0	00 0	00 0	00 0	00 0	00 0	00 0	00 0	00 0	00 0	00 0	00 0	00 0	00 0	00 0	00 0	00 0	00 0	00 0	00 0	00 0	00 0	00 0	00 0	00 0	00 0	00 0	00 0	00 0	00 0	00 0	00 0	00 0	00 0	00 0	00 0	00 0	00 0
OTU1109 0	00 0	00 0	00 0	00 0	00 0	00 0	00 0	00 0	00 0	00 0	00 0	00 0	00 0	00 0	00 0	00 0	00 0	00 0	00 0	00 0	00 0	00 0	00 0	00 0	00 0	00 0	00 0	00 0	00 0	00 0	00 0	00 0	00 0	00 0	00 0	00 0	00 0	00 0	00 0	00 0	00 0	00 0	00 0	00 0	00 0	00 0	00 0	00 0	00 0
OTU1110 0	00 0	00 0	00 0	00 0	00 0	00 0	00 0	00 0	00 0	00 0	00 0	00 0	00 0	00 0	00 0	00 0	00 0	00 0	00 0	00 0	00 0	00 0	00 0	00 0	00 0	00 0	00 0	00 0	00 0	00 0	00 0	00 0	00 0	00 0	00 0	00 0	00 0	00 0	00 0	00 0	00 0	00 0	00 0	00 0	00 0	00 0	00 0	00 0	00 0
OTU1111 0	00 0	00 0	00 0	00 0	00 0	00 0	00 0	00 0	00 0	00 0	00 0	00 0	00 0	00 0	00 0	00 0	00 0	00 0	00 0	00 0	00 0	00 0	00 0	00 0	00 0	00 0	00 0	00 0	00 0	00 0	00 0	00 0	00 0	00 0	00 0	00 0	00 0	00 0	00 0	00 0	00 0	00 0	00 0	00 0	00 0	00 0	00 0	00 0	00 0
OTU1112 0	00 0	00 0	00 0	00 0	00 0	00 0	00 0	00 0	00 0	00 0	00 0	00 0	00 0	00 0	00 0	00 0	00 0	00 0	00 0	00 0	00 0	00 0	00 0	00 0	00 0	00 0	00 0	00 0	00 0	00 0	00 0	00 0	00 0	00 0	00 0	00 0	00 0	00 0	00 0	00 0	00 0	00 0	00 0	00 0	00 0	00 0	00 0	00 0	00 0
OTU1113 0	00 0	00 0	00 0	00 0	00 0	00 0	00 0	00 0	00 0	00 0	00 0	00 0	00 0	00 0	00 0	00 0	00 0	00 0	00 0	00 0	00 0	00 0	00 0	00 0	00 0	00 0	00 0	00 0	00 0	00 0	00 0	00 0	00 0	00 0	00 0	00 0	00 0	00 0	00 0	00 0	00 0	00 0	00 0	00 0	00 0	00 0	00 0	00 0	00 0
OTU1114 0	00 0	00 0	00 0	00 0	00 0	00 0	00 0	00 0	00 0	00 0	00 0	00 0	00 0	00 0	00 0	00 0	00 0	00 0	00 0	00 0	00 0	00 0	00 0	00 0	00 0	00 0	00 0	00 0	00 0	00 0	00 0	00 0	00 0	00 0	00 0	00 0	00 0	00 0	00 0	00 0	00 0	00 0	00 0	00 0	00 0	00 0	00 0	00 0	00 0
OTU1115 0	00 0	00 0	00 0	00 0	00 0	00 0	00 0	00 0	00 0	00 0	00 1	00 0	00 0	00 0	00 0	00 0	00 0	00 0	00 0	00 0	00 0	00 0	00 0	00 0	00 0	00 0	00 0	00 0	00 0	00 0	00 0	00 0	00 0	00 0	00 0	00 0	00 0	00 0	00 0	00 0	00 0	00 0	00 0	00 0	00 0	00 0	00 0	00 0	00 0
OTU1116 0	00 0	00 0	00 0	00 0	00 0	00 0	00 0	00 0	00 0	00 0	00 0	00 0	00 0	00 0	00 0	00 0	00 0	00 0	00 0	00 0	00 0	00 0	00 0	00 0	00 0	00 0	00 0	00 0	00 0	00 0	00 0	00 0	00 0	00 0	00 0	00 0	00 0	00 0	00 0	00 0	00 0	00 0	00 0	00 0	00 0	00 0	00 0	00 0	00 0
OTU1117 0	00 0	00 0	00 0	00 0	00 0	00 0	00 0	00 0	00 0	00 0	00 0	00 0	00 0	00 0	00 0	00 0	00 0	00 0	00 0	00 0	00 0	00 0	00 0	00 0	00 0	00 0	00 0	00 0	00 0	00 0	00 0	00 0	00 0	00 0	00 0	00 0	00 0	00 0	00 0	00 0	00 0	00 0	00 0	00 0	00 0	00 0	00 0	00 0	00 0
OTU1118 0	00 0	00 0	00 0	00 0	00 0	00 0	00 0	00 0	00 0	00 0	00 0	00 0	00 0	00 0	00 0	00 0	00 0	00 0	00 0	00 0	00 0	00 0	00 0	00 0	00 0	00 0	00 0	00 0	00 0	00 0	00 0	00 0	00 0	00 0	00 0	00 0	00 0	00 0	00 0	00 0	00 0	00 0	00 0	00 0	00 0	00 0	00 0	00 0	00 0
OTU1119 0	00 0	00 0	00 0	00 0	00 0	00 0	00 0	00 0	00 0	00 1	00 0	00 0	00 0	00 0	00 0	00 0	00 6	00 5	00 0	00 0	00 0	00 1	00 0	00 0	00 0	00 0	00 0	00 0	00 0	00 0	00 0	00 1	00 0	00 0	00 0	00 5	00 0	00 0	00 0	00 0	00 0	00 0	00 0	00 0	00 0	00 0	00 0	00 0	00 0
OTU1120 0	00 0	00 0	00 0	00 0	00 0	00 0	00 0	00 0	00 0	00 0	00 0	00 0	00 0	00 0	00 0	00 0	00 0	00 0	00 0	00 0	00 0	00 0	00 0	00 0	00 0	00 0	00 0	00 0	00 0	00 0	00 0	00 0	00 0	00 0	00 0	00 0	00 0	00 0	00 0	00 0	00 0	00 0	00 0	00 0	00 0	00 0	00 0	00 0	00 0
OTU1121 0	00 0	00 0	00 0	00 0	00 0	00 0	00 0	00 0	00 0	00 0	00 0	00 0	00 0	00 0	00 0	00 0	00 0	00 0	00 0	00 0	00 0	00 0	00 0	00 0	00 0	00 0	00 0	00 0	00 0	00 0	00 0	00 0	00 0	00 0	00 0	00 0	00 0	00 0	00 0	00 0	00 0	00 0	00 0	00 0	00 0	00 0	00 0	00 0	00 0
OTU1122 0	00 0	00 0	00 0	00 0	00 0	00 0	00 0	00 0	00 0	00 0	00 0	00 0	00 0	00 0	00 0	00 0	00 0	00 0	00 0	00 0	00 0	00 0	00 0	00 0	00 0	00 0	00 0	00 0	00 0	00 0	00 0	00 0	00 0	00 0	00 0	00 0	00 0	00 0	00 0	00 0	00 0	00 0	00 0	00 0	00 0	00 0	00 0	00 0	00 0
OTU1123 0	00 0	00 0	00 0	00 0	00 0	00 0	00 0	00 0	00 0	00 0	00 0	00 0	00 0	00 0	00 0	00 0	00 0	00 0	00 0	00 0	00 0	00 0	00 0	00 0	00 0	00 0	00 0	00 0	00 0	00 0	00 0	00 0	00 0	00 0	00 0	00 0	00 0	00 0	00 0	00 0	00 0	00 1	00 0	00 0	00 0	00 0	00 0	00 0	00 1
OTU1124 0	00 0	00 0	00 0	00 0	00 0	00 0	00 0	00 0	00 0	00 0	00 0	00 0	00 0	00 0	00 0	00 0	00 0	00 0	00 0	00 0	00 0	00 0	00 0	00 0	00 0	00 0	00 0	00 0	00 0	00 0	00 0	00 0	00 0	00 0	00 0	00 0	00 0	00 0	00 0	00 0	00 0	00 0	00 0	00 0	00 0	00 0	00 0	00 0	00 0
OTU1125 0	00 0	00 0	00 0	00 0	00 0	00 0	00 0	00 0	00 0	00 0	00 0	00 0	00 0	00 0	00 0	00 0	00 0	00 0	00 0	00 0	00 0	00 0	00 0	00 0	00 0	00 0	00 0	00 0	00 0	00 0	00 0	00 0	00 0	00 0	00 0	00 0	00 0	00 0	00 0	00 0	00 0	00 0	00 0	00 0	00 0	00 0	00 0	00 0	00 0
OTU1126 0	00 0	00 0	00 0	00 0	00 0	00 0	00 0	00 0	00 0	00 0	00 0	00 0	00 0	00 0	00 0	00 0	00 0	00 0	00 0	00 0	00 0	00 0	00 0	00 0	00 0	00 0	00 0	00 0	00 0	00 0	00 0	00 0	00 0	00 0	00 0	00 0	00 0	00 0	00 0	00 0	00 0	00 0	00 0	00 0	00 1	00 0	00 0	00 0	00 0
OTU1127 0	00 0	00 0	00 0	00 0	00 0	00 0	00 0	00 0	00 0	00 0	00 0	00 0	00 0	00 0	00 0	00 0	00 0	00 0	00 0	00 0	00 0	00 0	00 0	00 0	00 0	00 0	00 0	00 0	00 0	00 0	00 0	00 0	00 0	00 0	00 0	00 0	00 0	00 0	00 0	00 0	00 0	00 0	00 0	00 0	00 0	00 0	00 0	00 0	00 0
OTU1128 0	00 0	00 0	00 0	00 0	00 0	00 0	00 0	00 0	00 0	00 0	00 0	00 0	00 0	00 0	00 0	00 0	00 0	00 0	00 0	00 0	00 0	00 0	00 0	00 0	00 0	00 0	00 0	00 0	00 0	00 0	00 0	00 0	00 0	00 0	00 0	00 0	00 0	00 0	00 0	00 0	00 0	00 0	00 0	00 0	00 0	00 0	00 0	00 0	00 0
OTU1129 0	00 0	00 0	00 0	00 0	00 0	00 0	00 0	00 0	00 0	00 0	00 0	00 0	00 0	00 0	00 0	00 0	00 0	00 0	00 0	00 0	00 0	00 0	00 0	00 0	00 0	00 0	00 0	00 0	00 0	00 0	00 0	00 0	00 0	00 0	00 0	00 0	00 0	00 0	00 1	00 0	00 0	00 0	00 0	00 0	00 0	00 0	00 0	00 0	00 0
OTU1130 0	00 0	00 0	00 0	00 0	00 0	00 0	00 0	00 0	00 0	00 0	00 0	00 0	00 0	00 0	00 0	00 0	00 0	00 0	00 0	00 0	00 0	00 0	00 0	00 0	00 0	00 0	00 0	00 0	00 0	00 0	00 0	00 0	00 0	00 0	00 0	00 0	00 0	00 0	00 0	00 0	00 0	00 0	00 0	00 0	00 0	00 0	00 0	00 0	00 0
OTU1131 0	00 0	00 0	00 0	00 0	00 0	00 0	00 0	00 0	00 0	00 0	00 0	00 0	00 0	00 0	00 0	00 0	00 0	00 0	00 0	00 0	00 0	00 0	00 0	00 0	00 0	00 0	00 0	00 0	00 0	00 0	00 0	00 0	00 0	00 0	00 0	00 0	00 0	00 0	00 0	00 0	00 0	00 0	00 0	00 0	00 0	00 0	00 0	00 0	00 0
OTU1132 0	00 0	00 0	00 0	00 0	00 0	00 0	00 0	00 0	00 0	00 0	00 0	00 0	00 0	00 0	00 0	00 0	00 0	00 0	00 0	00 0	00 0	00 0	00 0	00 0	00 0	00 0	00 0	00 0	00 0	00 0	00 0	00 0	00 0	00 0	00 0	00 0	00 0	00 0	00 0	00 0	00 0	00 0	00 0	00 0	00 0	00 0	00 0	00 0	00 0
OTU1133 0	00 0	00 0	00 0	00 0	00 0	00 0	00 0	00 0	00 0	00 0	00 0	00 0	00 0	00 0	00 0	00 0	00 0	00 0	00 0	00 0	00 0	00 0	00 0	00 0	00 0	00 0	00 0	00 0	00 0	00 0	00 0	00 0	00 0	00 0	00 0	00 0	00 0	00 0	00 0	00 0	00 0	00 0	00 0	00 0	00 0	00 0	00 0	00 0	00 0
OTU1134 0	00 0	00 0	00 0	00 0	00 0	00 0	00 0	00 0	00 0	00 0	00 0	00 0	00 0	00 0	00 0	00 0	00 0	00 0	00 0	00 0	00 0	00 0	00 0	00 0	00 0	00 0	00 0	00 0	00 0	00 0	00 0	00 0	00 0	00 0	00 0	00 0	00 0	00 0	00 0	00 0	00 0	00 0	00 0	00 0	00 0	00 0	00 0	00 0	00 0
OTU1135 0	00 0	00 0	00 0	00 0	00 0	00 0	00 0	00 0	00 0	00 0	00 0	00 0	00 0	00 0	00 0	00 0	00 0	00 0	00 0	00 0	00 0	00 0	00 0	00 0	00 0	00 0	00 0	00 0	00 0	00 0	00 0	00 0	00 0	00 0	00 0	00 0	00 0	00 0	00 0	00 0	00 0	00 0	00 0	00 0	00 0	00 0	00 0	00 0	00 0
OTU1136 0	00 0	00 0	00 0	00 0	00 0	00 0	00 0	00 0	00 0	00 0	00 0	00 0	00 0	00 0	00 0	00 0	00 0	00 0	00 0	00 0	00 0	00 0	00 0	00 0	00 0	00 0	00 0	00 0	00 0	00 0	00 0	00 0	00 0	00 0	00 0	00 0	00 0	00 0	00 0	00 0	00 0	00 0	00 0	00 0	00 0	00 0	00 0	00 0	00 0
OTU1137 0	00 0	00 0	00 0	00 0	00 0	00 0	00 0	00 0	00 0	00 0	00 0	00 0	00 0	00 0	00 0	00 0	00 0	00 0	00 0	00 0	00 0	00 0	00 0	00 0	00 0	00 0	00 0	00 0	00 0	00 0	00 0	00 0	00 0	00 0	00 0	00 0	00 0	00 0	00 0	00 0	00 0	00 0	00 0	00 0	00 0	00 0	00 0	00 0	00 0
OTU1138 0	00 0	00 0	00 0	00 0	00 0	00 0	00 0	00 0	00 0	00 0	00 0	00 0	00 0	00 0	00 0	00 0	00 0	00 0	00 0	00 0	00 0	00 0	00 0	00 0	00 0	00 0	00 0	00 0	00 0	00 0	00 0	00 0	00 0	00 0	00 0	00 0	00 0	00 0	00 0	00 0	00 0	00 0	00 0	00 0	00 0	00 0	00 0	00 0	00 0
OTU1139 0	00 0	00 0	00 0	00 0	00 0	00 0	00 0	00 0	00 0	00 0	00 0	00 0	00 0	00 0	00 0	00 0	00 0	00 0	00 0	00 0	00 0	00 0	00 0	00 0	00 0	00 0	00 0	00 0	00 0	00 0	00 0	00 0	00 0	00 0	00 0	00 0	00 0	00 0	00 0	00 0	00 0	00 0	00 0	00 0	00 0	00 0	00 0	00 0	00 0
OTU1140 0	00 0	00 0	00 0	00 0	00 0	00 0	00 0	00 0	00 0	00 0	00 0	00 0	00 0	00 0	00 0	00 0	00 0	00 0	00 0	00 0	00 0	00 0	00 0	00 0	00 0	00 0	00 0	00 0	00 0	00 0	00 0	00 0	00 0	00 0	00 0	00 0	00 0	00 0	00 0	00 0	00 0	00 0	00 0	00 0	00 0	00 0	00 0	00 0	00 0
OTU1141 0	00 0	00 0	00 0	00 1	00 0	00 0	00 0	00 0	00 0	00 0	00 0	00 0	00 0	00 0	00 0	00 0	00 0	00 0	00 0	00 0	00 0	00 0	00 0	00 0	00 0	00 0	00 0	00 0	00 0	00 0	00 3	00 0	00 0	00 0	00 0	00 0	00 0	00 0	00 0	00 0	00 0	00 0	00 0	00 0	00 0	00 0	00 0	00 0	00 0
OTU1142 0	00 0	00 0	00 0	00 0	00 0	00 0	00 0	00 0	00 0	00 0	00 0	00 0	00 0	00 0	00 0	00 0	00 0	00 0	00 0	00 0	00 0	00 0	00 0	00 0	00 0	00 0	00 0	00 0	00 0	00 0	00 0	00 0	00 0	00 0	00 0	00 0	00 0	00 0	00 0	00 0	00 0	00 0	00 0	00 0	00 0	00 0	00 0	00 0	00 0
OTU1143 0	00 0	00 0	00 0	00 0	00 0	00 0	00 0	00 0	00 0	00 0	00 0	00 0	00 0	00 0	00 0	00 0	00 0	00 0	00 0	00 0	00 0	00 0	00 0	00 0	00 0	00 0	00 0	00 0	00 0	00 0	00 0	00 0	00 0	00 0	00 0	00 0	00 0	00 0	00 0	00 0	00 0	00 0	00 0	00 0	00 0	00 0	00 0	00 0	00 0
OTU1144 0	00 0	00 0	00 0	00 0	00 0	00 0	00 0	00 0	00 0	00 0	00 0	00 0	00 0	00 0	00 0	00 0	00 0	00 0	00 0	00 0	00 0	00 0	00 0	00 0	00 0	00 0	00 0	00 0	00 0	00 0	00 0	00 0	00 0	00 0	00 0	00 0	00 0	00 0	00 0	00 0	00 0	00 0	00 0	00 0	00 0	00 0	00 0	00 0	00 0
OTU1145 0	00 0	00 0	00 0	00 0	00 0	00 0	00 0	00 0	00 0	00 0	00 0	00 0	00 0	00 0	00 0	00 0	00 0	00 0	00 0	00 0	00 0	00 0	00 0	00 0	00 0	00 0	00 0	00 0	00 0	00 0	00 0	00 0	00 0	00 0	00 0	00 0	00 0	00 0	00 0	00 0	00 0	00 0	00 0	00 0	00 0	00 0	00 0	00 0	00 0
OTU1146 0	00 0	00 0	00 0	00 0	00 0	00 0	00 0	00 0	00 0	00 0	00 0	00 0	00 0	00 0	00 0	00 0	00 0	00 5	00 0	00 0	00 0	00 0	00 0	00 0	00 0	00 0	00 0	00 0	00 0	00 0	00 0	00 1	00 0	00 0	00 0	00 0	00 0	00 0	00 0	00 0	00 0	00 0	00 0	00 0	00 0	00 0	00 0	00 0	00 0
OTU1147 0	00 0	00 0	00 0	00 0	00 0	00 0	00 0	00 0	00 0	00 0	00 0	00 0	00 0	00 0	00 0	00 0	00 0	00 0	00 0	00 0	00 0	00 0	00 0	00 0	00 0	00 0	00 0	00 0	00 0	00 0	00 0	00 0	00 0	00 0	00 0	00 0	00 0	00 0	00 0	00 0	00 0	00 0	00 0	00 0	00 0	00 0	00 0	00 0	00 0
OTU1148 0	00 0	00 0	00 0	00 0	00 0	00 0	00 0	00 0	00 0	00 0	00 0	00 0	00 0	00 0	00 0	00 0	00 0	00 0	00 0	00 0	00 0	00 0	00 0	00 0	00 0	00 0	00 0	00 0	00 0	00 0	00 0	00 0	00 0	00 0	00 0	00 0	00 0	00 0	00 0	00 0	00 0	00 0	00 0	00 0	00 0	00 0	00 0	00 0	00 0
OTU1149 0	00 0	00 0	00 0	00 0	00 0	00 0	00 0	00 0	00 0	00 0	00 0	00 0	00 0	00 0	00 0	00 0	00 0	00 0	00 0	00 0	00 0	00 0	00 0	00 0	00 0	00 0	00 0	00 0	00 0	00 0	00 0	00 0	00 0	00 0	00 0	00 0	00 0	00 0	00 0	00 0	00 0	00 0	00 0	00 0	00 0	00 0	00 0	00 0	00 0
OTU1150 0	00 0	00 0	00 0	00 0	00 0	00 0	00 0	00 0	00 0	00 0	00 0	00 0	00 0	00 0	00 0	00 0	00 0	00 0	00 0	00 0	00 0	00 0	00 0	00 0	00 0	00 0	00 0	00 0	00 0	00 0	00 0	00 0	00 0	00 0	00 0	00 0	00 0	00 0	00 0	00 0	00 0	00 0	00 0	00 0	00 0	00 0	00 0	00 0	00 0
OTU1151 0	00 0	00 0	00 0	00 0	00 0	00 0	00 0	00 0	00 0	00 0	00 0	00 0	00 0	00 0	00 0	00 0	00 0	00 0	00 0	00 0	00 0	00 0	00 0	00 0	00 0	00 0	00 0	00 0	00 0	00 0	00 0	00 0	00 0	00 0	00 0	00 0	00 0	00 0	00 0	00 0	00 0	00 0	00 0	00 0	00 0	00 0	00 0	00 0	00 0
OTU1152 0	00 0	00 0	00 0	00 0	00 0	00 0	00 0	00 0	00 0	00 0	00 0	00 0	00 0	00 0	00 0	00 0	00 0	00 0	00 0	00 0	00 0	00 0	00 0	00 0	00 0	00 0	00 0	00 0	00 0	00 0	00 0	00 0	00 0	00 0	00 0	00 0	00 0	00 0	00 0	00 0	00 0	00 0	00 0	00 0	00 0	00 0	00 0	00 0	00 0
OTU1153 0	00 0	00 0	00 0	00 0	00 0	00 0	00 0	00 0	00 0	00 0	00 0	00 0	00 0	00 0	00 0	00 0	00 0	00 0	00 0	00 0	00 0	00 0	00 0	00 0	00 0	00 0	00 0	00 0	00 0	00 0	00 0	00 0	00 0	00 0	00 0	00 0	00 0	00 0	00 0	00 0	00 0	00 0	00 0	00 0	00 0	00 0	00 0	00 0	00 0
OTU1154 0	00 0	00 0	00 0	00 0	00 0	00 0	00 0	00 0	00 0	00 0	00 0	00 0	00 0	00 0	00 0	00 0	00 0	00 0	00 0	00 0	00 0	00 0	00 0	00 0	00 0	00 0	00 0	00 0	00 0	00 0	00 0	00 0	00 0	00 0	00 0	00 0	00 0	00 0	00 0	00 0	00 0	00 0	00 0	00 0	00 0	00 0	00 0	00 0	00 0
OTU1155 0	00 0	00 0	00 0	00 0	00 0	00 0	00 0	00 0	00 0	00 0	00 0	00 0	00 0	00 0	00 0	00 0	00 0	00 0	00 0	00 0	00 0	00 0	00 0	00 0	00 0	00 0	00 0	00 0	00 0	00 0	00 0	00 0	00 0	00 0	00 0	00 0	00 0	00 0	00 0	00 0	00 0	00 0	00 0	00 0	00 0	00 0	00 0	00 0	00 0
OTU1156 0	00 0	00 0	00 0	00 0	00 0	00 0	00 0	00 0	00 0	00 0	00 0	00 0	00 0	00 0	00 0	00 0	00 0	00 0	00 0	00 0	00 0	00 0	00 0	00 0	00 0	00 0	00 0	00 0	00 0	00 0	00 0	00 0	00 0	00 0	00 0	00 0	00 0	00 0	00 0	00 0	00 0	00 0	00 0	00 0	00 0	00 0	00 0	00 0	00 1
OTU1157 0	00 0	00 0	00 0	00 0	00 0	00 0	00 0	00 0	00 0	00 0	00 0	00 0	00 0	00 0	00 0	00 0	00 0	00 0	00 0	00 0	00 0	00 0	00 0	00 0	00 0	00 0	00 0	00 0	00 0	00 0	00 0	00 0	00 0	00 0	00 0	00 0	00 0	00 0	00 0	00 0	00 0	00 0	00 0	00 0	00 0	00 0	00 0	00 0	00 0
OTU1158 0	00 0	00 0	00 0	00 0	00 0	00 0	00 0	00 0	00 0	00 0	00 0	00 0	00 0	00 0	00 0	00 0	00 0	00 0	00 0	00 0	00 0	00 0	00 0	00 0	00 0	00 0	00 0	00 0	00 0	00 0	00 0	00 0	00 0	00 0	00 0	00 0	00 0	00 0	00 0	00 0	00 0	00 0	00 0	00 0	00 0	00 0	00 0	00 0	00 0
OTU1159 0	00 0	00 0	00 0	00 0	00 0	00 0	00 0	00 0	00 0	00 0	00 0	00 0	00 0	00 0	00 0	00 0	00 0	00 0	00 0	00 0	00 0	00 0	00 0	00 0	00 0	00 0	00 0	00 0	00 0	00 0	00 0	00 0	00 0	00 0	00 0	00 0	00 0	00 0	00 0	00 0	00 0	00 0	00 0	00 0	00 0	00 0	00 0	00 0	00 0
OTU1160 0	00 0	00 0	00 0	00 0	00 0	00 0	00 0	00 0	00 0	00 0	00 0	00 0	00 0	00 0	00 0	00 0	00 0	00 0	00 0	00 0	00 0	00 0	00 0	00 0	00 0	00 0	00 0	00 0	00 0	00 0	00 0	00 0	00 0	00 0	00 0	00 0	00 0	00 0	00 0	00 0	00 0	00 0	00 0	00 0	00 0	00 0	00 0	00 0	00 0
OTU1161 0	00 0	00 0	00 0	00 0	00 0	00 0	00 0	00 0	00 0	00 0	00 0	00 0	00 0	00 0	00 0	00 0	00 0	00 0	00 0	00 0	00 0	00 0	00 0	00 0	00 0	00 0	00 0	00 0	00 0	00 0	00 0	00 0	00 0	00 0	00 0	00 0	00 0	00 0	00 0	00 0	00 0	00 0	00 0	00 0	00 0	00 0	00 0	00 0	00 0
OTU1162 0	00 0	00 0	00 0	00 0	00 0	00 0	00 0	00 0	00 0	00 0	00 0	00 0	00 0	00 0	00 0	00 0	00 0	00 0	00 0	00 0	00 0	00 0	00 0	00 0	00 0	00 0	00 0	00 0	00 0	00 0	00 0	00 0	00 0	00 0	00 0	00 0	00 0	00 0	00 0	00 0	00 0	00 0	00 0	00 0	00 0	00 0	00 0	00 0	00 0
OTU1163 0	00 0	00 0	00 0	00 0	00 0	00 0	00 0	00 0	00 0	00 0	00 0	00 0	00 0	00 0	00 0	00 0	00 0	00 0	00 0	00 0	00 0	00 0	00 0	00 0	00 0	00 0	00 0	00 0	00 0	00 0	00 0	00 0	00 0	00 0	00 0	00 0	00 0	00 0	00 0	00 0	00 0	00 0	00 0	00 0	00 0	00 0	00 0	00 0	00 0
OTU1164 0	00 0	00 0	00 0	00 0	00 0	00 0	00 0	00 0	00 0	00 0	00 0	00 0	00 0	00 0	00 0	00 0	00 0	00 0	00 0	00 0	00 0	00 0	00 0	00 0	00 0	00 0	00 0	00 0	00 0	00 0	00 0	00 0	00 0	00 0	00 0	00 0	00 0	00 0	00 0	00 0	00 0	00 0	00 0	00 0	00 0	00 0	00 0	00 0	00 0
OTU1165 0	00 0	00 0	00 0	00 0	00 0	00 0	00 0	00 0	00 0	00 0	00 0	00 0	00 0	00 0	00 0	00 0	00 0	00 0	00 0	00 0	00 0	00 0	00 0	00 0	00 0	00 0	00 0	00 0	00 0	00 0	00 0	00 0	00 0	00 0	00 0	00 0	00 0	00 0	00 0	00 0	00 0	00 0	00 0	00 0	00 0	00 0	00 0	00 0	00 0
OTU1166 0	00 0	00 0	00 0	00 0	00 0	00 0	00 0	00 0	00 0	00 0	00 0	00 0	00 0	00 0	00 0	00 0	00 0	00 0	00 0	00 0	00 0	00 0	00 0	00 0	00 0	00 0	00 0	00 0	00 0	00 0	00 0	00 0	00 0	00 0	00 0	00 0	00 0	00 0	00 0	00 0	00 0	00 0	00 0	00 0	00 0	00 0	00 0	00 0	00 0
OTU1167 0	00 0	00 0	00 0	00 0	00 0	00 0	00 0	00 0	00 0	00 0	00 0	00 0	00 0	00 0	00 0	00 0	00 0	00 0	00 0	00 0	00 0	00 0	00 0	00 0	00 0	00 0	00 0	00 0	00 0	00 0	00 0	00 0	00 0	00 0	00 0	00 0	00 0	00 0	00 0	00 0	00 0	00 0	00 0	00 0	00 0	00 0	00 0	00 0	00 0
OTU1168 0	00 0	00 0	00 0	00 0	00 0	00 0	00 0	00 0	00 0	00 0	00 0	00 0	00 0	00 0	00 0	00 0	00 0	00 0	00 0	00 0	00 0	00 0	00 0	00 0	00 0	00 0	00 0	00 0	00 0	00 0	00 0	00 0	00 0	00 0	00 0	00 0	00 0	00 0	00 0	00 0	00 0	00 0	00 0	00 0	00 0	00 0	00 0	00 0	00 0
OTU1169 0	00 0	00 0	00 0	00 0	00 0	00 0	00 0	00 0	00 0	00 0	00 0	00 0	00 0	00 0	00 0	00 0	00 0	00 0	00 0	00 0	00 0	00 0	00 0	00 0	00 0	00 0	00 0	00 0	00 0	00 0	00 0	00 0	00 0	00 0	00 0	00 0	00 0	00 0	00 0	00 0	00 0	00 0	00 0	00 0	00 0	00 0	00 0	00 0	00 0
OTU1170 0	00 0	00 0	00 0	00 0	00 0	00 0	00 0	00 0	00 0	00 0	00 0	00 0	00 0	00 0	00 0	00 0	00 0	00 0	00 0	00 0	00 0	00 0	00 0	00 0	00 0	00 0	00 0	00 0	00 0	00 0	00 0	00 0	00 0	00 0	00 0	00 0	00 0	00 0	00 0	00 0	00 0	00 0	00 0	00 0	00 0	00 0	00 0	00 0	00 0
OTU1171 0	00 0	00 0	00 0	00 0	00 0	00 0	00 0	00 0	00 0	00 0	00 0	00 0	00 0	00 0	00 0	00 0	00 0	00 0	00 0	00 0	00 0	00 0	00 0	00 0	00 0	00 0	00 0	00 0	00 0	00 0	00 0	00 0	00 0	00 0	00 0	00 0	00 0	00 0	00 0	00 0	00 0	00 0	00 0	00 0	00 0	00 0	00 0	00 0	00 0
OTU1172 0	00 0	00 0	00 0	00 0	00 0	00 0	00 0	00 0	00 0	00 0	00 0	00 0	00 0	00 0	00 0	00 0	00 0	00 0	00 0	00 0	00 0	00 0	00 0	00 0	00 0	00 0	00 0	00 0	00 0	00 0	00 0	00 0	00 0	00 0	00 0	00 0	00 0	00 0	00 0	00 0	00 0	00 0	00 0	00 0	00 0	00 0	00 0	00 0	00 0
OTU1173 0	00 0	00 0	00 0	00 0	00 0	00 0	00 0	00 0	00 0	00 0	00 0	00 0	00 0	00 0	00 0	00 0	00 0	00 0	00 0	00 0	00 0	00 0	00 0	00 0	00 0	00 0	00 0	00 0	00 0	00 0	00 0	00 0	00 0	00 0	00 0	00 0	00 0	00 0	00 0	00 0	00 0	00 0	00 0	00 0	00 0	00 0	00 0	00 0	00 0
OTU1174 0	00 0	00 0	00 0	00 0	00 0	00 0	00 0	00 0	00 0	00 0	00 0	00 0	00 0	00 0	00 0	00 0	00 0	00 0	00 0	00 0	00 0	00 0	00 0	00 0	00 0	00 0	00 0	00 0	00 0	00 0	00 0	00 0	00 0	00 0	00 0	00 0	00 0	00 0	00 0	00 0	00 0	00 0	00 0	00 0	00 0	00 0	00 0	00 0	00 0
OTU1175 0	00 0	00 0	00 0	00 0	00 0	00 0	00 0	00 0	00 0	00 0	00 0	00 0	00 0	00 0	00 0	00 0	00 0	00 0	00 0	00 0	00 0	00 0	00 0	00 0	00 0	00 0	00 0	00 0	00 0	00 0	00 0	00 0	00 0	00 0	00 0	00 0	00 0	00 0	00 0	00 0	00 0	00 0	00 0	00 0	00 0	00 0	00 0	00 0	00 0
OTU1176 0	00 0	00 0	00 0	00 0	00 0	00 0	00 0	00 0	00 0	00 0	00 0	00 0	00 0	00 0	00 0	00 0	00 0	00 0	00 0	00 0	00 0	00 0	00 0	00 0	00 0	00 0	00 0	00 0	00 0	00 0	00 0	00 0	00 0	00 0	00 0	00 0	00 0	00 0	00 0	00 0	00 0	00 0	00 0	00 0	00 0	00 0	00 0	00 0	00 0
OTU1177 0	00 0	00 0	00 0	00 0	00 0	00 0	00 0	00 0	00 0	00 0	00 0	00 0	00 0	00 0	00 0	00 0	00 0	00 0	00 0	00 0	00 0	00 0	00 0	00 0	00 0	00 0	00 0	00 0	00 0	00 0	00 0	00 0	00 0	00 0	00 0	00 0	00 0	00 0	00 0	00 0	00 0	00 0	00 0	00 0	00 0	00 0	00 0	00 0	00 0
OTU1178 0	00 1	00 0	00 0	00 5	00 0	00 0	00 0	00 0	00 5	00 0	00 0	00 0	00 0	00 0	00 0	00 0	00 1	00 0	00 0	00 0	00 0	00 0	00 0	00 0	00 0	00 0	00 1	00 0	00 0	00 0	00 3	00 1	00 0	00 0	00 0	00 0	00 0	00 0	00 0	00 0	00 0	00 0	00 0	00 0	00 0	00 0	00 0	00 0	00 0
OTU1179 0	00 0	00 0	00 0	00 0	00 0	00 0	00 0	00 0	00 0	00 0	00 0	00 0	00 0	00 0	00 0	00 0	00 0	00 0	00 0	00 0	00 0	00 0	00 0	00 0	00 0	00 0	00 0	00 0	00 0	00 0	00 0	00 0	00 0	00 0	00 0	00 0	00 0	00 0	00 0	00 0	00 0	00 0	00 0	00 0	00 0	00 0	00 0	00 0	00 0
OTU1180 0	00 0	00 0	00 0	00 0	00 0	00 0	00 0	00 0	00 0	00 0	00 0	00 0	00 0	00 0	00 0	00 0	00 0	00 0	00 0	00 0	00 0	00 0	00 0	00 0	00 0	00 0	00 0	00 0	00 0	00 0	00 0	00 0	00 0	00 0	00 0	00 0	00 0	00 0	00 0	00 0	00 0	00 0	00 0	00 0	00 0	00 0	00 0	00 0	00 0
OTU1181 0	00 0	00 0	00 0	00 0	00 0	00 0	00 0	00 0	00 0	00 0	00 0	00 0	00 0	00 0	00 0	00 0	00 0	00 0	00 0	00 0	00 0	00 0	00 0	00 0	00 0	00 0	00 0	00 0	00 0	00 0	00 0	00 0	00 0	00 0	00 0	00 0	00 0	00 0	00 0	00 0	00 0	00 0	00 0	00 0	00 0	00 0	00 0	00 0	00 0
OTU1182 0	00 0	00 0	00 0	00 0	00 0	00 0	00 0	00 0	00 0	00 0	00 0	00 0	00 0	00 0	00 0	00 0	00 0	00 0	00 0	00 0	00 0	00 0	00 0	00 0	00 0	00 0	00 0	00 0	00 0	00 0	00 0	00 0	00 0	00 0	00 0	00 0	00 0	00 0	00 0	00 0	00 0	00 0	00 0	00 0	00 0	00 0	00 0	00 0	00 0
OTU1183 0	00 0	00 0	00 0	00 0	00 0	00 0	00 0	00 0	00 0	00 0	00 0	00 0	00 0	00 0	00 0	00 0	00 0	00 0	00 0	00 0	00 0	00 0	00 0	00 0	00 0	00 0	00 0	00 0	00 0	00 0	00 0	00 0	00 0	00 0	00 0	00 0	00 0	00 0	00 0	00 0	00 0	00 0	00 0	00 0	00 0	00 0	00 0	00 0	00 0
OTU1184 0	00 0	00 0	00 0	00 0	00 0	00 0	00 0	00 0	00 0	00 0	00 0	00 0	00 0	00 0	00 0	00 0	00 0	00 0	00 0	00 0	00 0	00 0	00 0	00 0	00 0	00 0	00 0	00 0	00 0	00 0	00 0	00 0	00 0	00 0	00 0	00 0	00 0	00 0	00 0	00 0	00 0	00 0	00 0	00 0	00 0	00 0	00 0	00 0	00 0
OTU1185 0	00 0	00 0	00 1	00 0	00 0	00 0	00 0	00 0	00 0	00 0	00 1	00 0	00 0	00 0	00 0	00 0	00 0	00 0	00 0	00 0	00 0	00 0	00 0	00 0	00 0	00 0	00 0	00 0	00 0	00 0	00 0	00 0	00 0	00 0	00 0	00 0	00 0	00 0	00 0	00 0	00 0	00 0	00 0	00 0	00 0	00 0	00 0	00 0	00 0
OTU1186 0	00 0	00 0	00 0	00 0	00 0	00 0	00 0	00 0	00 0	00 0	00 0	00 0	00 0	00 0	00 0	00 0	00 0	00 0	00 0	00 0	00 0	00 0	00 0	00 0	00 0	00 0	00 0	00 0	00 0	00 0	00 0	00 0	00 0	00 0	00 0	00 0	00 0	00 0	00 0	00 0	00 0	00 0	00 0	00 0	00 0	00 0	00 0	00 0	00 0
OTU1187 0	00 0	00 0	00 0	00 0	00 0	00 0	00 0	00 0	00 0	00 0	00 0	00 0	00 0	00 0	00 0	00 0	00 0	00 0	00 0	00 0	00 0	00 0	00 0	00 0	00 0	00 0	00 0	00 0	00 0	00 0	00 0	00 0	00 0	00 0	00 0	00 0	00 0	00 0	00 0	00 0	00 0	00 0	00 0	00 0	00 0	00 0	00 0	00 0	00 0
OTU1188 0	00 0	00 0	00 0	00 0	00 0	00 0	00 0	00 0	00 0	00 0	00 0	00 0	00 0	00 0	00 0	00 0	00 0	00 0	00 0	00 0	00 0	00 0	00 0	00 0	00 0	00 0	00 0	00 0	00 0	00 0	00 0	00 0	00 0	00 0	00 0	00 0	00 0	00 0	00 0	00 0	00 0	00 0	00 0	00 0	00 0	00 0	00 0	00 0	00 0
OTU1189 0	00 0	00 0	00 0	00 0	00 0	00 0	00 0	00 0	00 0	00 0	00 0	00 0	00 0	00 0	00 0	00 0	00 0	00 0	00 0	00 0	00 0	00 0	00 0	00 0	00 0	00 0	00 0	00 0	00 0	00 0	00 0	00 0	00 0	00 0	00 0	00 0	00 0	00 0	00 0	00 0	00 0	00 0	00 0	00 0	00 0	00 0	00 0	00 0	00 0
OTU1190 0	00 0	00 0	00 0	00 0	00 0	00 0	00 0	00 0	00 0	00 0	00 0	00 0	00 0	00 0	00 0	00 0	00 0	00 0	00 0	00 0	00 0	00 0	00 0	00 0	00 0	00 0	00 0	00 0	00 0	00 0	00 0	00 0	00 0	00 0	00 0	00 0	00 0	00 0	00 0	00 0	00 0	00 0	00 0	00 0	00 0	00 0	00 0	00 0	00 0
OTU1191 0	00 0	00 0	00 0	00 0	00 0	00 0	00 0	00 0	00 0	00 0	00 0	00 0	00 0	00 0	00 0	00 0	00 0	00 0	00 0	00 0	00 0	00 0	00 0	00 0	00 0	00 0	00 0	00 0	00 0	00 0	00 0	00 0	00 0	00 0	00 0	00 0	00 0	00 0	00 0	00 0	00 0	00 0	00 0	00 0	00 0	00 0	00 0	00 0	00 0
OTU1192 0	00 0	00 0	00 0	00 0	00 0	00 0	00 0	00 0	00 0	00 0	00 0	00 0	00 0	00 0	00 0	00 0	00 0	00 0	00 0	00 0	00 0	00 0	00 0	00 0	00 0	00 0	00 0	00 0	00 0	00 0	00 0	00 0	00 0	00 0	00 0	00 0	00 0	00 0	00 0	00 0	00 0	00 0	00 0	00 0	00 0	00 0	00 0	00 0	00 0
OTU1193 0	00 0	00 0	00 0	00 0	00 0	00 0	00 0	00 0	00 0	00 0	00 0	00 0	00 0	00 0	00 0	00 0	00 0	00 0	00 0	00 0	00 0	00 0	00 0	00 0	00 0	00 0	00 0	00 0	00 0	00 0	00 0	00 0	00 0	00 0	00 0	00 0	00 0	00 0	00 0	00 0	00 0	00 0	00 0	00 0	00 0	00 0	00 0	00 0	00 0
OTU1194 0	00 0	00 0	00 0	00 0	00 0	00 0	00 0	00 0	00 0	00 0	00 0	00 0	00 0	00 0	00 0	00 0	00 0	00 0	00 0	00 0	00 0	00 0	00 0	00 0	00 0	00 0	00 0	00 0	00 0	00 0	00 0	00 0	00 0	00 0	00 0	00 0	00 0	00 0	00 0	00 0	00 0	00 0	00 0	00 0	00 0	00 0	00 0	00 0	00 0
OTU1195 0	00 0	00 0	00 0	00 0	00 0	00 0	00 0	00 0	00 0	00 0	00 0	00 0	00 0	00 0	00 0	00 0	00 0	00 0	00 0	00 0	00 0	00 0	00 0	00 0	00 0	00 0	00 0	00 0	00 0	00 0	00 0	00 0	00 0	00 0	00 0	00 0	00 0	00 0	00 0	00 0	00 0	00 0	00 0	00 0	00 0	00 0	00 0	00 0	00 0
OTU1196 0	00 0	00 0	00 0	00 0	00 0	00 0	00 0	00 0	00 0	00 0	00 0	00 0	00 0	00 0	00 0	00 0	00 0	00 0	00 0	00 0	00 0	00 0	00 0	00 0	00 0	00 0	00 0	00 0	00 0	00 0	00 0	00 0	00 0	00 0	00 0	00 0	00 0	00 0	00 0	00 0	00 0	00 0	00 0	00 0	00 0	00 0	00 0	00 0	00 0
OTU1197 0	00 0	00 0	00 0	00 0	00 0	00 0	00 0	00 0	00 0	00 0	00 0	00 0	00 0	00 0	00 0	00 0	00 0	00 0	00 0	00 0	00 0	00 0	00 0	00 0	00 0	00 0	00 0	00 0	00 0	00 0	00 0	00 0	00 0	00 0	00 0	00 0	00 0	00 0	00 0	00 0	00 0	00 0	00 0	00 0	00 0	00 0	00 0	00 0	00 0
OTU1198 0	00 0	00 0	00 0	00 0	00 0	00 0	00 0	00 0	00 0	00 0	00 0	00 0	00 0	00 0	00 0	00 0	00 0	00 0	00 0	00 0	00 0	00 0	00 0	00 0	00 0	00 0	00 0	00 0	00 0	00 0	00 0	00 0	00 0	00 0	00 0	00 0	00 0	00 0	00 0	00 0	00 0	00 0	00 0	00 0	00 0	00 0	00 0	00 0	00 0
OTU1199 0	00 0	00 0	00 0	00 0	00 0	00 0	00 0	00 0	00 0	00 0	00 0	00 0	00 0	00 0	00 0	00 0	00 0	00 0	00 0	00 0	00 0	00 0	00 0	00 0	00 0	00 0	00 0	00 0	00 0	00 0	00 0	00 0	00 0	00 0	00 0	00 0	00 0	00 0	00 0	00 0	00 0	00 0	00 0	00 0	00 0	00 0	00 0	00 0	00 0
OTU1200 0	00 0	00 0	00 0	00 0	00 0	00 0	00 0	00 0	00 0	00 0	00 0	00 0	00 0	00 0	00 0	00 0	00 0	00 0	00 0	00 0	00 0	00 0	00 0	00 0	00 0	00 0	00 0	00 0	00 0	00 0	00 0	00 0	00 0	00 0	00 0	00 0	00 0	00 0	00 0	00 0	00 0	00 0	00 0	00 0	00 0	00 0	00 0	00 0	00 0
OTU1201 0	00 0	00 0	00 0	00 0	00 0	00 0	00 0	00 0	00 0	00 0	00 0	00 0	00 0	00 0	00 0	00 0	00 0	00 0	00 0	00 0	00 0	00 0	00 0	00 0	00 0	00 0	00 0	00 0	00 0	00 0	00 0	00 0	00 0	00 0	00 0	00 0	00 0	00 0	00 0	00 0	00 0	00 0	00 0	00 0	00 0	00 0	00 0	00 0	00 0
OTU1202 0	00 0	00 0	00 0	00 0	00 0	00 0	00 0	00 0	00 0	00 0	00 0	00 0	00 0	00 0	00 0	00 0	00 0	00 0	00 0	00 0	00 0	00 0	00 0	00 0	00 0	00 0	00 0	00 0	00 0	00 0	00 0	00 0	00 0	00 0	00 0	00 0	00 0	00 0	00 0	00 0	00 0	00 0	00 0	00 0	00 0	00 0	00 0	00 0	00 0
OTU1203 0	00 0	00 0	00 0	00 0	00 0	00 0	00 0	00 0	00 0	00 0	00 0	00 0	00 0	00 0	00 0	00 0	00 0	00 0	00 0	00 0	00 0	00 0	00 0	00 0	00 0	00 0	00 0	00 0	00 0	00 0	00 0	00 0	00 0	00 0	00 0	00 0	00 0	00 0	00 0	00 0	00 0	00 0	00 0	00 0	00 0	00 0	00 0	00 0	00 0
OTU1204 0	00 0	00 0	00 0	00 0	00 0	00 0	00 0	00 0	00 0	00 0	00 0	00 0	00 0	00 0	00 0	00 0	00 0	00 0	00 0	00 0	00 0	00 0	00 0	00 0	00 0	00 0	00 0	00 0	00 0	00 0	00 0	00 0	00 0	00 0	00 0	00 0	00 0	00 0	00 0	00 0	00 0	00 0	00 0	00 0	00 0	00 0	00 0	00 0	00 0
OTU1205 0	00 0	00 0	00 0	00 0	00 0	00 0	00 0	00 0	00 0	00 0	00 0	00 0	00 0	00 0	00 0	00 0	00 0	00 0	00 0	00 0	00 0	00 0	00 0	00 0	00 0	00 0	00 0	00 0	00 0	00 0	00 0	00 0	00 0	00 0	00 0	00 0	00 0	00 0	00 0	00 0	00 0	00 0	00 0	00 0	00 0	00 0	00 0	00 0	00 0
OTU1206 0	00 0	00 0	00 0	00 0	00 0	00 0	00 0	00 0	00 0	00 0	00 0	00 0	00 0	00 0	00 0	00 0	00 0	00 0	00 0	00 0	00 0	00 0	00 0	00 0	00 0	00 0	00 0	00 0	00 0	00 0	00 0	00 0	00 0	00 0	00 0	00 0	00 0	00 0	00 0	00 0	00 0	00 0	00 0	00 0	00 0	00 0	00 0	00 0	00 0
OTU1207 0	00 0	00 0	00 0	00 0	00 0	00 0	00 0	00 0	00 0	00 0	00 0	00 0	00 0	00 0	00 0	00 0	00 0	00 0	00 0	00 0	00 0	00 0	00 0	00 0	00 0	00 0	00 0	00 0	00 0	00 0	00 0	00 0	00 0	00 0	00 0	00 0	00 0	00 0	00 0	00 0	00 0	00 0	00 0	00 0	00 0	00 0	00 0	00 0	00 0
OTU1208 0	00 0	00 0	00 0	00 0	00 0	00 0	00 0	00 0	00 0	00 0	00 0	00 0	00 0	00 0	00 0	00 0	00 0	00 0	00 0	00 0	00 0	00 0	00 0	00 0	00 0	00 0	00 0	00 0	00 0	00 0	00 0	00 0	00 0	00 0	00 0	00 0	00 0	00 0	00 0	00 0	00 0	00 0	00 0	00 0	00 0	00 0	00 0	00 0	00 0
OTU1209 0	00 0	00 0	00 0	00 0	00 0	00 0	00 0	00 0	00 0	00 0	00 0	00 0	00 0	00 0	00 0	00 0	00 0	00 0	00 0	00 0	00 0	00 0	00 0	00 0	00 0	00 0	00 0	00 0	00 0	00 0	00 0	00 0	00 0	00 0	00 0	00 0	00 0	00 0	00 0	00 0	00 0	00 0	00 0	00 0	00 0	00 0	00 0	00 0	00 0
OTU1210 0	00 0	00 0	00 0	00 0	00 0	00 0	00 0	00 0	00 0	00 0	00 0	00 0	00 0	00 0	00 0	00 0	00 0	00 0	00 0	00 0	00 0	00 0	00 0	00 0	00 0	00 0	00 0	00 0	00 0	00 0	00 0	00 0	00 0	00 0	00 0	00 0	00 0	00 0	00 0	00 0	00 0	00 0	00 0	00 0	00 0	00 0	00 0	00 0	00 0
OTU1211 0	00 93	00 3	00 254	00 22	00 2	00 37	00 2	00 1	00 0	00 0	00 0	00 0	00 0	00 0	00 0	00 0	00 0	00 0	00 1	00 0	00 0	00 0	00 0	00 0	00 0	00 0	00 0	00 0	00 0	00 0	00 0	00 343	00 1	00 26	00 0	00 0	00 0	00 526	00 0	00 0	00 0	00 0	00 0	00 0	00 20	00 877	00 1	00 1	00 0
OTU1212 0	00 0	00 0	00 0	00 0	00 0	00 0	00 0	00 0	00 0	00 0	00 0	00 0	00 0	00 0	00 0	00 0	00 0	00 0	00 0	00 0	00 0	00 0	00 0	00 0	00 0	00 0	00 0	00 0	00 0	00 0	00 0	00 0	00 0	00 0	00 0	00 0	00 0	00 0	00 0	00 0	00 0	00 0	00 0	00 0	00 0	00 0	00 0	00 0	00 0
OTU1213 0	00 0	00 0	00 0	00 0	00 0	00 0	00 0	00 0	00 0	00 0	00 0	00 0	00 0	00 0	00 0	00 0	00 0	00 0	00 0	00 0	00 0	00 0	00 0	00 0	00 0	00 0	00 0	00 0	00 0	00 0	00 0	00 0	00 0	00 0	00 0	00 0	00 0	00 0	00 0	00 0	00 0	00 0	00 0	00 0	00 0	00 0	00 0	00 0	00 0
OTU1214 0	00 0	00 0	00 0	00 0	00 0	00 0	00 0	00 0	00 0	00 0	00 0	00 0	00 0	00 0	00 0	00 0	00 0	00 0	00 0	00 0	00 0	00 0	00 0	00 0	00 0	00 0	00 0	00 0	00 0	00 0	00 0	00 0	00 0	00 0	00 0	00 0	00 0	00 0	00 0	00 0	00 0	00 0	00 0	00 0	00 0	00 0	00 0	00 0	00 0
OTU1215 0	00 0	00 0	00 5	00 0	00 0	00 0	00 0	00 0	00 0	00 0	00 0	00 0	00 0	00 0	00 0	00 0	00 0	00 0	00 0	00 0	00 0	00 0	00 0	00 0	00 0	00 0	00 0	00 0	00 0	00 0	00 0	00 0	00 0	00 0	00 0	00 0	00 0	00 0	00 0	00 0	00 0	00 0	00 0	00 0	00 0	00 0	00 0	00 0	00 0
OTU1216 0	00 1	00 0	00 0	00 0	00 0	00 0	00 0	00 0	00 0	00 0	00 0	00 0	00 0	00 0	00 0	00 0	00 2	00 0	00 0	00 0	00 0	00 0	00 0	00 0	00 0	00 0	00 0	00 0	00 2	00 0	00 0	00 1	00 0	00 0	00 1	00 1	00 0	00 0	00 0	00 0	00 5	00 0	00 0	00 0	00 0	00 0	00 3	00 0	00 0
OTU1217 0	00 0	00 0	00 0	00 0	00 0	00 0	00 0	00 0	00 0	00 0	00 0	00 0	00 0	00 0	00 0	00 0	00 0	00 0	00 0	00 0	00 0	00 0	00 0	00 0	00 0	00 0	00 0	00 0	00 0	00 0	00 0	00 0	00 0	00 0	00 0	00 0	00 0	00 0	00 0	00 0	00 0	00 0	00 0	00 0	00 0	00 0	00 0	00 0	00 0
OTU1218 0	00 0	00 0	00 0	00 0	00 0	00 0	00 0	00 0	00 0	00 0	00 0	00 0	00 0	00 0	00 0	00 0	00 0	00 0	00 0	00 0	00 0	00 0	00 0	00 0	00 0	00 0	00 0	00 0	00 0	00 0	00 0	00 0	00 0	00 0	00 0	00 0	00 0	00 0	00 0	00 0	00 0	00 0	00 0	00 0	00 0	00 0	00 0	00 0	00 0
OTU1219 0	00 0	00 0	00 0	00 0	00 0	00 0	00 0	00 0	00 0	00 0	00 0	00 0	00 0	00 0	00 0	00 0	00 0	00 0	00 0	00 0	00 0	00 0	00 0	00 0	00 0	00 0	00 0	00 0	00 0	00 0	00 0	00 0	00 0	00 0	00 0	00 0	00 0	00 0	00 0	00 0	00 0	00 0	00 0	00 0	00 0	00 0	00 0	00 0	00 0
OTU1220 0	00 0	00 0	00 0	00 0	00 0	00 0	00 0	00 0	00 0	00 0	00 0	00 0	00 0	00 0	00 0	00 0	00 0	00 0	00 0	00 0	00 0	00 0	00 0	00 0	00 0	00 0	00 0	00 0	00 0	00 0	00 0	00 0	00 0	00 0	00 0	00 0	00 0	00 0	00 0	00 0	00 0	00 0	00 0	00 0	00 0	00 0	00 0	00 0	00 0
OTU1221 0	00 0	00 0	00 0	00 0	00 0	00 0	00 0	00 0	00 0	00 0	00 0	00 0	00 0	00 0	00 0	00 0	00 0	00 0	00 0	00 0	00 0	00 0	00 0	00 0	00 0	00 0	00 0	00 0	00 0	00 0	00 0	00 0	00 0	00 0	00 0	00 0	00 0	00 0	00 0	00 0	00 0	00 0	00 0	00 0	00 0	00 0	00 0	00 0	00 0
OTU1222 0	00 0	00 0	00 0	00 0	00 0	00 0	00 0	00 0	00 0	00 0	00 0	00 0	00 0	00 0	00 0	00 0	00 0	00 0	00 0	00 0	00 0	00 0	00 0	00 0	00 0	00 0	00 0	00 0	00 0	00 0	00 0	00 0	00 0	00 0	00 0	00 0	00 0	00 0	00 0	00 0	00 0	00 0	00 0	00 0	00 0	00 0	00 0	00 0	00 0
OTU1223 0	00 0	00 0	00 0	00 0	00 0	00 0	00 0	00 0	00 0	00 0	00 0	00 0	00 0	00 0	00 0	00 0	00 0	00 0	00 0	00 0	00 0	00 0	00 0	00 0	00 0	00 0	00 0	00 0	00 0	00 0	00 0	00 0	00 0	00 0	00 0	00 0	00 0	00 0	00 0	00 0	00 0	00 0	00 0	00 0	00 0	00 0	00 0	00 0	00 0
OTU1224 0	00 0	00 0	00 0	00 0	00 0	00 0	00 0	00 0	00 0	00 0	00 0	00 0	00 0	00 0	00 0	00 0	00 0	00 0	00 0	00 0	00 0	00 0	00 0	00 0	00 0	00 0	00 0	00 0	00 0	00 0	00 0	00 0	00 0	00 0	00 0	00 0	00 0	00 0	00 0	00 0	00 0	00 3	00 0	00 0	00 0	00 0	00 0	00 0	00 0
OTU1225 0	00 0	00 0	00 0	00 0	00 0	00 0	00 0	00 0	00 0	00 0	00 0	00 0	00 0	00 0	00 0	00 0	00 0	00 0	00 0	00 0	00 0	00 0	00 0	00 0	00 0	00 0	00 0	00 0	00 0	00 0	00 0	00 0	00 0	00 0	00 0	00 0	00 0	00 0	00 0	00 0	00 0	00 0	00 0	00 0	00 0	00 0	00 0	00 0	00 0
OTU1226 0	00 0	00 0	00 0	00 0	00 0	00 0	00 0	00 0	00 0	00 0	00 0	00 0	00 0	00 0	00 0	00 0	00 0	00 0	00 0	00 0	00 0	00 0	00 0	00 0	00 0	00 0	00 0	00 0	00 0	00 0	00 0	00 0	00 0	00 0	00 0	00 0	00 0	00 0	00 0	00 0	00 0	00 0	00 0	00 0	00 0	00 0	00 0	00 0	00 0
OTU1227 0	00 0	00 0	00 0	00 0	00 0	00 0	00 0	00 0	00 0	00 0	00 0	00 0	00 0	00 0	00 0	00 0	00 0	00 0	00 0	00 0	00 0	00 0	00 0	00 0	00 0	00 0	00 0	00 0	00 0	00 0	00 0	00 0	00 0	00 0	00 0	00 0	00 0	00 0	00 0	00 0	00 0	00 0	00 0	00 0	00 0	00 0	00 0	00 0	00 0
OTU1228 0	00 0	00 0	00 0	00 0	00 0	00 0	00 0	00 0	00 0	00 0	00 0	00 0	00 0	00 0	00 0	00 0	00 0	00 0	00 0	00 0	00 0	00 0	00 0	00 0	00 0	00 0	00 0	00 0	00 0	00 0	00 0	00 0	00 0	00 0	00 0	00 0	00 0	00 0	00 0	00 0	00 0	00 0	00 0	00 0	00 0	00 0	00 0	00 0	00 0
OTU1229 0	00 0	00 0	00 0	00 0	00 0	00 0	00 0	00 0	00 0	00 0	00 0	00 0	00 0	00 0	00 0	00 0	00 0	00 0	00 0	00 0	00 0	00 0	00 0	00 0	00 0	00 0	00 0	00 0	00 0	00 0	00 0	00 0	00 0	00 0	00 0	00 0	00 0	00 0	00 0	00 0	00 0	00 0	00 0	00 0	00 0	00 0	00 0	00 0	00 0
OTU1230 0	00 0	00 0	00 0	00 0	00 0	00 0	00 0	00 0	00 0	00 0	00 0	00 0	00 0	00 0	00 0	00 0	00 0	00 0	00 0	00 0	00 0	00 0	00 0	00 0	00 0	00 0	00 0	00 0	00 0	00 0	00 0	00 0	00 0	00 0	00 0	00 0	00 0	00 0	00 0	00 0	00 0	00 0	00 0	00 0	00 0	00 0	00 0	00 0	00 0
OTU1231 0	00 0	00 0	00 0	00 0	00 0	00 0	00 0	00 0	00 0	00 0	00 0	00 0	00 0	00 0	00 0	00 0	00 0	00 0	00 0	00 0	00 0	00 0	00 0	00 0	00 0	00 0	00 0	00 0	00 0	00 0	00 0	00 0	00 0	00 0	00 0	00 0	00 0	00 0	00 0	00 0	00 0	00 0	00 0	00 0	00 0	00 0	00 0	00 0	00 0
OTU1232 0	00 0	00 0	00 0	00 0	00 0	00 0	00 0	00 0	00 0	00 0	00 0	00 0	00 0	00 0	00 0	00 0	00 0	00 0	00 0	00 0	00 0	00 0	00 0	00 0	00 0	00 0	00 0	00 0	00 0	00 0	00 0	00 0	00 0	00 0	00 0	00 0	00 0	00 0	00 0	00 0	00 0	00 0	00 0	00 0	00 0	00 0	00 0	00 0	00 0
OTU1233 0	00 0	00 0	00 0	00 0	00 0	00 0	00 0	00 0	00 0	00 0	00 0	00 0	00 0	00 0	00 0	00 0	00 0	00 0	00 0	00 0	00 0	00 0	00 0	00 0	00 0	00 0	00 0	00 0	00 0	00 0	00 0	00 0	00 0	00 0	00 0	00 0	00 0	00 0	00 0	00 0	00 0	00 0	00 0	00 0	00 0	00 0	00 0	00 0	00 0
OTU1234 0	00 0	00 0	00 0	00 0	00 0	00 0	00 0	00 0	00 0	00 0	00 0	00 0	00 0	00 0	00 0	00 0	00 0	00 0	00 0	00 0	00 0	00 0	00 0	00 0	00 0	00 0	00 0	00 0	00 0	00 0	00 0	00 0	00 0	00 0	00 0	00 0	00 0	00 0	00 0	00 0	00 0	00 0	00 0	00 0	00 0	00 0	00 0	00 0	00 0
OTU1235 0	00 0	00 0	00 0	00 0	00 0	00 0	00 0	00 0	00 0	00 0	00 0	00 0	00 0	00 0	00 0	00 0	00 0	00 0	00 0	00 0	00 0	00 0	00 0	00 0	00 0	00 0	00 0	00 0	00 0	00 0	00 0	00 0	00 0	00 0	00 0	00 0	00 0	00 0	00 0	00 0	00 0	00 0	00 0	00 0	00 0	00 0	00 0	00 0	00 0
OTU1236 0	00 0	00 0	00 0	00 0	00 0	00 0	00 0	00 0	00 0	00 0	00 0	00 0	00 0	00 0	00 0	00 0	00 0	00 0	00 0	00 0	00 0	00 0	00 0	00 0	00 0	00 0	00 0	00 0	00 0	00 0	00 0	00 0	00 0	00 0	00 0	00 0	00 0	00 0	00 0	00 0	00 0	00 0	00 0	00 0	00 0	00 0	00 0	00 0	00 0
OTU1237 0	00 0	00 0	00 0	00 0	00 0	00 0	00 0	00 0	00 0	00 0	00 0	00 0	00 0	00 0	00 0	00 0	00 0	00 0	00 0	00 0	00 0	00 0	00 0	00 0	00 0	00 0	00 0	00 0	00 0	00 0	00 0	00 0	00 0	00 0	00 0	00 0	00 0	00 0	00 0	00 0	00 0	00 0	00 0	00 0	00 0	00 0	00 0	00 0	00 0
OTU1238 0	00 0	00 0	00 0	00 0	00 0	00 0	00 0	00 0	00 0	00 0	00 0	00 0	00 0	00 0	00 0	00 0	00 0	00 0	00 0	00 0	00 0	00 0	00 0	00 0	00 0	00 0	00 0	00 0	00 0	00 0	00 0	00 0	00 0	00 0	00 0	00 0	00 0	00 0	00 0	00 0	00 0	00 0	00 0	00 0	00 0	00 0	00 0	00 0	00 0
OTU1239 0	00 0	00 0	00 0	00 0	00 0	00 0	00 0	00 0	00 0	00 0	00 0	00 0	00 0	00 0	00 0	00 0	00 0	00 0	00 0	00 0	00 0	00 0	00 0	00 0	00 0	00 0	00 0	00 0	00 0	00 0	00 0	00 0	00 0	00 0	00 0	00 0	00 0	00 0	00 0	00 0	00 0	00 0	00 0	00 0	00 0	00 0	00 0	00 0	00 0
OTU1240 0	00 0	00 0	00 0	00 0	00 0	00 0	00 0	00 0	00 0	00 0	00 0	00 0	00 0	00 0	00 0	00 0	00 0	00 0	00 0	00 0	00 0	00 0	00 0	00 0	00 0	00 0	00 0	00 0	00 0	00 0	00 0	00 0	00 0	00 0	00 0	00 0	00 0	00 0	00 0	00 0	00 0	00 0	00 0	00 0	00 0	00 0	00 0	00 0	00 0
OTU1241 0	00 0	00 0	00 0	00 0	00 0	00 0	00 0	00 0	00 0	00 0	00 0	00 0	00 0	00 0	00 0	00 0	00 0	00 0	00 0	00 0	00 0	00 0	00 0	00 0	00 0	00 0	00 0	00 0	00 0	00 0	00 0	00 0	00 0	00 0	00 0	00 0	00 0	00 0	00 0	00 0	00 0	00 0	00 0	00 0	00 0	00 0	00 0	00 0	00 0
OTU1242 0	00 0	00 0	00 0	00 0	00 0	00 0	00 0	00 0	00 0	00 0	00 0	00 0	00 0	00 0	00 0	00 0	00 0	00 0	00 0	00 0	00 0	00 0	00 0	00 0	00 0	00 0	00 0	00 0	00 0	00 0	00 0	00 0	00 0	00 0	00 0	00 0	00 0	00 0	00 0	00 0	00 0	00 0	00 0	00 0	00 0	00 0	00 0	00 0	00 0
OTU1243 0	00 0	00 0	00 0	00 0	00 0	00 0	00 0	00 0	00 0	00 0	00 0	00 0	00 0	00 0	00 0	00 0	00 0	00 0	00 0	00 0	00 0	00 0	00 0	00 0	00 0	00 0	00 0	00 0	00 0	00 0	00 0	00 0	00 0	00 0	00 0	00 0	00 0	00 0	00 0	00 0	00 0	00 0	00 0	00 0	00 0	00 0	00 0	00 0	00 0
OTU1244 0	00 0	00 0	00 0	00 0	00 0	00 0	00 0	00 0	00 0	00 0	00 0	00 0	00 0	00 0	00 0	00 0	00 0	00 0	00 0	00 0	00 0	00 0	00 0	00 0	00 0	00 0	00 0	00 0	00 0	00 0	00 0	00 0	00 0	00 0	00 0	00 0	00 0	00 0	00 0	00 0	00 0	00 0	00 0	00 0	00 0	00 0	00 0	00 0	00 0
OTU1245 0	00 0	00 0	00 0	00 0	00 0	00 0	00 0	00 0	00 0	00 0	00 0	00 0	00 0	00 0	00 0	00 0	00 0	00 0	00 0	00 0	00 0	00 0	00 0	00 0	00 0	00 0	00 0	00 0	00 0	00 0	00 0	00 0	00 0	00 0	00 0	00 0	00 0	00 0	00 0	00 0	00 0	00 0	00 0	00 0	00 0	00 0	00 0	00 0	00 0
OTU1246 0	00 0	00 0	00 0	00 0	00 0	00 0	00 0	00 0	00 0	00 0	00 0	00 0	00 0	00 0	00 0	00 0	00 0	00 0	00 0	00 0	00 0	00 0	00 0	00 0	00 0	00 0	00 0	00 0	00 0	00 0	00 0	00 0	00 0	00 0	00 0	00 0	00 0	00 0	00 0	00 0	00 0	00 0	00 0	00 0	00 0	00 0	00 0	00 0	00 0
OTU1247 0	00 0	00 0	00 0	00 0	00 0	00 0	00 0	00 0	00 0	00 0	00 0	00 0	00 0	00 0	00 0	00 0	00 0	00 0	00 0	00 0	00 0	00 0	00 0	00 0	00 0	00 0	00 0	00 0	00 0	00 0	00 0	00 0	00 0	00 0	00 0	00 0	00 0	00 0	00 0	00 0	00 0	00 0	00 0	00 0	00 0	00 0	00 0	00 0	00 0
OTU1248 0	00 0	00 0	00 0	00 0	00 0	00 0	00 0	00 0	00 0	00 0	00 0	00 0	00 0	00 0	00 0	00 0	00 0	00 0	00 0	00 0	00 0	00 0	00 0	00 0	00 0	00 0	00 0	00 0	00 0	00 0	00 0	00 0	00 0	00 0	00 0	00 0	00 0	00 0	00 0	00 0	00 0	00 0	00 0	00 0	00 0	00 0	00 0	00 0	00 0
OTU1249 0	00 0	00 0	00 0	00 0	00 0	00 0	00 0	00 0	00 0	00 0	00 0	00 0	00 0	00 0	00 0	00 0	00 0	00 0	00 0	00 0	00 0	00 0	00 0	00 0	00 0	00 0	00 0	00 0	00 0	00 0	00 0	00 0	00 0	00 0	00 0	00 0	00 0	00 0	00 0	00 0	00 0	00 0	00 0	00 0	00 0	00 0	00 0	00 0	00 0
OTU1250 0	00 0	00 0	00 0	00 0	00 0	00 0	00 0	00 0	00 0	00 0	00 0	00 0	00 0	00 0	00 0	00 0	00 0	00 0	00 0	00 0	00 0	00 0	00 0	00 0	00 0	00 0	00 0	00 0	00 0	00 0	00 0	00 0	00 0	00 0	00 0	00 0	00 0	00 0	00 0	00 0	00 0	00 0	00 0	00 0	00 0	00 0	00 0	00 0	00 0
OTU1251 0	00 0	00 0	00 0	00 0	00 0	00 0	00 0	00 0	00 0	00 0	00 0	00 0	00 0	00 0	00 0	00 0	00 0	00 0	00 0	00 0	00 0	00 0	00 0	00 0	00 0	00 0	00 0	00 0	00 0	00 0	00 0	00 0	00 0	00 0	00 0	00 0	00 0	00 0	00 0	00 0	00 0	00 0	00 0	00 0	00 0	00 0	00 0	00 0	00 0
OTU1252 0	00 23	00 1	00 2	00 9	00 2	00 2	00 1	00 3	00 3	00 0	00 0	00 0	00 0	00 2	00 0	00 0	00 0	00 0	00 0	00 0	00 0	00 0	00 4	00 0	00 1	00 0	00 0	00 0	00 0	00 0	00 0	00 17	00 0	00 2	00 0	00 0	00 0	00 31	00 0	00 0	00 0	00 0	00 0	00 0	00 3	00 13	00 0	00 0	00 0
OTU1253 0	00 1	00 0	00 1	00 0	00 0	00 0	00 0	00 1	00 0	00 0	00 0	00 0	00 0	00 0	00 0	00 0	00 0	00 0	00 0	00 0	00 0	00 0	00 0	00 0	00 0	00 0	00 0	00 0	00 0	00 0	00 0	00 0	00 0	00 0	00 0	00 0	00 0	00 0	00 0	00 0	00 0	00 0	00 0	00 0	00 0	00 2	00 0	00 0	00 0
OTU1254 0	00 0	00 0	00 0	00 0	00 0	00 0	00 0	00 0	00 0	00 0	00 0	00 0	00 0	00 0	00 0	00 0	00 0	00 0	00 0	00 0	00 0	00 0	00 0	00 0	00 0	00 0	00 0	00 0	00 0	00 0	00 0	00 0	00 0	00 0	00 0	00 0	00 0	00 0	00 0	00 0	00 0	00 0	00 0	00 0	00 0	00 0	00 0	00 0	00 0
OTU1255 0	00 0	00 0	00 0	00 0	00 0	00 0	00 0	00 0	00 0	00 0	00 0	00 0	00 0	00 0	00 0	00 0	00 0	00 0	00 0	00 0	00 0	00 0	00 0	00 0	00 0	00 0	00 0	00 0	00 0	00 0	00 0	00 0	00 0	00 0	00 0	00 0	00 0	00 0	00 0	00 0	00 0	00 0	00 0	00 0	00 0	00 0	00 0	00 0	00 0
OTU1256 0	00 0	00 0	00 0	00 0	00 0	00 0	00 0	00 0	00 0	00 0	00 0	00 0	00 0	00 0	00 0	00 0	00 0	00 0	00 0	00 0	00 0	00 0	00 0	00 0	00 0	00 0	00 0	00 0	00 0	00 0	00 0	00 0	00 0	00 0	00 0	00 0	00 0	00 0	00 0	00 0	00 0	00 0	00 0	00 0	00 0	00 0	00 0	00 0	00 0
OTU1257 0	00 0	00 0	00 0	00 0	00 0	00 0	00 0	00 0	00 0	00 0	00 0	00 0	00 0	00 0	00 0	00 0	00 0	00 0	00 0	00 0	00 0	00 0	00 0	00 0	00 0	00 0	00 0	00 0	00 0	00 0	00 0	00 0	00 0	00 0	00 0	00 0	00 0	00 0	00 0	00 0	00 0	00 0	00 0	00 0	00 0	00 0	00 0	00 0	00 0
OTU1258 0	00 0	00 0	00 0	00 0	00 0	00 0	00 0	00 0	00 0	00 0	00 0	00 0	00 0	00 0	00 0	00 0	00 0	00 0	00 0	00 0	00 0	00 0	00 0	00 0	00 0	00 0	00 0	00 0	00 0	00 0	00 0	00 0	00 0	00 0	00 0	00 0	00 0	00 0	00 0	00 0	00 0	00 0	00 0	00 0	00 0	00 0	00 0	00 0	00 0
OTU1259 0	00 0	00 0	00 0	00 0	00 0	00 0	00 0	00 0	00 0	00 0	00 0	00 0	00 0	00 0	00 0	00 0	00 0	00 0	00 0	00 0	00 0	00 0	00 0	00 0	00 0	00 0	00 0	00 0	00 0	00 0	00 0	00 0	00 0	00 0	00 0	00 0	00 0	00 0	00 0	00 0	00 0	00 0	00 0	00 0	00 0	00 0	00 0	00 0	00 0
OTU1260 0	00 0	00 0	00 0	00 0	00 0	00 0	00 0	00 0	00 0	00 0	00 0	00 0	00 0	00 0	00 0	00 0	00 0	00 0	00 0	00 0	00 0	00 0	00 0	00 0	00 0	00 0	00 0	00 0	00 0	00 0	00 0	00 0	00 0	00 0	00 0	00 0	00 0	00 0	00 0	00 0	00 0	00 0	00 0	00 0	00 0	00 0	00 0	00 0	00 0
OTU1261 0	00 0	00 0	00 0	00 0	00 0	00 0	00 0	00 0	00 0	00 0	00 0	00 0	00 0	00 0	00 0	00 0	00 0	00 0	00 0	00 0	00 0	00 0	00 0	00 0	00 0	00 0	00 0	00 0	00 0	00 0	00 0	00 0	00 0	00 0	00 0	00 0	00 0	00 0	00 0	00 0	00 0	00 0	00 0	00 0	00 0	00 0	00 0	00 0	00 0
OTU1262 1	00 3	00 0	00 0	00 0	00 0	00 1	00 0	00 1	00 2	00 1	00 0	00 1	00 0	00 0	00 1	00 1	00 1	00 1	00 3	00 0	00 0	00 0	00 0	00 0	00 0	00 0	00 1	00 0	00 0	00 0	00 0	00 0	00 0	00 0	00 0	00 1	00 0	00 0	00 0	00 0	00 0	00 0	00 0	00 0	00 0	00 0	00 0	00 0	00 0
OTU1263 0	00 0	00 0	00 0	00 0	00 0	00 0	00 0	00 0	00 0	00 0	00 0	00 0	00 0	00 0	00 0	00 0	00 0	00 0	00 0	00 0	00 0	00 0	00 0	00 0	00 0	00 0	00 0	00 0	00 0	00 0	00 0	00 0	00 0	00 0	00 0	00 0	00 0	00 0	00 0	00 0	00 0	00 0	00 0	00 0	00 0	00 0	00 0	00 0	00 0
OTU1264 0	00 0	00 0	00 0	00 0	00 0	00 0	00 0	00 0	00 0	00 0	00 0	00 0	00 0	00 0	00 0	00 0	00 0	00 0	00 0	00 0	00 0	00 0	00 0	00 0	00 0	00 0	00 0	00 0	00 0	00 0	00 0	00 0	00 0	00 0	00 0	00 0	00 0	00 0	00 0	00 0	00 0	00 0	00 0	00 0	00 0	00 0	00 0	00 0	00 0
OTU1265 0	00 0	00 0	00 0	00 0	00 0	00 0	00 0	00 0	00 0	00 0	00 0	00 0	00 0	00 0	00 0	00 0	00 0	00 0	00 0	00 0	00 0	00 0	00 0	00 0	00 0	00 0	00 0	00 0	00 0	00 0	00 0	00 0	00 0	00 0	00 0	00 0	00 0	00 0	00 0	00 0	00 0	00 0	00 0	00 0	00 0	00 0	00 0	00 0	00 0
OTU1266 0	00 0	00 0	00 0	00 0	00 0	00 0	00 0	00 0	00 0	00 0	00 0	00 0	00 0	00 0	00 0	00 0	00 0	00 0	00 0	00 0	00 0	00 0	00 0	00 0	00 0	00 0	00 0	00 0	00 0	00 0	00 0	00 0	00 0	00 0	00 0	00 0	00 0	00 0	00 0	00 0	00 0	00 0	00 0	00 0	00 0	00 0	00 0	00 0	00 0
OTU1267 0	00 0	00 0	00 0	00 0	00 0	00 0	00 0	00 0	00 0	00 0	00 0	00 0	00 0	00 0	00 0	00 0	00 2	00 0	00 0	00 0	00 0	00 0	00 0	00 0	00 0	00 0	00 0	00 0	00 0	00 0	00 0	00 0	00 1	00 0	00 1	00 0	00 1	00 0	00 0	00 0	00 3	00 1	00 0	00 0	00 0	00 0	00 2	00 0	00 0
OTU1268 0	00 1	00 0	00 0	00 0	00 0	00 0	00 0	00 0	00 0	00 0	00 0	00 0	00 0	00 0	00 0	00 0	00 0	00 0	00 0	00 0	00 0	00 0	00 0	00 0	00 0	00 0	00 0	00 0	00 0	00 0	00 5	00 0	00 0	00 0	00 0	00 0	00 0	00 0	00 0	00 0	00 0	00 0	00 0	00 0	00 0	00 0	00 0	00 0	00 0
OTU1269 0	00 0	00 0	00 0	00 0	00 0	00 0	00 0	00 0	00 0	00 0	00 0	00 0	00 0	00 0	00 0	00 0	00 0	00 0	00 0	00 0	00 0	00 0	00 0	00 0	00 0	00 0	00 0	00 0	00 0	00 0	00 0	00 0	00 0	00 0	00 0	00 0	00 0	00 0	00 0	00 0	00 0	00 0	00 0	00 0	00 0	00 0	00 0	00 0	00 0
OTU1270 0	00 0	00 0	00 0	00 0	00 0	00 0	00 0	00 0	00 0	00 0	00 0	00 0	00 0	00 0	00 0	00 0	00 0	00 0	00 0	00 0	00 0	00 0	00 0	00 0	00 0	00 0	00 0	00 0	00 0	00 0	00 0	00 0	00 0	00 0	00 0	00 0	00 0	00 0	00 0	00 0	00 0	00 0	00 0	00 0	00 0	00 0	00 0	00 0	00 0
OTU1271 0	00 0	00 0	00 0	00 0	00 0	00 0	00 0	00 0	00 0	00 0	00 0	00 0	00 0	00 0	00 0	00 0	00 0	00 0	00 0	00 0	00 0	00 0	00 0	00 0	00 0	00 0	00 0	00 0	00 0	00 0	00 0	00 0	00 0	00 0	00 0	00 0	00 0	00 0	00 0	00 0	00 0	00 0	00 0	00 0	00 0	00 0	00 0	00 0	00 0
OTU1272 0	00 0	00 0	00 0	00 0	00 0	00 0	00 0	00 0	00 0	00 0	00 0	00 0	00 0	00 0	00 0	00 0	00 0	00 0	00 0	00 0	00 0	00 0	00 0	00 0	00 0	00 0	00 0	00 0	00 0	00 0	00 0	00 0	00 0	00 0	00 0	00 0	00 0	00 0	00 0	00 0	00 0	00 0	00 0	00 0	00 0	00 0	00 0	00 0	00 0
OTU1273 0	00 0	00 0	00 0	00 0	00 0	00 0	00 0	00 0	00 0	00 0	00 0	00 0	00 0	00 0	00 0	00 0	00 0	00 0	00 0	00 0	00 0	00 0	00 0	00 0	00 0	00 0	00 0	00 0	00 0	00 0	00 0	00 0	00 0	00 0	00 0	00 0	00 0	00 0	00 0	00 0	00 0	00 0	00 0	00 0	00 0	00 0	00 0	00 0	00 0
OTU1274 0	00 0	00 0	00 0	00 0	00 0	00 0	00 0	00 0	00 0	00 0	00 0	00 0	00 0	00 0	00 0	00 0	00 0	00 0	00 0	00 0	00 0	00 0	00 0	00 0	00 0	00 0	00 0	00 0	00 0	00 0	00 0	00 0	00 0	00 0	00 0	00 0	00 0	00 0	00 0	00 0	00 0	00 0	00 0	00 0	00 0	00 0	00 0	00 0	00 0
OTU1275 0	00 0	00 0	00 0	00 0	00 0	00 0	00 0	00 0	00 0	00 0	00 0	00 0	00 0	00 0	00 0	00 0	00 0	00 0	00 0	00 0	00 0	00 0	00 0	00 0	00 0	00 0	00 0	00 0	00 0	00 0	00 0	00 0	00 0	00 0	00 0	00 0	00 0	00 0	00 0	00 0	00 0	00 0	00 0	00 0	00 0	00 0	00 0	00 0	00 0
OTU1276 0	00 0	00 0	00 0	00 0	00 0	00 0	00 0	00 0	00 0	00 0	00 0	00 0	00 0	00 0	00 0	00 0	00 0	00 0	00 0	00 0	00 0	00 0	00 0	00 0	00 0	00 0	00 0	00 0	00 0	00 0	00 0	00 0	00 0	00 0	00 0	00 0	00 0	00 0	00 0	00 0	00 0	00 0	00 0	00 0	00 0	00 0	00 0	00 0	00 0
OTU1277 0	00 0	00 0	00 0	00 0	00 0	00 0	00 0	00 0	00 0	00 0	00 0	00 0	00 0	00 0	00 0	00 0	00 0	00 0	00 0	00 0	00 0	00 0	00 0	00 0	00 0	00 0	00 0	00 0	00 0	00 0	00 0	00 0	00 0	00 0	00 0	00 0	00 0	00 0	00 0	00 0	00 0	00 0	00 0	00 0	00 0	00 0	00 0	00 0	00 0
OTU1278 0	00 0	00 0	00 0	00 0	00 0	00 0	00 0	00 0	00 0	00 0	00 0	00 0	00 0	00 0	00 0	00 0	00 0	00 0	00 0	00 0	00 0	00 0	00 0	00 0	00 0	00 0	00 0	00 0	00 0	00 0	00 0	00 0	00 0	00 0	00 0	00 0	00 0	00 0	00 0	00 0	00 0	00 0	00 0	00 0	00 0	00 0	00 0	00 0	00 0
OTU1279 0	00 0	00 0	00 0	00 0	00 0	00 0	00 0	00 0	00 0	00 0	00 0	00 0	00 0	00 0	00 0	00 0	00 0	00 0	00 0	00 0	00 0	00 0	00 0	00 0	00 0	00 0	00 0	00 0	00 0	00 0	00 0	00 0	00 0	00 0	00 0	00 0	00 0	00 0	00 0	00 0	00 0	00 0	00 0	00 0	00 0	00 0	00 0	00 0	00 0
OTU1280 0	00 0	00 0	00 0	00 0	00 0	00 0	00 0	00 0	00 0	00 0	00 0	00 0	00 0	00 0	00 0	00 0	00 0	00 0	00 0	00 0	00 0	00 0	00 0	00 0	00 0	00 0	00 0	00 0	00 0	00 0	00 0	00 0	00 0	00 0	00 0	00 0	00 0	00 0	00 0	00 0	00 0	00 0	00 0	00 0	00 0	00 0	00 0	00 0	00 0
OTU1281 0	00 0	00 0	00 0	00 0	00 0	00 0	00 0	00 0	00 0	00 0	00 0	00 0	00 0	00 0	00 0	00 0	00 0	00 0	00 0	00 0	00 0	00 0	00 0	00 0	00 0	00 0	00 0	00 0	00 0	00 0	00 0	00 0	00 0	00 0	00 0	00 0	00 0	00 0	00 0	00 0	00 0	00 0	00 0	00 0	00 0	00 0	00 0	00 0	00 0
OTU1282 0	00 0	00 0	00 0	00 0	00 0	00 0	00 0	00 0	00 0	00 0	00 0	00 0	00 0	00 0	00 0	00 0	00 0	00 0	00 0	00 0	00 0	00 0	00 0	00 0	00 0	00 0	00 0	00 0	00 0	00 0	00 0	00 0	00 0	00 0	00 0	00 0	00 0	00 0	00 0	00 0	00 0	00 0	00 0	00 0	00 0	00 0	00 0	00 0	00 0
OTU1283 0	00 0	00 0	00 0	00 0	00 0	00 0	00 0	00 0	00 0	00 0	00 0	00 0	00 0	00 0	00 0	00 0	00 0	00 0	00 0	00 0	00 0	00 0	00 0	00 0	00 0	00 0	00 0	00 0	00 0	00 0	00 0	00 0	00 0	00 0	00 0	00 0	00 0	00 0	00 0	00 0	00 0	00 0	00 0	00 0	00 0	00 0	00 0	00 0	00 0
OTU1284 0	00 5	00 0	00 1	00 31	00 0	00 1	00 0	00 0	00 47	00 4	00 0	00 2	00 0	00 0	00 4	00 3	00 3	00 2	00 3	00 0	00 0	00 0	00 0	00 0	00 0	00 0	00 23	00 0	00 0	00 0	00 17	00 11	00 0	00 0	00 0	00 2	00 0	00 1	00 0	00 0	00 0	00 0	00 0	00 0	00 1	00 5	00 0	00 0	00 0
OTU1285 0	00 1	00 0	00 0	00 0	00 0	00 0	00 0	00 0	00 0	00 0	00 0	00 0	00 0	00 0	00 0	00 0	00 0	00 0	00 0	00 0	00 0	00 0	00 0	00 0	00 0	00 0	00 0	00 0	00 0	00 0	00 0	00 0	00 0	00 0	00 0	00 0	00 0	00 7	00 0	00 0	00 0	00 0	00 0	00 0	00 0	00 1	00 0	00 0	00 0
OTU1286 0	00 0	00 0	00 0	00 3	00 0	00 0	00 0	00 13	00 0	00 2	00 0	00 2	00 0	00 0	00 0	00 0	00 2	00 27	00 0	00 3	00 0	00 0	00 0	00 0	00 0	00 0	00 67	00 0	00 11	00 0	00 0	00 0	00 0	00 0	00 1	00 52	00 0	00 0	00 0	00 0	00 3	00 2	00 0	00 0	00 9	00 0	00 4	00 0	00 0
OTU1287 0	00 0	00 0	00 0	00 0	00 0	00 0	00 0	00 0	00 0	00 0	00 0	00 0	00 0	00 0	00 0	00 0	00 0	00 0	00 0	00 0	00 0	00 0	00 0	00 0	00 0	00 0	00 0	00 0	00 0	00 0	00 0	00 0	00 0	00 0	00 0	00 0	00 0	00 0	00 0	00 0	00 0	00 0	00 0	00 0	00 0	00 0	00 0	00 0	00 0
OTU1288 0	00 0	00 0	00 0	00 0	00 0	00 0	00 0	00 0	00 0	00 0	00 0	00 0	00 0	00 0	00 0	00 0	00 0	00 0	00 0	00 0	00 0	00 0	00 0	00 0	00 0	00 0	00 0	00 0	00 0	00 0	00 0	00 0	00 0	00 0	00 0	00 0	00 0	00 0	00 0	00 0	00 0	00 0	00 0	00 0	00 0	00 0	00 0	00 0	00 0
OTU1289 0	00 0	00 0	00 0	00 0	00 0	00 0	00 0	00 0	00 0	00 0	00 0	00 0	00 0	00 0	00 0	00 0	00 0	00 0	00 0	00 0	00 0	00 0	00 0	00 0	00 0	00 0	00 0	00 0	00 0	00 0	00 0	00 0	00 0	00 0	00 0	00 0	00 0	00 0	00 0	00 0	00 0	00 0	00 0	00 0	00 0	00 0	00 0	00 0	00 0
OTU1290 0	00 0	00 0	00 0	00 0	00 0	00 0	00 0	00 0	00 0	00 0	00 0	00 0	00 0	00 0	00 0	00 0	00 0	00 0	00 0	00 0	00 0	00 0	00 0	00 0	00 0	00 0	00 0	00 0	00 0	00 0	00 0	00 0	00 0	00 0	00 0	00 0	00 0	00 0	00 0	00 0	00 0	00 0	00 0	00 0	00 0	00 0	00 0	00 0	00 0
OTU1291 0	00 0	00 0	00 0	00 0	00 0	00 0	00 0	00 0	00 0	00 0	00 0	00 0	00 0	00 0	00 0	00 0	00 0	00 0	00 0	00 0	00 0	00 0	00 0	00 0	00 0	00 0	00 0	00 0	00 0	00 0	00 0	00 0	00 0	00 0	00 0	00 0	00 0	00 0	00 0	00 0	00 0	00 0	00 0	00 0	00 0	00 0	00 0	00 0	00 0
OTU1292 0	00 0	00 0	00 0	00 0	00 0	00 0	00 0	00 0	00 0	00 0	00 0	00 0	00 0	00 0	00 0	00 0	00 0	00 0	00 0	00 0	00 0	00 0	00 0	00 0	00 0	00 0	00 0	00 0	00 0	00 0	00 0	00 0	00 0	00 0	00 0	00 0	00 0	00 0	00 0	00 0	00 0	00 0	00 0	00 0	00 0	00 0	00 0	00 0	00 0
OTU1293 0	00 0	00 0	00 0	00 0	00 0	00 0	00 0	00 0	00 0	00 0	00 0	00 0	00 0	00 0	00 0	00 0	00 0	00 0	00 0	00 0	00 0	00 0	00 0	00 0	00 0	00 0	00 0	00 0	00 0	00 0	00 0	00 0	00 0	00 0	00 0	00 0	00 0	00 0	00 0	00 0	00 0	00 0	00 0	00 0	00 0	00 0	00 0	00 0	00 0
OTU1294 0	00 0	00 0	00 0	00 0	00 0	00 0	00 0	00 0	00 0	00 0	00 0	00 0	00 0	00 0	00 0	00 0	00 0	00 0	00 0	00 0	00 0	00 0	00 0	00 0	00 0	00 0	00 0	00 0	00 0	00 0	00 0	00 0	00 0	00 0	00 0	00 0	00 0	00 0	00 0	00 0	00 0	00 0	00 0	00 0	00 0	00 0	00 0	00 0	00 0
OTU1295 0	00 0	00 0	00 0	00 0	00 0	00 0	00 0	00 0	00 0	00 0	00 0	00 0	00 0	00 0	00 0	00 0	00 0	00 0	00 0	00 0	00 0	00 0	00 0	00 0	00 0	00 0	00 0	00 0	00 0	00 0	00 0	00 0	00 0	00 0	00 0	00 0	00 0	00 0	00 0	00 0	00 0	00 0	00 0	00 0	00 0	00 0	00 0	00 0	00 0
OTU1296 0	00 0	00 0	00 0	00 0	00 0	00 0	00 0	00 0	00 0	00 0	00 0	00 0	00 0	00 0	00 0	00 0	00 0	00 0	00 0	00 0	00 0	00 0	00 0	00 0	00 0	00 0	00 0	00 0	00 0	00 0	00 0	00 0	00 0	00 0	00 0	00 0	00 0	00 0	00 0	00 0	00 0	00 0	00 0	00 0	00 0	00 0	00 0	00 0	00 0
OTU1297 0	00 0	00 0	00 0	00 0	00 0	00 0	00 0	00 0	00 0	00 0	00 0	00 0	00 0	00 0	00 0	00 0	00 0	00 0	00 0	00 0	00 0	00 0	00 0	00 0	00 0	00 0	00 0	00 0	00 0	00 0	00 1	00 0	00 0	00 0	00 0	00 0	00 0	00 0	00 0	00 0	00 0	00 0	00 0	00 0	00 0	00 0	00 0	00 0	00 0
OTU1298 0	00 0	00 0	00 0	00 0	00 0	00 0	00 0	00 0	00 0	00 0	00 0	00 0	00 0	00 0	00 0	00 0	00 0	00 0	00 0	00 0	00 0	00 0	00 0	00 0	00 0	00 0	00 0	00 0	00 0	00 0	00 0	00 0	00 0	00 0	00 0	00 0	00 0	00 0	00 0	00 0	00 0	00 0	00 0	00 0	00 0	00 0	00 0	00 0	00 0
OTU1299 0	00 0	00 0	00 0	00 0	00 0	00 0	00 0	00 0	00 0	00 0	00 0	00 0	00 0	00 0	00 0	00 0	00 0	00 0	00 0	00 0	00 0	00 0	00 0	00 0	00 0	00 0	00 0	00 0	00 0	00 0	00 0	00 0	00 0	00 0	00 0	00 0	00 0	00 0	00 0	00 0	00 0	00 0	00 0	00 0	00 0	00 0	00 0	00 0	00 0
OTU1300 0	00 0	00 0	00 0	00 1	00 0	00 0	00 0	00 0	00 0	00 0	00 0	00 0	00 0	00 0	00 0	00 0	00 0	00 0	00 0	00 0	00 0	00 0	00 0	00 0	00 0	00 0	00 0	00 0	00 0	00 0	00 0	00 0	00 0	00 0	00 0	00 0	00 0	00 0	00 0	00 0	00 0	00 0	00 0	00 0	00 0	00 0	00 0	00 0	00 0
OTU1301 0	00 0	00 0	00 0	00 0	00 0	00 0	00 0	00 0	00 0	00 0	00 0	00 0	00 0	00 0	00 0	00 0	00 0	00 0	00 0	00 0	00 0	00 0	00 0	00 0	00 0	00 0	00 0	00 0	00 0	00 0	00 0	00 0	00 0	00 0	00 0	00 0	00 0	00 0	00 0	00 0	00 0	00 0	00 0	00 0	00 0	00 0	00 0	00 0	00 0
OTU1302 0	00 0	00 0	00 0	00 0	00 0	00 0	00 0	00 0	00 0	00 0	00 0	00 0	00 0	00 0	00 0	00 0	00 0	00 0	00 0	00 0	00 0	00 0	00 0	00 0	00 0	00 0	00 0	00 0	00 0	00 0	00 0	00 0	00 0	00 0	00 0	00 0	00 0	00 0	00 0	00 0	00 0	00 0	00 0	00 0	00 0	00 0	00 0	00 0	00 0
OTU1303 0	00 0	00 0	00 0	00 0	00 0	00 0	00 0	00 0	00 0	00 0	00 0	00 0	00 0	00 0	00 0	00 0	00 0	00 0	00 0	00 0	00 0	00 0	00 0	00 0	00 0	00 0	00 0	00 0	00 0	00 0	00 0	00 0	00 0	00 0	00 0	00 0	00 0	00 0	00 0	00 0	00 0	00 0	00 0	00 0	00 0	00 0	00 0	00 0	00 0
OTU1304 0	00 0	00 0	00 0	00 0	00 0	00 0	00 0	00 0	00 0	00 0	00 0	00 0	00 0	00 0	00 0	00 0	00 0	00 0	00 0	00 0	00 0	00 0	00 0	00 0	00 0	00 0	00 0	00 0	00 0	00 0	00 0	00 0	00 0	00 0	00 0	00 0	00 0	00 0	00 0	00 0	00 0	00 0	00 0	00 0	00 0	00 0	00 0	00 0	00 0
OTU1305 0	00 0	00 0	00 0	00 0	00 0	00 0	00 0	00 0	00 0	00 0	00 0	00 0	00 0	00 0	00 0	00 0	00 0	00 0	00 0	00 0	00 0	00 0	00 0	00 0	00 0	00 0	00 0	00 0	00 0	00 0	00 0	00 0	00 0	00 0	00 0	00 0	00 0	00 0	00 0	00 0	00 0	00 0	00 0	00 0	00 0	00 0	00 0	00 0	00 0
OTU1306 0	00 0	00 0	00 0	00 0	00 0	00 0	00 0	00 0	00 0	00 0	00 0	00 0	00 0	00 0	00 0	00 0	00 0	00 0	00 0	00 0	00 0	00 0	00 0	00 0	00 0	00 0	00 0	00 0	00 0	00 0	00 0	00 0	00 0	00 0	00 0	00 0	00 0	00 0	00 0	00 0	00 0	00 0	00 0	00 0	00 0	00 0	00 0	00 0	00 0
OTU1307 0	00 0	00 0	00 0	00 0	00 0	00 0	00 0	00 0	00 0	00 0	00 0	00 0	00 0	00 0	00 0	00 0	00 0	00 0	00 0	00 0	00 0	00 0	00 0	00 0	00 0	00 0	00 0	00 0	00 0	00 0	00 0	00 0	00 0	00 0	00 0	00 0	00 0	00 0	00 0	00 0	00 0	00 0	00 0	00 0	00 0	00 0	00 0	00 0	00 0
OTU1308 0	00 0	00 0	00 0	00 0	00 0	00 0	00 0	00 0	00 0	00 0	00 0	00 0	00 0	00 0	00 0	00 0	00 0	00 0	00 0	00 0	00 0	00 0	00 0	00 0	00 0	00 0	00 0	00 0	00 0	00 0	00 0	00 0	00 0	00 0	00 0	00 0	00 0	00 0	00 0	00 0	00 0	00 0	00 0	00 0	00 0	00 0	00 0	00 0	00 0
OTU1309 0	00 0	00 0	00 0	00 0	00 0	00 0	00 0	00 0	00 0	00 0	00 0	00 0	00 0	00 0	00 0	00 0	00 0	00 0	00 0	00 0	00 0	00 0	00 0	00 0	00 0	00 0	00 0	00 0	00 0	00 0	00 0	00 0	00 0	00 0	00 0	00 0	00 0	00 0	00 0	00 0	00 0	00 0	00 0	00 0	00 0	00 0	00 0	00 0	00 0
OTU1310 0	00 0	00 0	00 0	00 0	00 0	00 0	00 0	00 0	00 0	00 0	00 0	00 0	00 0	00 0	00 0	00 0	00 0	00 0	00 0	00 0	00 0	00 0	00 0	00 0	00 0	00 0	00 0	00 0	00 0	00 0	00 0	00 0	00 0	00 0	00 0	00 0	00 0	00 0	00 0	00 0	00 0	00 0	00 0	00 0	00 0	00 0	00 0	00 0	00 0
OTU1311 0	00 0	00 0	00 0	00 0	00 0	00 0	00 0	00 0	00 0	00 0	00 0	00 0	00 0	00 0	00 0	00 0	00 0	00 0	00 0	00 0	00 0	00 0	00 0	00 0	00 0	00 0	00 0	00 0	00 0	00 0	00 0	00 0	00 0	00 0	00 0	00 0	00 0	00 0	00 0	00 0	00 0	00 0	00 0	00 0	00 0	00 0	00 0	00 0	00 0
OTU1312 0	00 0	00 0	00 0	00 0	00 0	00 0	00 0	00 0	00 0	00 0	00 0	00 0	00 0	00 0	00 0	00 0	00 0	00 0	00 0	00 0	00 0	00 0	00 0	00 0	00 0	00 0	00 0	00 0	00 0	00 0	00 0	00 0	00 0	00 0	00 0	00 0	00 0	00 0	00 0	00 0	00 0	00 0	00 0	00 0	00 0	00 0	00 0	00 0	00 0
OTU1313 0	00 0	00 0	00 0	00 0	00 0	00 0	00 0	00 0	00 0	00 0	00 0	00 0	00 0	00 0	00 0	00 0	00 0	00 0	00 0	00 0	00 0	00 0	00 0	00 0	00 0	00 0	00 0	00 0	00 1	00 0	00 0	00 0	00 0	00 0	00 1	00 0	00 0	00 0	00 0	00 0	00 0	00 0	00 0	00 0	00 0	00 0	00 0	00 0	00 0
OTU1314 0	00 0	00 0	00 0	00 0	00 0	00 0	00 0	00 0	00 0	00 0	00 0	00 0	00 0	00 0	00 0	00 0	00 0	00 0	00 0	00 0	00 0	00 0	00 0	00 0	00 0	00 0	00 0	00 0	00 0	00 0	00 0	00 0	00 0	00 0	00 0	00 0	00 0	00 0	00 0	00 0	00 0	00 0	00 0	00 0	00 0	00 0	00 0	00 0	00 0
OTU1315 0	00 0	00 0	00 0	00 0	00 0	00 0	00 0	00 1	00 0	00 0	00 0	00 0	00 0	00 0	00 0	00 0	00 0	00 0	00 0	00 1	00 0	00 0	00 0	00 0	00 0	00 0	00 0	00 0	00 1	00 0	00 0	00 0	00 0	00 0	00 0	00 2	00 0	00 0	00 0	00 0	00 0	00 0	00 0	00 0	00 0	00 0	00 3	00 0	00 0
OTU1316 0	00 0	00 0	00 0	00 0	00 0	00 0	00 0	00 0	00 0	00 0	00 0	00 0	00 0	00 0	00 0	00 0	00 0	00 0	00 0	00 0	00 0	00 0	00 0	00 0	00 0	00 0	00 0	00 0	00 0	00 0	00 0	00 0	00 0	00 0	00 0	00 0	00 0	00 0	00 0	00 0	00 0	00 0	00 0	00 0	00 0	00 0	00 0	00 0	00 0
OTU1317 0	00 0	00 0	00 0	00 0	00 0	00 0	00 0	00 0	00 0	00 0	00 0	00 0	00 0	00 0	00 0	00 0	00 0	00 0	00 0	00 0	00 0	00 0	00 0	00 0	00 0	00 0	00 0	00 0	00 0	00 0	00 0	00 0	00 0	00 0	00 0	00 0	00 0	00 0	00 0	00 0	00 0	00 0	00 0	00 0	00 0	00 0	00 0	00 0	00 0
OTU1318 0	00 0	00 0	00 0	00 0	00 0	00 0	00 0	00 0	00 0	00 0	00 0	00 0	00 0	00 0	00 0	00 0	00 0	00 0	00 0	00 0	00 0	00 0	00 0	00 0	00 0	00 0	00 0	00 0	00 0	00 0	00 0	00 0	00 0	00 0	00 0	00 0	00 0	00 0	00 0	00 0	00 0	00 0	00 0	00 0	00 0	00 0	00 0	00 0	00 0
OTU1319 0	00 0	00 0	00 0	00 0	00 0	00 0	00 0	00 0	00 0	00 0	00 0	00 0	00 0	00 0	00 0	00 0	00 0	00 0	00 0	00 0	00 0	00 0	00 0	00 0	00 0	00 0	00 0	00 0	00 0	00 0	00 0	00 0	00 0	00 0	00 0	00 0	00 0	00 0	00 0	00 0	00 0	00 0	00 0	00 0	00 0	00 0	00 0	00 0	00 0
OTU1320 0	00 0	00 0	00 0	00 0	00 0	00 0	00 0	00 0	00 0	00 0	00 0	00 0	00 0	00 0	00 0	00 0	00 0	00 0	00 0	00 0	00 0	00 0	00 0	00 0	00 0	00 0	00 0	00 0	00 0	00 0	00 0	00 0	00 0	00 0	00 0	00 0	00 0	00 0	00 0	00 0	00 0	00 0	00 0	00 0	00 0	00 0	00 0	00 0	00 0
OTU1321 0	00 0	00 0	00 0	00 0	00 0	00 0	00 0	00 0	00 0	00 0	00 0	00 0	00 0	00 0	00 0	00 0	00 0	00 0	00 0	00 0	00 0	00 0	00 0	00 0	00 0	00 0	00 0	00 0	00 0	00 0	00 0	00 0	00 0	00 0	00 0	00 0	00 0	00 0	00 0	00 0	00 0	00 0	00 0	00 0	00 0	00 0	00 0	00 0	00 0
OTU1322 0	00 0	00 0	00 0	00 0	00 0	00 0	00 0	00 0	00 0	00 0	00 0	00 0	00 0	00 0	00 0	00 0	00 0	00 0	00 0	00 0	00 0	00 0	00 0	00 0	00 0	00 0	00 0	00 0	00 0	00 0	00 0	00 0	00 0	00 0	00 0	00 0	00 0	00 0	00 0	00 0	00 0	00 0	00 0	00 0	00 0	00 0	00 0	00 0	00 0
OTU1323 0	00 0	00 0	00 0	00 0	00 0	00 0	00 0	00 0	00 0	00 0	00 0	00 0	00 0	00 0	00 0	00 0	00 0	00 0	00 0	00 0	00 0	00 0	00 0	00 0	00 0	00 0	00 0	00 0	00 0	00 0	00 0	00 0	00 0	00 0	00 0	00 0	00 0	00 0	00 0	00 0	00 0	00 0	00 0	00 0	00 0	00 0	00 0	00 0	00 0
OTU1324 0	00 0	00 0	00 0	00 0	00 0	00 0	00 0	00 0	00 0	00 0	00 0	00 0	00 0	00 0	00 0	00 0	00 0	00 0	00 0	00 0	00 0	00 0	00 0	00 0	00 0	00 0	00 0	00 0	00 0	00 0	00 0	00 0	00 0	00 0	00 0	00 0	00 0	00 0	00 0	00 0	00 0	00 0	00 0	00 0	00 0	00 0	00 0	00 0	00 0
OTU1325 0	00 0	00 0	00 0	00 0	00 0	00 0	00 0	00 0	00 0	00 0	00 0	00 0	00 0	00 0	00 0	00 0	00 0	00 0	00 0	00 0	00 0	00 0	00 0	00 0	00 0	00 0	00 0	00 0	00 0	00 0	00 0	00 0	00 0	00 0	00 0	00 0	00 0	00 0	00 0	00 0	00 0	00 0	00 0	00 0	00 0	00 0	00 0	00 0	00 0
OTU1326 0	00 0	00 0	00 0	00 0	00 0	00 0	00 0	00 0	00 0	00 0	00 0	00 0	00 0	00 0	00 0	00 0	00 0	00 0	00 0	00 0	00 0	00 0	00 0	00 0	00 0	00 0	00 0	00 0	00 0	00 0	00 0	00 0	00 0	00 0	00 0	00 0	00 0	00 0	00 0	00 0	00 0	00 0	00 0	00 0	00 0	00 0	00 0	00 0	00 0
OTU1327 0	00 0	00 0	00 0	00 0	00 0	00 0	00 0	00 0	00 0	00 0	00 0	00 0	00 0	00 0	00 0	00 0	00 0	00 0	00 0	00 0	00 0	00 0	00 0	00 0	00 0	00 0	00 0	00 0	00 0	00 0	00 0	00 0	00 0	00 0	00 0	00 0	00 0	00 0	00 0	00 0	00 0	00 0	00 0	00 0	00 0	00 0	00 0	00 0	00 0
OTU1328 0	00 0	00 0	00 0	00 0	00 0	00 0	00 0	00 0	00 0	00 0	00 0	00 0	00 0	00 0	00 0	00 0	00 0	00 0	00 0	00 0	00 0	00 0	00 0	00 0	00 0	00 0	00 0	00 0	00 0	00 0	00 0	00 0	00 0	00 0	00 0	00 0	00 0	00 0	00 0	00 0	00 0	00 0	00 0	00 0	00 0	00 0	00 0	00 0	00 0
OTU1329 0	00 0	00 0	00 0	00 0	00 0	00 0	00 0	00 0	00 0	00 0	00 0	00 0	00 0	00 0	00 0	00 0	00 0	00 0	00 0	00 0	00 0	00 0	00 0	00 0	00 0	00 0	00 0	00 0	00 0	00 0	00 0	00 0	00 0	00 0	00 0	00 0	00 0	00 0	00 0	00 0	00 0	00 0	00 0	00 0	00 0	00 0	00 0	00 0	00 0
OTU1330 0	00 0	00 0	00 0	00 0	00 0	00 0	00 0	00 0	00 0	00 0	00 0	00 0	00 0	00 0	00 0	00 0	00 0	00 0	00 0	00 0	00 0	00 0	00 0	00 0	00 0	00 0	00 0	00 0	00 0	00 0	00 0	00 0	00 0	00 0	00 0	00 0	00 0	00 0	00 0	00 0	00 0	00 0	00 0	00 0	00 0	00 0	00 0	00 0	00 0
OTU1331 0	00 0	00 0	00 0	00 0	00 0	00 0	00 0	00 0	00 0	00 0	00 0	00 0	00 0	00 0	00 0	00 0	00 0	00 0	00 0	00 0	00 0	00 0	00 0	00 0	00 0	00 0	00 0	00 0	00 0	00 0	00 0	00 0	00 0	00 0	00 0	00 0	00 0	00 0	00 0	00 0	00 0	00 0	00 0	00 0	00 0	00 0	00 0	00 0	00 0
OTU1332 0	00 0	00 0	00 0	00 0	00 0	00 0	00 0	00 0	00 0	00 0	00 0	00 0	00 0	00 0	00 0	00 0	00 0	00 0	00 0	00 0	00 0	00 0	00 0	00 0	00 0	00 0	00 0	00 0	00 0	00 0	00 0	00 0	00 0	00 0	00 0	00 0	00 0	00 0	00 0	00 0	00 0	00 0	00 0	00 0	00 0	00 0	00 0	00 0	00 0
OTU1333 0	00 0	00 0	00 0	00 0	00 0	00 0	00 0	00 0	00 0	00 0	00 0	00 0	00 0	00 0	00 0	00 0	00 0	00 0	00 0	00 0	00 0	00 0	00 0	00 0	00 0	00 0	00 0	00 0	00 0	00 0	00 0	00 0	00 0	00 0	00 0	00 0	00 0	00 0	00 0	00 0	00 0	00 0	00 0	00 0	00 0	00 0	00 0	00 0	00 0
OTU1334 0	00 0	00 0	00 0	00 0	00 0	00 0	00 0	00 0	00 0	00 0	00 0	00 0	00 0	00 0	00 0	00 0	00 0	00 0	00 0	00 0	00 0	00 0	00 0	00 0	00 0	00 0	00 0	00 0	00 0	00 0	00 0	00 0	00 0	00 0	00 0	00 0	00 0	00 0	00 0	00 0	00 0	00 0	00 0	00 0	00 0	00 0	00 0	00 0	00 0
OTU1335 0	00 0	00 0	00 0	00 0	00 0	00 0	00 0	00 0	00 0	00 0	00 0	00 0	00 0	00 0	00 0	00 0	00 0	00 0	00 0	00 0	00 0	00 0	00 0	00 0	00 0	00 0	00 0	00 0	00 0	00 0	00 0	00 0	00 0	00 0	00 0	00 0	00 0	00 0	00 0	00 0	00 0	00 0	00 0	00 0	00 0	00 0	00 0	00 0	00 0
OTU1336 0	00 0	00 0	00 0	00 0	00 0	00 0	00 0	00 0	00 0	00 0	00 0	00 0	00 0	00 0	00 0	00 0	00 0	00 0	00 0	00 0	00 0	00 0	00 0	00 0	00 0	00 0	00 0	00 0	00 0	00 0	00 0	00 0	00 0	00 0	00 0	00 0	00 0	00 0	00 0	00 0	00 0	00 0	00 0	00 0	00 0	00 0	00 0	00 0	00 0
OTU1337 0	00 0	00 0	00 0	00 0	00 0	00 0	00 0	00 0	00 0	00 0	00 0	00 0	00 0	00 0	00 0	00 0	00 0	00 0	00 0	00 0	00 0	00 0	00 0	00 0	00 0	00 0	00 0	00 0	00 0	00 1	00 0	00 0	00 0	00 0	00 0	00 0	00 0	00 0	00 0	00 0	00 0	00 0	00 0	00 0	00 0	00 0	00 0	00 0	00 0
OTU1338 0	00 0	00 0	00 0	00 0	00 0	00 0	00 0	00 0	00 0	00 0	00 0	00 0	00 0	00 0	00 0	00 0	00 0	00 0	00 0	00 0	00 0	00 0	00 0	00 0	00 0	00 0	00 0	00 0	00 0	00 0	00 0	00 0	00 0	00 0	00 0	00 0	00 0	00 0	00 0	00 0	00 0	00 0	00 0	00 0	00 0	00 0	00 0	00 0	00 0
OTU1339 0	00 0	00 0	00 0	00 0	00 0	00 0	00 0	00 0	00 0	00 0	00 0	00 0	00 0	00 0	00 0	00 0	00 0	00 0	00 0	00 0	00 0	00 0	00 0	00 0	00 0	00 0	00 0	00 0	00 0	00 0	00 0	00 0	00 0	00 0	00 0	00 0	00 0	00 0	00 0	00 0	00 0	00 0	00 0	00 0	00 0	00 0	00 0	00 0	00 0
OTU1340 0	00 0	00 0	00 0	00 0	00 0	00 0	00 0	00 0	00 0	00 0	00 0	00 0	00 0	00 0	00 0	00 0	00 0	00 0	00 0	00 0	00 0	00 0	00 0	00 0	00 0	00 0	00 0	00 0	00 0	00 0	00 0	00 0	00 0	00 0	00 0	00 0	00 0	00 0	00 0	00 0	00 0	00 0	00 0	00 0	00 0	00 0	00 0	00 0	00 0
OTU1341 0	00 0	00 0	00 0	00 0	00 0	00 0	00 0	00 0	00 0	00 0	00 0	00 0	00 0	00 0	00 0	00 0	00 0	00 0	00 0	00 0	00 0	00 0	00 0	00 0	00 0	00 0	00 0	00 0	00 0	00 0	00 0	00 0	00 0	00 0	00 0	00 0	00 0	00 0	00 0	00 0	00 0	00 0	00 0	00 0	00 0	00 0	00 0	00 0	00 0
OTU1342 0	00 0	00 0	00 0	00 0	00 0	00 0	00 0	00 0	00 0	00 0	00 0	00 0	00 0	00 0	00 0	00 0	00 0	00 0	00 0	00 0	00 0	00 0	00 0	00 0	00 0	00 0	00 0	00 0	00 0	00 0	00 0	00 0	00 0	00 0	00 0	00 0	00 0	00 0	00 0	00 0	00 0	00 0	00 0	00 0	00 0	00 0	00 0	00 0	00 0
OTU1343 0	00 0	00 0	00 0	00 0	00 0	00 0	00 0	00 0	00 0	00 0	00 0	00 0	00 0	00 0	00 0	00 0	00 0	00 0	00 0	00 0	00 0	00 0	00 0	00 0	00 0	00 0	00 0	00 0	00 0	00 0	00 0	00 0	00 0	00 0	00 0	00 0	00 0	00 0	00 0	00 0	00 0	00 0	00 0	00 0	00 0	00 0	00 0	00 0	00 0
OTU1344 0	00 0	00 0	00 0	00 0	00 0	00 0	00 0	00 0	00 0	00 0	00 0	00 0	00 0	00 0	00 0	00 0	00 0	00 0	00 0	00 0	00 0	00 0	00 0	00 0	00 0	00 0	00 0	00 0	00 0	00 0	00 0	00 0	00 0	00 0	00 0	00 0	00 0	00 0	00 0	00 0	00 0	00 0	00 0	00 0	00 0	00 0	00 0	00 0	00 0
OTU1345 0	00 0	00 0	00 0	00 0	00 0	00 0	00 0	00 0	00 0	00 0	00 0	00 0	00 0	00 0	00 0	00 0	00 0	00 0	00 0	00 0	00 0	00 0	00 0	00 0	00 0	00 0	00 0	00 0	00 0	00 0	00 0	00 0	00 0	00 0	00 0	00 0	00 0	00 0	00 0	00 0	00 0	00 0	00 0	00 0	00 0	00 0	00 0	00 0	00 0
OTU1346 0	00 0	00 0	00 0	00 0	00 0	00 0	00 0	00 0	00 0	00 0	00 0	00 0	00 0	00 0	00 0	00 0	00 0	00 0	00 0	00 0	00 0	00 0	00 0	00 0	00 0	00 0	00 0	00 0	00 0	00 0	00 0	00 0	00 0	00 0	00 0	00 0	00 0	00 0	00 0	00 0	00 0	00 0	00 0	00 0	00 0	00 0	00 0	00 1	00 0
OTU1347 0	00 0	00 0	00 0	00 0	00 0	00 0	00 0	00 0	00 0	00 0	00 0	00 0	00 0	00 0	00 0	00 0	00 0	00 0	00 0	00 0	00 0	00 0	00 0	00 0	00 0	00 0	00 0	00 0	00 0	00 0	00 0	00 0	00 0	00 0	00 0	00 0	00 0	00 0	00 0	00 0	00 0	00 0	00 0	00 0	00 0	00 0	00 0	00 0	00 0
OTU1348 0	00 0	00 0	00 0	00 0	00 0	00 0	00 0	00 0	00 0	00 0	00 0	00 0	00 0	00 0	00 0	00 0	00 0	00 0	00 0	00 0	00 0	00 0	00 0	00 0	00 0	00 0	00 0	00 0	00 0	00 0	00 0	00 0	00 0	00 0	00 0	00 0	00 0	00 0	00 0	00 0	00 0	00 0	00 0	00 0	00 0	00 0	00 0	00 0	00 0
OTU1349 1	00 0	00 0	00 0	00 0	00 0	00 0	00 0	00 0	00 0	00 0	00 0	00 0	00 0	00 0	00 0	00 0	00 0	00 0	00 0	00 0	00 0	00 0	00 0	00 0	00 0	00 0	00 0	00 0	00 0	00 0	00 0	00 0	00 0	00 0	00 0	00 0	00 0	00 0	00 0	00 0	00 0	00 0	00 0	00 0	00 0	00 0	00 0	00 0	00 0
OTU1350 0	00 0	00 0	00 0	00 0	00 0	00 0	00 0	00 0	00 0	00 0	00 0	00 0	00 0	00 0	00 0	00 0	00 0	00 0	00 0	00 0	00 0	00 0	00 0	00 0	00 0	00 0	00 0	00 0	00 0	00 0	00 0	00 0	00 0	00 0	00 0	00 0	00 0	00 0	00 0	00 0	00 0	00 0	00 0	00 0	00 0	00 0	00 0	00 0	00 0
OTU1351 0	00 0	00 0	00 0	00 0	00 0	00 0	00 0	00 0	00 0	00 0	00 0	00 0	00 0	00 0	00 0	00 0	00 0	00 0	00 0	00 0	00 0	00 0	00 0	00 0	00 0	00 0	00 0	00 0	00 0	00 0	00 0	00 0	00 0	00 0	00 0	00 0	00 0	00 0	00 0	00 0	00 0	00 0	00 0	00 0	00 0	00 0	00 0	00 0	00 0
OTU1352 0	00 0	00 0	00 0	00 0	00 0	00 0	00 0	00 0	00 0	00 0	00 0	00 0	00 0	00 0	00 0	00 0	00 0	00 0	00 0	00 0	00 0	00 0	00 0	00 0	00 0	00 0	00 0	00 0	00 0	00 0	00 0	00 0	00 0	00 0	00 0	00 0	00 0	00 0	00 0	00 0	00 0	00 0	00 0	00 0	00 0	00 0	00 0	00 0	00 0
OTU1353 0	00 0	00 0	00 0	00 0	00 0	00 0	00 0	00 0	00 0	00 0	00 0	00 0	00 0	00 0	00 0	00 0	00 0	00 0	00 0	00 0	00 0	00 0	00 0	00 0	00 0	00 0	00 0	00 0	00 0	00 0	00 0	00 0	00 0	00 0	00 0	00 0	00 0	00 0	00 0	00 0	00 0	00 0	00 0	00 0	00 0	00 0	00 0	00 0	00 0
OTU1354 0	00 0	00 0	00 0	00 0	00 0	00 3	00 0	00 0	00 0	00 0	00 0	00 0	00 0	00 0	00 0	00 0	00 0	00 0	00 0	00 0	00 0	00 0	00 0	00 0	00 0	00 0	00 0	00 0	00 0	00 0	00 0	00 0	00 0	00 0	00 0	00 0	00 0	00 0	00 0	00 0	00 0	00 0	00 0	00 0	00 0	00 0	00 0	00 0	00 0
OTU1355 0	00 0	00 0	00 0	00 0	00 0	00 0	00 0	00 0	00 0	00 0	00 0	00 0	00 0	00 0	00 0	00 0	00 0	00 0	00 0	00 0	00 0	00 0	00 0	00 0	00 0	00 0	00 0	00 0	00 0	00 0	00 0	00 0	00 0	00 0	00 0	00 0	00 0	00 0	00 0	00 0	00 0	00 0	00 0	00 0	00 0	00 0	00 0	00 0	00 0
OTU1356 0	00 0	00 0	00 0	00 0	00 0	00 0	00 0	00 0	00 0	00 0	00 0	00 0	00 0	00 0	00 0	00 0	00 0	00 0	00 0	00 0	00 0	00 0	00 0	00 0	00 0	00 0	00 0	00 0	00 0	00 0	00 0	00 0	00 0	00 0	00 0	00 0	00 0	00 0	00 0	00 0	00 0	00 1	00 0	00 0	00 0	00 0	00 0	00 0	00 0
OTU1357 0	00 0	00 0	00 0	00 0	00 0	00 0	00 0	00 0	00 0	00 0	00 0	00 0	00 0	00 0	00 0	00 0	00 0	00 0	00 0	00 0	00 0	00 0	00 0	00 0	00 0	00 0	00 0	00 0	00 0	00 0	00 0	00 0	00 0	00 0	00 0	00 0	00 0	00 0	00 0	00 0	00 0	00 0	00 0	00 0	00 0	00 0	00 0	00 0	00 0
OTU1358 0	00 0	00 0	00 0	00 0	00 0	00 0	00 0	00 0	00 0	00 0	00 0	00 0	00 0	00 0	00 0	00 0	00 0	00 0	00 0	00 0	00 0	00 0	00 0	00 0	00 0	00 0	00 0	00 0	00 0	00 0	00 0	00 0	00 0	00 0	00 0	00 0	00 0	00 0	00 0	00 0	00 0	00 0	00 0	00 0	00 0	00 0	00 0	00 0	00 0
OTU1359 0	00 0	00 0	00 0	00 0	00 0	00 0	00 0	00 0	00 0	00 0	00 0	00 0	00 0	00 0	00 0	00 0	00 0	00 0	00 0	00 0	00 0	00 0	00 0	00 0	00 0	00 0	00 0	00 0	00 0	00 0	00 0	00 0	00 0	00 0	00 0	00 0	00 0	00 0	00 0	00 0	00 0	00 0	00 0	00 0	00 0	00 0	00 0	00 0	00 0
OTU1360 0	00 0	00 0	00 10	00 0	00 0	00 0	00 0	00 0	00 0	00 0	00 0	00 0	00 0	00 0	00 0	00 0	00 0	00 0	00 0	00 0	00 0	00 0	00 0	00 0	00 0	00 0	00 0	00 0	00 0	00 0	00 0	00 0	00 1	00 1	00 0	00 0	00 0	00 0	00 0	00 0	00 0	00 0	00 0	00 0	00 0	00 0	00 0	00 0	00 0
OTU1361 0	00 0	00 0	00 0	00 0	00 0	00 0	00 0	00 0	00 0	00 0	00 0	00 0	00 0	00 0	00 0	00 0	00 0	00 0	00 0	00 0	00 0	00 0	00 0	00 0	00 0	00 0	00 0	00 0	00 0	00 0	00 0	00 0	00 0	00 0	00 0	00 0	00 0	00 0	00 0	00 0	00 0	00 0	00 0	00 0	00 0	00 0	00 0	00 0	00 0
OTU1362 0	00 0	00 0	00 0	00 0	00 0	00 0	00 0	00 0	00 0	00 0	00 0	00 0	00 0	00 0	00 0	00 0	00 0	00 0	00 0	00 0	00 0	00 0	00 0	00 0	00 0	00 0	00 0	00 0	00 0	00 0	00 0	00 0	00 0	00 0	00 0	00 0	00 0	00 0	00 0	00 0	00 0	00 0	00 0	00 0	00 0	00 0	00 0	00 0	00 0
OTU1363 0	00 0	00 0	00 0	00 0	00 0	00 0	00 0	00 0	00 0	00 0	00 0	00 0	00 0	00 0	00 0	00 0	00 0	00 0	00 0	00 0	00 0	00 0	00 0	00 0	00 0	00 0	00 0	00 0	00 0	00 0	00 0	00 0	00 0	00 0	00 0	00 0	00 0	00 0	00 0	00 0	00 0	00 0	00 0	00 0	00 0	00 0	00 0	00 0	00 0
OTU1364 0	00 0	00 0	00 0	00 0	00 0	00 0	00 0	00 0	00 0	00 0	00 0	00 0	00 0	00 0	00 0	00 0	00 0	00 0	00 0	00 0	00 0	00 0	00 0	00 0	00 0	00 0	00 0	00 0	00 0	00 0	00 0	00 0	00 0	00 0	00 0	00 0	00 0	00 0	00 0	00 0	00 0	00 0	00 0	00 0	00 0	00 0	00 0	00 0	00 0
OTU1365 0	00 0	00 0	00 0	00 0	00 0	00 0	00 0	00 0	00 0	00 0	00 0	00 0	00 0	00 0	00 0	00 0	00 0	00 0	00 0	00 0	00 0	00 0	00 0	00 0	00 0	00 0	00 0	00 0	00 0	00 0	00 0	00 0	00 0	00 0	00 0	00 0	00 0	00 0	00 0	00 0	00 0	00 0	00 0	00 0	00 0	00 0	00 0	00 0	00 0
OTU1366 0	00 0	00 0	00 0	00 0	00 0	00 0	00 0	00 0	00 0	00 0	00 0	00 0	00 0	00 0	00 0	00 0	00 0	00 0	00 0	00 0	00 0	00 0	00 0	00 0	00 0	00 0	00 0	00 0	00 0	00 0	00 0	00 0	00 0	00 0	00 0	00 0	00 0	00 0	00 0	00 0	00 0	00 0	00 0	00 0	00 0	00 0	00 0	00 0	00 0
OTU1367 0	00 0	00 0	00 0	00 0	00 0	00 0	00 0	00 0	00 0	00 0	00 0	00 0	00 0	00 0	00 0	00 0	00 0	00 0	00 0	00 0	00 0	00 0	00 0	00 0	00 0	00 0	00 0	00 0	00 0	00 0	00 0	00 0	00 0	00 0	00 0	00 0	00 0	00 0	00 0	00 0	00 0	00 0	00 0	00 0	00 0	00 0	00 0	00 0	00 0
OTU1368 0	00 0	00 0	00 0	00 0	00 0	00 0	00 0	00 0	00 0	00 0	00 0	00 0	00 0	00 0	00 0	00 0	00 0	00 0	00 0	00 0	00 0	00 0	00 0	00 0	00 0	00 0	00 0	00 0	00 0	00 0	00 0	00 0	00 0	00 0	00 0	00 0	00 0	00 0	00 0	00 0	00 0	00 0	00 0	00 0	00 0	00 0	00 0	00 0	00 0
OTU1369 0	00 0	00 0	00 0	00 0	00 0	00 0	00 0	00 0	00 0	00 0	00 0	00 0	00 0	00 0	00 0	00 0	00 0	00 0	00 0	00 0	00 0	00 0	00 0	00 0	00 0	00 0	00 0	00 0	00 0	00 0	00 0	00 0	00 0	00 0	00 0	00 0	00 0	00 0	00 0	00 0	00 0	00 0	00 0	00 0	00 0	00 0	00 0	00 0	00 0
OTU1370 0	00 0	00 0	00 0	00 0	00 0	00 0	00 0	00 0	00 0	00 0	00 0	00 0	00 0	00 0	00 0	00 0	00 0	00 0	00 0	00 0	00 0	00 0	00 0	00 0	00 0	00 0	00 0	00 0	00 0	00 0	00 0	00 0	00 0	00 0	00 0	00 0	00 0	00 0	00 0	00 0	00 0	00 0	00 0	00 0	00 0	00 0	00 0	00 0	00 0
OTU1371 0	00 0	00 0	00 0	00 0	00 0	00 0	00 0	00 0	00 0	00 0	00 0	00 0	00 0	00 0	00 0	00 0	00 0	00 0	00 0	00 0	00 0	00 0	00 0	00 0	00 0	00 0	00 0	00 0	00 0	00 0	00 0	00 0	00 0	00 0	00 0	00 0	00 0	00 0	00 0	00 0	00 0	00 0	00 0	00 0	00 0	00 0	00 0	00 0	00 0
OTU1372 0	00 0	00 0	00 0	00 0	00 0	00 0	00 0	00 0	00 0	00 0	00 0	00 0	00 0	00 0	00 0	00 0	00 0	00 0	00 0	00 0	00 0	00 0	00 0	00 0	00 0	00 0	00 0	00 0	00 0	00 0	00 0	00 0	00 0	00 0	00 0	00 0	00 0	00 0	00 0	00 0	00 0	00 0	00 0	00 0	00 0	00 0	00 0	00 0	00 0
OTU1373 0	00 0	00 0	00 0	00 0	00 0	00 0	00 0	00 0	00 0	00 0	00 0	00 0	00 0	00 0	00 0	00 0	00 0	00 0	00 0	00 0	00 0	00 0	00 0	00 0	00 0	00 0	00 0	00 0	00 0	00 0	00 0	00 0	00 0	00 0	00 0	00 0	00 0	00 0	00 0	00 0	00 0	00 0	00 0	00 0	00 0	00 0	00 0	00 0	00 0
OTU1374 0	00 0	00 0	00 0	00 0	00 0	00 0	00 0	00 0	00 0	00 0	00 0	00 0	00 0	00 0	00 0	00 0	00 0	00 0	00 0	00 0	00 0	00 0	00 0	00 0	00 0	00 0	00 0	00 0	00 0	00 0	00 0	00 0	00 0	00 1	00 0	00 1	00 0	00 0	00 0	00 0	00 1	00 0	00 0	00 0	00 0	00 0	00 0	00 0	00 0
OTU1375 0	00 0	00 0	00 0	00 0	00 0	00 0	00 0	00 0	00 0	00 0	00 0	00 0	00 0	00 0	00 0	00 0	00 0	00 0	00 0	00 0	00 0	00 0	00 0	00 0	00 0	00 0	00 0	00 0	00 1	00 0	00 0	00 0	00 0	00 0	00 0	00 0	00 0	00 0	00 0	00 0	00 0	00 0	00 0	00 0	00 0	00 0	00 0	00 0	00 0
OTU1376 0	00 0	00 0	00 0	00 0	00 0	00 0	00 0	00 0	00 0	00 0	00 0	00 0	00 0	00 0	00 0	00 0	00 0	00 0	00 0	00 0	00 0	00 0	00 0	00 0	00 0	00 0	00 0	00 0	00 0	00 0	00 0	00 0	00 0	00 0	00 0	00 0	00 0	00 0	00 0	00 0	00 0	00 0	00 0	00 0	00 0	00 0	00 0	00 0	00 0
OTU1377 0	00 0	00 0	00 0	00 0	00 0	00 0	00 0	00 0	00 0	00 0	00 0	00 0	00 0	00 0	00 0	00 0	00 0	00 0	00 0	00 0	00 0	00 0	00 0	00 0	00 0	00 0	00 0	00 0	00 0	00 0	00 0	00 0	00 0	00 0	00 0	00 0	00 0	00 0	00 0	00 0	00 0	00 0	00 0	00 0	00 0	00 0	00 0	00 0	00 0
OTU1378 0	00 0	00 0	00 0	00 0	00 0	00 0	00 0	00 0	00 0	00 0	00 0	00 0	00 0	00 0	00 0	00 0	00 0	00 0	00 0	00 0	00 0	00 0	00 0	00 0	00 0	00 0	00 0	00 0	00 0	00 0	00 0	00 0	00 0	00 0	00 0	00 0	00 0	00 0	00 0	00 0	00 0	00 0	00 0	00 0	00 0	00 0	00 0	00 0	00 0
OTU1379 0	00 0	00 0	00 0	00 0	00 0	00 0	00 0	00 0	00 0	00 0	00 0	00 0	00 0	00 0	00 0	00 0	00 0	00 0	00 0	00 0	00 0	00 0	00 0	00 0	00 0	00 0	00 0	00 0	00 0	00 0	00 0	00 0	00 0	00 0	00 0	00 0	00 0	00 0	00 0	00 0	00 0	00 0	00 0	00 0	00 0	00 0	00 0	00 0	00 0
OTU1380 0	00 0	00 0	00 0	00 0	00 0	00 0	00 0	00 0	00 0	00 0	00 0	00 0	00 0	00 0	00 0	00 0	00 0	00 0	00 0	00 0	00 0	00 0	00 0	00 0	00 0	00 0	00 0	00 0	00 0	00 0	00 0	00 0	00 0	00 0	00 0	00 0	00 0	00 0	00 0	00 0	00 0	00 0	00 0	00 0	00 0	00 0	00 0	00 0	00 0
OTU1381 0	00 0	00 0	00 0	00 0	00 0	00 0	00 0	00 0	00 0	00 0	00 0	00 0	00 0	00 0	00 0	00 0	00 0	00 0	00 0	00 0	00 0	00 0	00 0	00 0	00 0	00 0	00 0	00 0	00 0	00 0	00 0	00 0	00 0	00 0	00 0	00 0	00 0	00 0	00 0	00 0	00 0	00 0	00 0	00 0	00 0	00 0	00 0	00 0	00 0
OTU1382 0	00 0	00 0	00 0	00 0	00 0	00 0	00 0	00 0	00 0	00 0	00 0	00 0	00 0	00 0	00 0	00 0	00 0	00 0	00 0	00 0	00 0	00 0	00 0	00 0	00 0	00 0	00 0	00 0	00 0	00 0	00 0	00 0	00 0	00 0	00 0	00 0	00 0	00 0	00 0	00 0	00 0	00 0	00 0	00 0	00 0	00 0	00 0	00 0	00 0
OTU1383 0	00 0	00 0	00 0	00 0	00 0	00 0	00 0	00 0	00 0	00 0	00 0	00 0	00 0	00 0	00 0	00 0	00 0	00 0	00 0	00 0	00 0	00 0	00 0	00 0	00 0	00 0	00 0	00 0	00 0	00 0	00 0	00 0	00 0	00 0	00 0	00 0	00 0	00 0	00 0	00 0	00 0	00 0	00 0	00 0	00 0	00 0	00 0	00 0	00 0
OTU1384 0	00 0	00 0	00 0	00 0	00 0	00 0	00 0	00 0	00 0	00 0	00 0	00 0	00 0	00 0	00 0	00 0	00 0	00 0	00 0	00 0	00 0	00 0	00 0	00 0	00 0	00 0	00 0	00 0	00 0	00 0	00 0	00 0	00 0	00 0	00 0	00 0	00 0	00 0	00 0	00 0	00 0	00 0	00 0	00 0	00 0	00 0	00 0	00 0	00 0
OTU1385 0	00 0	00 0	00 0	00 0	00 0	00 0	00 0	00 0	00 0	00 0	00 0	00 0	00 0	00 0	00 0	00 0	00 0	00 0	00 0	00 0	00 0	00 0	00 0	00 0	00 0	00 0	00 0	00 0	00 0	00 0	00 0	00 0	00 0	00 0	00 0	00 0	00 0	00 0	00 0	00 0	00 0	00 0	00 0	00 0	00 0	00 0	00 0	00 0	00 0
OTU1386 0	00 0	00 0	00 0	00 0	00 0	00 0	00 0	00 0	00 0	00 0	00 0	00 0	00 0	00 0	00 0	00 0	00 0	00 0	00 0	00 0	00 0	00 0	00 0	00 0	00 0	00 0	00 0	00 0	00 0	00 0	00 0	00 0	00 0	00 0	00 0	00 0	00 0	00 0	00 0	00 0	00 0	00 0	00 0	00 0	00 0	00 0	00 0	00 0	00 0
OTU1387 0	00 0	00 0	00 0	00 0	00 0	00 0	00 0	00 0	00 0	00 0	00 0	00 0	00 0	00 0	00 0	00 0	00 0	00 0	00 0	00 0	00 0	00 0	00 0	00 0	00 0	00 0	00 0	00 0	00 0	00 0	00 0	00 0	00 0	00 0	00 0	00 0	00 0	00 0	00 0	00 0	00 0	00 0	00 0	00 0	00 0	00 0	00 0	00 0	00 0
OTU1388 0	00 0	00 0	00 0	00 0	00 0	00 0	00 0	00 0	00 0	00 0	00 0	00 0	00 0	00 0	00 0	00 0	00 0	00 0	00 0	00 0	00 0	00 0	00 0	00 0	00 0	00 0	00 0	00 0	00 0	00 0	00 0	00 0	00 0	00 0	00 0	00 0	00 0	00 0	00 0	00 0	00 0	00 0	00 0	00 0	00 0	00 0	00 0	00 0	00 0
OTU1389 0	00 0	00 0	00 0	00 0	00 0	00 0	00 0	00 0	00 0	00 0	00 0	00 0	00 0	00 0	00 0	00 0	00 0	00 0	00 0	00 0	00 0	00 0	00 0	00 0	00 0	00 0	00 0	00 0	00 0	00 0	00 0	00 0	00 0	00 0	00 0	00 0	00 0	00 0	00 0	00 0	00 0	00 0	00 0	00 0	00 0	00 0	00 0	00 0	00 0
OTU1390 0	00 0	00 0	00 0	00 0	00 0	00 0	00 0	00 0	00 0	00 0	00 0	00 0	00 0	00 0	00 0	00 0	00 0	00 0	00 0	00 0	00 0	00 0	00 0	00 0	00 0	00 0	00 0	00 0	00 0	00 0	00 0	00 0	00 0	00 0	00 0	00 0	00 0	00 0	00 0	00 0	00 0	00 0	00 0	00 0	00 0	00 0	00 0	00 0	00 0
OTU1391 0	00 0	00 0	00 0	00 0	00 0	00 0	00 0	00 0	00 0	00 0	00 0	00 0	00 0	00 0	00 0	00 0	00 0	00 0	00 0	00 0	00 0	00 0	00 0	00 0	00 0	00 0	00 0	00 0	00 0	00 0	00 0	00 0	00 0	00 0	00 0	00 0	00 0	00 0	00 0	00 0	00 0	00 0	00 0	00 0	00 0	00 0	00 0	00 0	00 0
OTU1392 0	00 0	00 0	00 0	00 0	00 0	00 0	00 0	00 0	00 0	00 0	00 0	00 0	00 0	00 0	00 0	00 0	00 0	00 0	00 0	00 0	00 0	00 0	00 0	00 0	00 0	00 0	00 0	00 0	00 0	00 0	00 0	00 0	00 0	00 0	00 0	00 0	00 0	00 0	00 0	00 0	00 0	00 0	00 0	00 0	00 0	00 0	00 0	00 0	00 0
OTU1393 0	00 0	00 0	00 0	00 0	00 0	00 0	00 0	00 0	00 0	00 0	00 0	00 0	00 0	00 0	00 0	00 0	00 0	00 0	00 0	00 0	00 0	00 0	00 0	00 0	00 0	00 0	00 0	00 0	00 0	00 0	00 0	00 0	00 0	00 0	00 0	00 0	00 0	00 0	00 0	00 0	00 0	00 0	00 0	00 0	00 0	00 0	00 0	00 0	00 0
OTU1394 0	00 0	00 0	00 0	00 0	00 0	00 0	00 0	00 0	00 0	00 0	00 0	00 0	00 0	00 0	00 0	00 0	00 0	00 0	00 0	00 0	00 0	00 0	00 0	00 0	00 0	00 0	00 0	00 0	00 0	00 0	00 0	00 0	00 0	00 0	00 0	00 0	00 0	00 0	00 0	00 0	00 0	00 0	00 0	00 0	00 0	00 0	00 0	00 0	00 0
OTU1395 0	00 0	00 0	00 0	00 0	00 0	00 0	00 0	00 0	00 0	00 0	00 0	00 0	00 0	00 0	00 0	00 0	00 0	00 0	00 0	00 0	00 0	00 0	00 0	00 0	00 0	00 0	00 0	00 0	00 0	00 0	00 0	00 0	00 0	00 0	00 0	00 0	00 0	00 0	00 0	00 0	00 0	00 0	00 0	00 0	00 0	00 0	00 0	00 0	00 0
OTU1396 0	00 0	00 0	00 0	00 0	00 0	00 0	00 0	00 0	00 0	00 0	00 0	00 0	00 0	00 0	00 0	00 0	00 0	00 0	00 0	00 0	00 0	00 0	00 0	00 0	00 0	00 0	00 0	00 0	00 0	00 0	00 0	00 0	00 0	00 0	00 0	00 0	00 0	00 0	00 0	00 0	00 0	00 0	00 0	00 0	00 0	00 0	00 0	00 0	00 0
OTU1397 0	00 0	00 0	00 0	00 0	00 0	00 0	00 0	00 0	00 0	00 0	00 0	00 0	00 0	00 0	00 0	00 0	00 0	00 0	00 0	00 0	00 0	00 0	00 0	00 0	00 0	00 0	00 0	00 0	00 0	00 0	00 0	00 0	00 0	00 0	00 0	00 0	00 0	00 0	00 0	00 0	00 0	00 0	00 0	00 0	00 0	00 0	00 0	00 0	00 0
OTU1398 0	00 0	00 0	00 0	00 0	00 0	00 0	00 0	00 0	00 0	00 0	00 0	00 0	00 0	00 0	00 0	00 0	00 0	00 0	00 0	00 0	00 0	00 0	00 0	00 0	00 0	00 0	00 0	00 0	00 0	00 0	00 0	00 0	00 0	00 0	00 0	00 0	00 0	00 0	00 0	00 0	00 0	00 0	00 0	00 0	00 0	00 0	00 0	00 0	00 0
OTU1399 0	00 0	00 0	00 0	00 0	00 0	00 0	00 0	00 0	00 0	00 0	00 0	00 0	00 0	00 0	00 0	00 0	00 0	00 0	00 0	00 0	00 0	00 0	00 0	00 0	00 0	00 0	00 0	00 0	00 0	00 0	00 0	00 0	00 0	00 0	00 0	00 0	00 0	00 0	00 0	00 0	00 0	00 0	00 0	00 0	00 0	00 0	00 0	00 0	00 0
OTU1400 0	00 0	00 0	00 0	00 0	00 0	00 0	00 0	00 0	00 0	00 0	00 0	00 0	00 0	00 0	00 0	00 0	00 0	00 0	00 0	00 0	00 0	00 0	00 0	00 0	00 0	00 0	00 0	00 0	00 0	00 0	00 0	00 0	00 0	00 0	00 0	00 0	00 0	00 0	00 2	00 1	00 0	00 0	00 0	00 0	00 0	00 0	00 0	00 0	00 1
OTU1401 0	00 0	00 0	00 0	00 0	00 0	00 0	00 0	00 0	00 0	00 0	00 0	00 0	00 0	00 0	00 0	00 0	00 0	00 0	00 0	00 0	00 0	00 0	00 0	00 0	00 0	00 0	00 0	00 0	00 0	00 0	00 0	00 0	00 0	00 0	00 0	00 0	00 0	00 0	00 0	00 0	00 0	00 0	00 0	00 0	00 0	00 0	00 0	00 0	00 0
OTU1402 0	00 0	00 0	00 0	00 0	00 0	00 0	00 0	00 0	00 0	00 0	00 0	00 0	00 0	00 0	00 0	00 0	00 0	00 0	00 0	00 0	00 0	00 0	00 0	00 0	00 0	00 0	00 0	00 0	00 0	00 0	00 0	00 0	00 0	00 0	00 0	00 0	00 0	00 0	00 0	00 0	00 0	00 0	00 0	00 0	00 0	00 0	00 0	00 0	00 0
OTU1403 0	00 0	00 0	00 0	00 0	00 0	00 0	00 0	00 0	00 0	00 0	00 0	00 0	00 0	00 0	00 0	00 0	00 0	00 0	00 0	00 0	00 0	00 0	00 0	00 0	00 0	00 0	00 0	00 0	00 0	00 0	00 0	00 0	00 0	00 0	00 0	00 0	00 0	00 0	00 0	00 0	00 0	00 0	00 0	00 0	00 0	00 0	00 0	00 0	00 0
OTU1404 0	00 0	00 0	00 0	00 0	00 0	00 0	00 0	00 0	00 0	00 0	00 0	00 0	00 0	00 0	00 0	00 0	00 0	00 0	00 0	00 0	00 0	00 0	00 0	00 0	00 0	00 0	00 0	00 0	00 0	00 0	00 0	00 0	00 0	00 0	00 0	00 0	00 0	00 0	00 0	00 0	00 0	00 0	00 0	00 0	00 0	00 0	00 0	00 0	00 0
OTU1405 0	00 0	00 0	00 0	00 0	00 0	00 0	00 0	00 0	00 0	00 0	00 0	00 0	00 0	00 0	00 0	00 0	00 0	00 0	00 0	00 0	00 0	00 0	00 0	00 0	00 0	00 0	00 0	00 0	00 0	00 0	00 0	00 0	00 0	00 0	00 0	00 0	00 0	00 0	00 0	00 0	00 0	00 0	00 0	00 0	00 0	00 0	00 0	00 0	00 0
OTU1406 0	00 0	00 0	00 0	00 0	00 0	00 0	00 0	00 0	00 0	00 0	00 0	00 0	00 0	00 0	00 0	00 0	00 0	00 0	00 0	00 0	00 0	00 0	00 0	00 0	00 0	00 0	00 0	00 0	00 0	00 23	00 0	00 0	00 0	00 0	00 0	00 0	00 0	00 0	00 0	00 0	00 0	00 0	00 0	00 0	00 0	00 0	00 0	00 0	00 0
OTU1407 0	00 0	00 0	00 0	00 0	00 0	00 0	00 0	00 0	00 0	00 0	00 0	00 0	00 0	00 0	00 0	00 0	00 1	00 0	00 0	00 0	00 0	00 0	00 0	00 0	00 0	00 0	00 0	00 0	00 0	00 0	00 0	00 0	00 0	00 0	00 0	00 0	00 0	00 0	00 4	00 3	00 3	00 1	00 0	00 0	00 0	00 0	00 0	00 0	00 9
OTU1408 0	00 0	00 0	00 0	00 0	00 0	00 0	00 0	00 0	00 0	00 0	00 0	00 0	00 0	00 0	00 0	00 0	00 1	00 0	00 0	00 0	00 0	00 0	00 0	00 0	00 0	00 0	00 0	00 0	00 0	00 0	00 0	00 0	00 0	00 0	00 0	00 0	00 0	00 0	00 0	00 0	00 0	00 0	00 0	00 0	00 0	00 0	00 0	00 0	00 0
OTU1409 0	00 0	00 0	00 0	00 0	00 0	00 0	00 0	00 0	00 0	00 0	00 0	00 0	00 0	00 0	00 0	00 0	00 0	00 0	00 0	00 0	00 0	00 0	00 0	00 0	00 0	00 0	00 0	00 0	00 0	00 0	00 0	00 0	00 0	00 0	00 0	00 0	00 0	00 0	00 0	00 0	00 0	00 0	00 0	00 0	00 0	00 0	00 0	00 0	00 3
OTU1410 0	00 0	00 0	00 0	00 0	00 0	00 0	00 0	00 0	00 0	00 0	00 0	00 0	00 0	00 0	00 0	00 0	00 0	00 0	00 0	00 0	00 0	00 0	00 0	00 0	00 0	00 0	00 0	00 0	00 0	00 0	00 0	00 0	00 0	00 0	00 0	00 0	00 0	00 0	00 0	00 0	00 0	00 0	00 0	00 0	00 0	00 0	00 0	00 0	00 0
OTU1411 0	00 0	00 0	00 0	00 0	00 0	00 0	00 0	00 0	00 0	00 0	00 0	00 0	00 0	00 0	00 0	00 0	00 0	00 0	00 0	00 0	00 0	00 0	00 0	00 0	00 0	00 0	00 0	00 0	00 0	00 0	00 0	00 0	00 0	00 0	00 0	00 0	00 0	00 0	00 0	00 0	00 0	00 0	00 0	00 0	00 0	00 0	00 0	00 0	00 0
OTU1412 0	00 0	00 0	00 0	00 0	00 0	00 0	00 0	00 0	00 0	00 0	00 0	00 0	00 0	00 0	00 0	00 0	00 0	00 0	00 0	00 0	00 0	00 0	00 0	00 0	00 0	00 0	00 0	00 0	00 0	00 0	00 0	00 0	00 0	00 0	00 0	00 0	00 0	00 0	00 0	00 0	00 0	00 0	00 0	00 0	00 0	00 0	00 0	00 0	00 0
OTU1413 0	00 0	00 0	00 0	00 0	00 0	00 0	00 0	00 0	00 0	00 0	00 0	00 0	00 0	00 0	00 0	00 0	00 0	00 0	00 0	00 0	00 0	00 0	00 0	00 0	00 0	00 0	00 0	00 0	00 0	00 1	00 0	00 0	00 0	00 0	00 0	00 0	00 0	00 0	00 0	00 0	00 0	00 0	00 0	00 0	00 0	00 0	00 0	00 0	00 0
OTU1414 0	00 0	00 0	00 0	00 0	00 0	00 0	00 0	00 0	00 0	00 0	00 0	00 0	00 0	00 0	00 0	00 0	00 0	00 0	00 0	00 0	00 0	00 0	00 0	00 0	00 0	00 0	00 0	00 0	00 0	00 0	00 0	00 0	00 0	00 0	00 0	00 0	00 0	00 0	00 0	00 0	00 0	00 0	00 0	00 0	00 0	00 0	00 0	00 0	00 0
OTU1415 0	00 0	00 0	00 0	00 0	00 0	00 0	00 0	00 0	00 0	00 0	00 0	00 0	00 0	00 0	00 0	00 0	00 0	00 0	00 0	00 0	00 0	00 0	00 0	00 0	00 0	00 0	00 0	00 0	00 0	00 0	00 0	00 0	00 0	00 0	00 0	00 0	00 0	00 0	00 0	00 0	00 0	00 0	00 0	00 0	00 0	00 0	00 0	00 0	00 0
OTU1416 0	00 0	00 0	00 0	00 0	00 0	00 0	00 0	00 0	00 0	00 0	00 0	00 0	00 0	00 0	00 0	00 0	00 0	00 0	00 0	00 0	00 0	00 0	00 0	00 0	00 0	00 0	00 0	00 0	00 0	00 0	00 0	00 0	00 0	00 0	00 0	00 0	00 0	00 0	00 0	00 0	00 0	00 0	00 0	00 0	00 0	00 0	00 0	00 0	00 0
OTU1417 0	00 0	00 0	00 0	00 0	00 0	00 0	00 0	00 0	00 0	00 0	00 0	00 0	00 0	00 0	00 0	00 0	00 0	00 0	00 0	00 0	00 0	00 0	00 0	00 0	00 0	00 0	00 0	00 0	00 0	00 0	00 0	00 0	00 0	00 0	00 0	00 0	00 0	00 0	00 0	00 0	00 0	00 0	00 0	00 0	00 0	00 0	00 0	00 0	00 0
OTU1418 0	00 0	00 0	00 0	00 0	00 0	00 0	00 0	00 0	00 0	00 0	00 0	00 0	00 0	00 0	00 0	00 0	00 0	00 0	00 0	00 0	00 0	00 0	00 0	00 0	00 0	00 0	00 0	00 0	00 0	00 0	00 0	00 0	00 0	00 0	00 0	00 0	00 0	00 0	00 0	00 0	00 0	00 0	00 0	00 0	00 0	00 0	00 0	00 0	00 0
OTU1419 0	00 0	00 0	00 0	00 0	00 0	00 0	00 0	00 0	00 0	00 0	00 0	00 0	00 0	00 0	00 0	00 0	00 0	00 0	00 0	00 0	00 0	00 0	00 0	00 0	00 0	00 0	00 0	00 0	00 0	00 0	00 0	00 0	00 0	00 0	00 0	00 0	00 0	00 0	00 0	00 0	00 0	00 0	00 0	00 0	00 0	00 0	00 0	00 0	00 0
OTU1420 0	00 0	00 0	00 0	00 0	00 0	00 0	00 0	00 0	00 0	00 0	00 0	00 0	00 0	00 0	00 0	00 0	00 0	00 0	00 0	00 0	00 0	00 0	00 0	00 0	00 0	00 0	00 0	00 0	00 0	00 0	00 0	00 0	00 0	00 0	00 0	00 0	00 0	00 0	00 0	00 0	00 0	00 0	00 0	00 0	00 0	00 0	00 0	00 0	00 0
OTU1421 0	00 0	00 0	00 0	00 0	00 0	00 0	00 0	00 0	00 0	00 0	00 0	00 0	00 0	00 0	00 0	00 0	00 0	00 0	00 0	00 0	00 0	00 0	00 0	00 0	00 0	00 0	00 0	00 0	00 0	00 0	00 0	00 0	00 0	00 0	00 0	00 0	00 0	00 0	00 0	00 0	00 0	00 0	00 0	00 0	00 0	00 0	00 0	00 0	00 0
OTU1422 0	00 0	00 0	00 0	00 0	00 0	00 0	00 0	00 0	00 0	00 0	00 0	00 0	00 0	00 0	00 0	00 0	00 0	00 0	00 0	00 0	00 0	00 0	00 0	00 0	00 0	00 0	00 0	00 0	00 0	00 0	00 0	00 0	00 0	00 0	00 0	00 0	00 0	00 0	00 0	00 0	00 0	00 0	00 0	00 0	00 0	00 0	00 0	00 0	00 0
OTU1423 0	00 0	00 0	00 0	00 0	00 0	00 0	00 0	00 0	00 0	00 0	00 0	00 0	00 0	00 0	00 0	00 0	00 0	00 0	00 0	00 0	00 0	00 0	00 0	00 0	00 0	00 0	00 0	00 0	00 0	00 0	00 0	00 0	00 0	00 0	00 0	00 0	00 0	00 0	00 0	00 0	00 0	00 0	00 0	00 0	00 0	00 0	00 0	00 0	00 0
OTU1424 0	00 0	00 0	00 0	00 0	00 0	00 0	00 0	00 0	00 0	00 0	00 0	00 0	00 0	00 0	00 0	00 0	00 0	00 0	00 0	00 0	00 0	00 0	00 0	00 0	00 0	00 0	00 0	00 0	00 0	00 0	00 0	00 0	00 0	00 0	00 0	00 0	00 0	00 0	00 0	00 0	00 0	00 0	00 0	00 0	00 0	00 0	00 0	00 0	00 0
OTU1425 0	00 0	00 0	00 0	00 0	00 0	00 0	00 0	00 0	00 0	00 0	00 0	00 0	00 0	00 0	00 0	00 0	00 0	00 0	00 0	00 0	00 0	00 0	00 0	00 0	00 0	00 0	00 0	00 0	00 0	00 0	00 0	00 0	00 0	00 0	00 0	00 0	00 0	00 0	00 0	00 0	00 0	00 0	00 0	00 0	00 0	00 0	00 0	00 0	00 0
OTU1426 0	00 0	00 0	00 0	00 0	00 0	00 0	00 0	00 0	00 0	00 0	00 0	00 0	00 0	00 0	00 0	00 0	00 0	00 0	00 0	00 0	00 0	00 0	00 0	00 0	00 0	00 0	00 0	00 0	00 0	00 0	00 0	00 0	00 0	00 0	00 0	00 0	00 0	00 0	00 0	00 0	00 0	00 0	00 0	00 0	00 0	00 0	00 0	00 0	00 0
OTU1427 0	00 0	00 0	00 0	00 0	00 0	00 0	00 0	00 0	00 0	00 0	00 0	00 0	00 0	00 0	00 0	00 0	00 0	00 0	00 0	00 0	00 0	00 0	00 0	00 0	00 0	00 0	00 0	00 0	00 0	00 0	00 0	00 0	00 0	00 0	00 0	00 0	00 0	00 0	00 0	00 0	00 0	00 0	00 0	00 0	00 0	00 0	00 0	00 0	00 0
OTU1428 0	00 0	00 0	00 0	00 0	00 0	00 0	00 0	00 0	00 0	00 0	00 0	00 0	00 0	00 0	00 0	00 0	00 0	00 0	00 0	00 0	00 0	00 0	00 0	00 0	00 0	00 0	00 0	00 0	00 0	00 0	00 0	00 0	00 0	00 0	00 0	00 0	00 0	00 0	00 0	00 0	00 0	00 0	00 0	00 0	00 0	00 0	00 0	00 0	00 0
OTU1429 0	00 0	00 0	00 0	00 0	00 0	00 0	00 0	00 0	00 0	00 0	00 0	00 0	00 0	00 0	00 0	00 0	00 0	00 0	00 0	00 0	00 0	00 0	00 0	00 0	00 0	00 0	00 0	00 0	00 0	00 0	00 0	00 0	00 0	00 0	00 0	00 0	00 0	00 0	00 0	00 0	00 0	00 0	00 0	00 0	00 0	00 0	00 0	00 0	00 0
OTU1430 0	00 0	00 0	00 0	00 0	00 0	00 0	00 0	00 0	00 0	00 0	00 0	00 0	00 0	00 0	00 0	00 0	00 0	00 0	00 0	00 0	00 0	00 0	00 0	00 0	00 0	00 0	00 0	00 0	00 0	00 0	00 0	00 0	00 0	00 0	00 0	00 0	00 0	00 0	00 0	00 0	00 0	00 0	00 0	00 0	00 0	00 0	00 0	00 0	00 0
OTU1431 0	00 0	00 0	00 0	00 0	00 0	00 0	00 0	00 0	00 0	00 0	00 0	00 0	00 0	00 0	00 0	00 0	00 0	00 0	00 0	00 0	00 0	00 0	00 0	00 0	00 0	00 0	00 0	00 0	00 0	00 0	00 0	00 0	00 0	00 0	00 0	00 0	00 0	00 0	00 0	00 0	00 0	00 0	00 0	00 0	00 0	00 0	00 0	00 0	00 0
OTU1432 0	00 0	00 0	00 0	00 0	00 0	00 0	00 0	00 0	00 0	00 0	00 0	00 0	00 0	00 0	00 0	00 0	00 0	00 0	00 0	00 0	00 0	00 0	00 0	00 0	00 0	00 0	00 0	00 0	00 0	00 0	00 0	00 0	00 0	00 0	00 0	00 0	00 0	00 0	00 0	00 0	00 0	00 0	00 0	00 0	00 0	00 0	00 0	00 0	00 0
OTU1433 0	00 0	00 0	00 0	00 0	00 0	00 0	00 0	00 0	00 0	00 0	00 0	00 0	00 0	00 0	00 0	00 0	00 1	00 0	00 0	00 0	00 0	00 0	00 0	00 0	00 0	00 0	00 1	00 0	00 5	00 2	00 0	00 1	00 0	00 0	00 0	00 0	00 0	00 0	00 0	00 0	00 0	00 0	00 0	00 0	00 0	00 0	00 5	00 1	00 1
OTU1434 0	00 0	00 0	00 0	00 0	00 0	00 0	00 0	00 0	00 0	00 0	00 0	00 0	00 0	00 0	00 0	00 0	00 0	00 0	00 0	00 0	00 0	00 0	00 0	00 0	00 0	00 0	00 0	00 0	00 0	00 3	00 0	00 0	00 0	00 0	00 0	00 0	00 0	00 0	00 0	00 0	00 0	00 0	00 0	00 0	00 0	00 0	00 0	00 1	00 0
OTU1435 0	00 0	00 0	00 0	00 0	00 0	00 0	00 0	00 0	00 0	00 0	00 0	00 0	00 0	00 0	00 0	00 0	00 1	00 0	00 0	00 0	00 0	00 0	00 0	00 0	00 0	00 0	00 0	00 0	00 0	00 0	00 3	00 1	00 0	00 0	00 0	00 0	00 0	00 0	00 0	00 0	00 0	00 1	00 0	00 0	00 0	00 0	00 0	00 0	00 3
OTU1436 0	00 0	00 0	00 0	00 0	00 0	00 0	00 0	00 0	00 0	00 0	00 0	00 0	00 0	00 0	00 0	00 0	00 0	00 0	00 0	00 0	00 0	00 0	00 0	00 0	00 0	00 0	00 0	00 0	00 0	00 0	00 0	00 0	00 0	00 0	00 0	00 0	00 0	00 0	00 0	00 0	00 0	00 0	00 0	00 0	00 0	00 0	00 0	00 0	00 0
OTU1437 0	00 0	00 0	00 0	00 0	00 0	00 0	00 0	00 0	00 0	00 0	00 0	00 0	00 0	00 0	00 0	00 0	00 0	00 0	00 0	00 0	00 0	00 0	00 0	00 0	00 0	00 0	00 0	00 0	00 0	00 0	00 0	00 0	00 0	00 0	00 0	00 0	00 0	00 0	00 0	00 0	00 0	00 0	00 0	00 0	00 0	00 0	00 0	00 0	00 0
OTU1438 0	00 0	00 0	00 0	00 0	00 0	00 0	00 0	00 0	00 0	00 0	00 0	00 0	00 0	00 0	00 0	00 0	00 0	00 0	00 0	00 0	00 0	00 0	00 0	00 0	00 0	00 0	00 0	00 0	00 0	00 0	00 0	00 0	00 0	00 0	00 0	00 0	00 0	00 0	00 0	00 0	00 0	00 0	00 0	00 0	00 0	00 0	00 0	00 0	00 0
OTU1439 0	00 0	00 0	00 0	00 0	00 0	00 0	00 0	00 0	00 0	00 0	00 0	00 0	00 0	00 0	00 0	00 0	00 0	00 0	00 0	00 0	00 0	00 0	00 0	00 0	00 0	00 0	00 0	00 0	00 0	00 0	00 0	00 0	00 0	00 0	00 0	00 0	00 0	00 0	00 0	00 0	00 0	00 0	00 0	00 0	00 0	00 0	00 0	00 0	00 0
OTU1440 0	00 0	00 0	00 0	00 0	00 0	00 0	00 0	00 0	00 0	00 0	00 0	00 0	00 0	00 0	00 0	00 0	00 0	00 0	00 0	00 0	00 0	00 0	00 0	00 0	00 0	00 0	00 0	00 0	00 0	00 0	00 0	00 0	00 0	00 0	00 0	00 0	00 0	00 0	00 0	00 0	00 0	00 0	00 0	00 0	00 0	00 0	00 0	00 0	00 0
OTU1441 0	00 0	00 0	00 0	00 0	00 0	00 0	00 0	00 0	00 0	00 0	00 0	00 0	00 0	00 0	00 0	00 0	00 0	00 0	00 0	00 0	00 0	00 0	00 0	00 0	00 0	00 2	00 0	00 1	00 0	00 0	00 0	00 0	00 0	00 0	00 0	00 0	00 0	00 0	00 0	00 0	00 0	00 0	00 0	00 0	00 0	00 0	00 0	00 0	00 0
OTU1442 0	00 0	00 0	00 0	00 0	00 0	00 0	00 0	00 0	00 0	00 0	00 0	00 0	00 0	00 0	00 0	00 0	00 0	00 0	00 0	00 0	00 0	00 0	00 0	00 0	00 0	00 0	00 0	00 0	00 0	00 0	00 0	00 0	00 0	00 0	00 0	00 0	00 0	00 0	00 0	00 0	00 0	00 0	00 0	00 0	00 0	00 0	00 0	00 0	00 0
OTU1443 0	00 0	00 0	00 0	00 0	00 0	00 0	00 0	00 0	00 0	00 0	00 0	00 0	00 0	00 0	00 0	00 0	00 0	00 0	00 0	00 0	00 0	00 0	00 0	00 0	00 0	00 0	00 0	00 0	00 0	00 0	00 0	00 0	00 0	00 0	00 0	00 0	00 0	00 0	00 0	00 0	00 0	00 0	00 0	00 0	00 0	00 0	00 0	00 0	00 0
OTU1444 0	00 0	00 0	00 0	00 0	00 0	00 0	00 0	00 0	00 0	00 0	00 0	00 0	00 0	00 0	00 0	00 0	00 0	00 0	00 0	00 0	00 0	00 0	00 0	00 0	00 0	00 0	00 0	00 0	00 0	00 0	00 0	00 0	00 0	00 0	00 0	00 0	00 0	00 0	00 0	00 0	00 0	00 0	00 0	00 0	00 0	00 0	00 0	00 0	00 0
OTU1445 0	00 0	00 0	00 0	00 0	00 0	00 0	00 0	00 0	00 0	00 0	00 0	00 0	00 0	00 0	00 0	00 0	00 0	00 0	00 0	00 0	00 0	00 0	00 0	00 0	00 0	00 0	00 0	00 0	00 0	00 0	00 0	00 0	00 0	00 0	00 0	00 0	00 0	00 0	00 0	00 0	00 0	00 0	00 0	00 0	00 0	00 0	00 0	00 0	00 0
OTU1446 0	00 0	00 0	00 0	00 0	00 0	00 0	00 0	00 0	00 0	00 0	00 0	00 0	00 0	00 0	00 0	00 0	00 0	00 0	00 0	00 0	00 0	00 0	00 0	00 0	00 0	00 0	00 0	00 0	00 0	00 0	00 0	00 0	00 0	00 0	00 0	00 0	00 0	00 0	00 0	00 0	00 0	00 0	00 0	00 0	00 0	00 0	00 0	00 0	00 0
OTU1447 0	00 0	00 0	00 0	00 0	00 0	00 0	00 0	00 0	00 0	00 0	00 0	00 0	00 0	00 0	00 0	00 0	00 0	00 0	00 0	00 0	00 0	00 0	00 0	00 0	00 0	00 0	00 0	00 0	00 0	00 0	00 0	00 0	00 0	00 0	00 0	00 0	00 0	00 0	00 0	00 0	00 0	00 0	00 0	00 0	00 0	00 0	00 0	00 0	00 0
OTU1448 0	00 0	00 0	00 0	00 0	00 0	00 0	00 0	00 0	00 0	00 0	00 0	00 0	00 0	00 0	00 0	00 0	00 0	00 0	00 0	00 0	00 0	00 0	00 0	00 0	00 0	00 0	00 0	00 0	00 0	00 0	00 0	00 0	00 0	00 0	00 0	00 0	00 0	00 0	00 0	00 0	00 0	00 0	00 0	00 0	00 0	00 0	00 0	00 0	00 0
OTU1449 0	00 0	00 0	00 0	00 0	00 0	00 0	00 0	00 0	00 0	00 0	00 0	00 0	00 0	00 0	00 0	00 0	00 0	00 0	00 0	00 0	00 0	00 0	00 0	00 0	00 0	00 0	00 0	00 0	00 0	00 0	00 0	00 0	00 0	00 0	00 0	00 0	00 0	00 0	00 0	00 0	00 0	00 0	00 0	00 0	00 0	00 0	00 0	00 0	00 0
OTU1450 0	00 0	00 0	00 0	00 0	00 0	00 0	00 0	00 0	00 0	00 0	00 0	00 0	00 0	00 0	00 0	00 0	00 0	00 0	00 0	00 0	00 0	00 0	00 0	00 0	00 0	00 0	00 0	00 0	00 0	00 0	00 0	00 0	00 0	00 0	00 0	00 0	00 0	00 0	00 0	00 0	00 0	00 0	00 0	00 0	00 0	00 0	00 0	00 0	00 0
OTU1451 0	00 0	00 0	00 0	00 0	00 0	00 0	00 0	00 0	00 0	00 0	00 0	00 0	00 0	00 0	00 0	00 0	00 0	00 0	00 0	00 0	00 0	00 0	00 0	00 0	00 0	00 0	00 0	00 0	00 0	00 0	00 0	00 0	00 0	00 0	00 0	00 0	00 0	00 0	00 0	00 0	00 0	00 0	00 0	00 0	00 0	00 0	00 0	00 0	00 0
OTU1452 0	00 0	00 0	00 0	00 0	00 0	00 0	00 0	00 0	00 0	00 0	00 0	00 0	00 0	00 0	00 0	00 0	00 0	00 0	00 0	00 0	00 0	00 0	00 0	00 0	00 0	00 0	00 0	00 0	00 0	00 0	00 0	00 0	00 0	00 0	00 0	00 0	00 0	00 0	00 0	00 0	00 0	00 0	00 0	00 0	00 0	00 0	00 0	00 0	00 0
OTU1453 0	00 0	00 0	00 0	00 0	00 0	00 0	00 0	00 0	00 0	00 0	00 0	00 0	00 0	00 0	00 0	00 0	00 0	00 0	00 0	00 0	00 0	00 0	00 0	00 0	00 0	00 0	00 0	00 0	00 0	00 0	00 0	00 0	00 0	00 0	00 0	00 0	00 0	00 0	00 0	00 0	00 0	00 0	00 0	00 0	00 0	00 0	00 0	00 0	00 0
OTU1454 0	00 0	00 0	00 0	00 0	00 0	00 0	00 0	00 0	00 0	00 0	00 0	00 0	00 0	00 0	00 0	00 0	00 0	00 0	00 0	00 0	00 0	00 0	00 0	00 0	00 0	00 0	00 0	00 0	00 0	00 0	00 0	00 0	00 0	00 0	00 0	00 0	00 0	00 0	00 0	00 0	00 0	00 1	00 0	00 0	00 0	00 0	00 0	00 0	00 0
OTU1455 0	00 0	00 0	00 0	00 0	00 0	00 0	00 0	00 0	00 0	00 0	00 0	00 0	00 0	00 0	00 0	00 0	00 0	00 0	00 0	00 0	00 0	00 0	00 0	00 0	00 0	00 0	00 0	00 0	00 0	00 0	00 0	00 0	00 0	00 0	00 0	00 0	00 0	00 0	00 0	00 0	00 0	00 0	00 0	00 0	00 0	00 0	00 0	00 0	00 0
OTU1456 0	00 0	00 0	00 0	00 0	00 0	00 0	00 0	00 0	00 0	00 0	00 0	00 0	00 0	00 0	00 0	00 0	00 0	00 0	00 0	00 0	00 0	00 0	00 0	00 0	00 0	00 0	00 0	00 0	00 0	00 0	00 0	00 0	00 0	00 0	00 0	00 0	00 0	00 0	00 0	00 0	00 0	00 0	00 0	00 0	00 0	00 0	00 0	00 0	00 0
OTU1457 0	00 0	00 0	00 0	00 0	00 0	00 0	00 0	00 0	00 0	00 0	00 0	00 0	00 0	00 0	00 0	00 0	00 0	00 0	00 0	00 0	00 0	00 0	00 0	00 0	00 0	00 0	00 0	00 0	00 0	00 0	00 0	00 0	00 0	00 0	00 0	00 0	00 0	00 0	00 0	00 0	00 0	00 0	00 0	00 0	00 0	00 0	00 0	00 0	00 0
OTU1458 0	00 0	00 0	00 0	00 0	00 0	00 0	00 0	00 0	00 0	00 0	00 0	00 0	00 0	00 0	00 0	00 0	00 0	00 0	00 0	00 0	00 0	00 0	00 0	00 0	00 0	00 0	00 0	00 0	00 0	00 0	00 0	00 0	00 0	00 0	00 0	00 0	00 0	00 0	00 0	00 0	00 0	00 0	00 0	00 0	00 0	00 0	00 0	00 0	00 0
OTU1459 0	00 0	00 0	00 0	00 0	00 0	00 0	00 0	00 0	00 0	00 0	00 0	00 0	00 0	00 0	00 0	00 0	00 0	00 0	00 0	00 0	00 0	00 0	00 0	00 0	00 0	00 0	00 0	00 0	00 0	00 0	00 0	00 0	00 0	00 0	00 0	00 0	00 0	00 0	00 0	00 0	00 0	00 0	00 0	00 0	00 0	00 0	00 0	00 0	00 0
OTU1460 0	00 0	00 0	00 0	00 0	00 0	00 0	00 0	00 0	00 0	00 0	00 0	00 0	00 0	00 0	00 0	00 0	00 0	00 0	00 0	00 0	00 0	00 0	00 0	00 0	00 0	00 0	00 0	00 0	00 0	00 0	00 0	00 0	00 0	00 0	00 0	00 0	00 0	00 0	00 0	00 0	00 0	00 0	00 0	00 0	00 0	00 0	00 0	00 0	00 0
OTU1461 0	00 0	00 0	00 0	00 0	00 0	00 0	00 0	00 0	00 0	00 0	00 0	00 0	00 0	00 0	00 0	00 0	00 0	00 0	00 0	00 0	00 0	00 0	00 0	00 0	00 0	00 0	00 0	00 0	00 0	00 0	00 0	00 0	00 0	00 0	00 0	00 0	00 0	00 0	00 0	00 0	00 0	00 0	00 0	00 0	00 0	00 0	00 0	00 0	00 0
OTU1462 0	00 0	00 0	00 0	00 0	00 0	00 0	00 0	00 0	00 0	00 0	00 0	00 0	00 0	00 0	00 0	00 0	00 0	00 0	00 0	00 0	00 0	00 0	00 0	00 0	00 0	00 0	00 0	00 0	00 0	00 0	00 0	00 0	00 0	00 0	00 0	00 0	00 0	00 0	00 0	00 0	00 0	00 0	00 0	00 0	00 0	00 0	00 0	00 0	00 0
OTU1463 0	00 0	00 0	00 0	00 0	00 0	00 0	00 0	00 0	00 0	00 0	00 0	00 0	00 0	00 0	00 0	00 0	00 0	00 0	00 0	00 0	00 0	00 0	00 0	00 0	00 0	00 0	00 0	00 0	00 0	00 0	00 0	00 0	00 0	00 0	00 0	00 0	00 0	00 0	00 0	00 0	00 0	00 0	00 0	00 0	00 0	00 0	00 0	00 0	00 0
OTU1464 0	00 0	00 0	00 0	00 0	00 0	00 0	00 0	00 0	00 0	00 0	00 0	00 0	00 0	00 0	00 0	00 0	00 0	00 0	00 0	00 0	00 0	00 0	00 0	00 0	00 0	00 0	00 0	00 0	00 0	00 0	00 0	00 0	00 0	00 0	00 0	00 0	00 0	00 0	00 0	00 0	00 0	00 0	00 0	00 0	00 0	00 0	00 0	00 0	00 0
OTU1465 0	00 0	00 0	00 0	00 0	00 0	00 0	00 0	00 0	00 0	00 0	00 0	00 0	00 0	00 0	00 0	00 0	00 0	00 0	00 0	00 0	00 0	00 0	00 0	00 0	00 0	00 0	00 0	00 0	00 0	00 0	00 0	00 0	00 0	00 0	00 0	00 0	00 0	00 0	00 0	00 0	00 0	00 0	00 0	00 0	00 0	00 0	00 0	00 0	00 0
OTU1466 0	00 0	00 0	00 0	00 0	00 0	00 0	00 0	00 0	00 0	00 0	00 0	00 0	00 0	00 0	00 0	00 0	00 0	00 0	00 0	00 0	00 0	00 0	00 0	00 0	00 0	00 0	00 0	00 0	00 0	00 0	00 0	00 0	00 0	00 0	00 0	00 0	00 0	00 0	00 0	00 0	00 0	00 0	00 0	00 0	00 0	00 0	00 0	00 0	00 0
OTU1467 0	00 0	00 0	00 0	00 0	00 0	00 0	00 0	00 0	00 0	00 0	00 0	00 0	00 0	00 0	00 0	00 0	00 0	00 0	00 0	00 0	00 0	00 0	00 0	00 0	00 0	00 0	00 0	00 0	00 0	00 0	00 0	00 0	00 0	00 0	00 0	00 0	00 0	00 0	00 0	00 0	00 0	00 0	00 0	00 0	00 0	00 0	00 0	00 0	00 0
OTU1468 0	00 0	00 0	00 1	00 0	00 0	00 0	00 0	00 0	00 0	00 0	00 0	00 0	00 0	00 0	00 0	00 0	00 0	00 0	00 0	00 0	00 0	00 0	00 0	00 0	00 0	00 0	00 0	00 0	00 0	00 0	00 0	00 0	00 0	00 0	00 0	00 0	00 0	00 0	00 0	00 0	00 0	00 0	00 0	00 0	00 0	00 0	00 0	00 0	00 0
OTU1469 0	00 0	00 0	00 3	00 0	00 0	00 0	00 0	00 0	00 0	00 0	00 0	00 0	00 0	00 0	00 0	00 0	00 0	00 0	00 0	00 0	00 0	00 0	00 0	00 0	00 0	00 0	00 0	00 0	00 0	00 0	00 0	00 0	00 0	00 0	00 0	00 0	00 0	00 0	00 0	00 0	00 0	00 0	00 0	00 0	00 0	00 0	00 0	00 0	00 0
OTU1470 0	00 0	00 0	00 0	00 0	00 0	00 0	00 0	00 0	00 0	00 0	00 0	00 0	00 0	00 0	00 0	00 0	00 0	00 0	00 0	00 0	00 0	00 0	00 0	00 0	00 0	00 0	00 0	00 0	00 0	00 0	00 0	00 0	00 0	00 0	00 0	00 0	00 0	00 0	00 0	00 0	00 0	00 0	00 0	00 0	00 0	00 0	00 0	00 0	00 0
OTU1471 0	00 0	00 0	00 0	00 0	00 0	00 0	00 0	00 0	00 0	00 0	00 0	00 0	00 0	00 0	00 0	00 0	00 0	00 0	00 0	00 0	00 0	00 0	00 0	00 0	00 0	00 0	00 0	00 0	00 0	00 0	00 0	00 0	00 0	00 0	00 0	00 0	00 0	00 0	00 0	00 0	00 0	00 0	00 0	00 0	00 0	00 0	00 0	00 0	00 0
OTU1472 0	00 0	00 0	00 0	00 0	00 0	00 0	00 0	00 0	00 0	00 0	00 0	00 0	00 0	00 0	00 0	00 0	00 0	00 0	00 0	00 0	00 0	00 0	00 0	00 0	00 0	00 0	00 0	00 0	00 0	00 0	00 0	00 0	00 0	00 0	00 0	00 0	00 0	00 0	00 0	00 0	00 0	00 0	00 0	00 0	00 0	00 0	00 0	00 0	00 0
OTU1473 0	00 0	00 0	00 0	00 0	00 0	00 0	00 0	00 0	00 0	00 0	00 0	00 0	00 0	00 0	00 0	00 0	00 0	00 0	00 0	00 0	00 0	00 0	00 0	00 0	00 0	00 0	00 0	00 0	00 0	00 0	00 0	00 0	00 0	00 0	00 0	00 0	00 0	00 0	00 0	00 0	00 0	00 0	00 0	00 0	00 0	00 0	00 0	00 0	00 0
OTU1474 0	00 0	00 0	00 0	00 0	00 0	00 0	00 0	00 0	00 0	00 0	00 0	00 0	00 0	00 0	00 0	00 0	00 0	00 0	00 0	00 0	00 0	00 0	00 0	00 0	00 0	00 0	00 0	00 0	00 0	00 0	00 0	00 0	00 0	00 0	00 0	00 0	00 0	00 0	00 0	00 0	00 0	00 0	00 0	00 0	00 0	00 0	00 0	00 0	00 0
OTU1475 0	00 0	00 0	00 0	00 0	00 0	00 0	00 0	00 0	00 0	00 0	00 0	00 0	00 0	00 0	00 0	00 0	00 0	00 0	00 0	00 0	00 0	00 0	00 0	00 0	00 0	00 0	00 0	00 0	00 0	00 0	00 0	00 0	00 0	00 0	00 0	00 0	00 0	00 0	00 0	00 0	00 0	00 0	00 0	00 0	00 0	00 0	00 0	00 0	00 0
OTU1476 0	00 0	00 0	00 0	00 0	00 0	00 0	00 0	00 0	00 0	00 0	00 0	00 0	00 0	00 0	00 0	00 0	00 0	00 0	00 0	00 0	00 0	00 0	00 0	00 0	00 0	00 4	00 0	00 0	00 0	00 0	00 0	00 0	00 0	00 0	00 0	00 0	00 0	00 0	00 0	00 0	00 0	00 0	00 0	00 0	00 0	00 0	00 0	00 0	00 0
OTU1477 0	00 0	00 0	00 0	00 0	00 0	00 0	00 0	00 0	00 0	00 0	00 0	00 0	00 0	00 0	00 0	00 0	00 0	00 0	00 0	00 0	00 0	00 0	00 0	00 0	00 0	00 8	00 0	00 0	00 0	00 0	00 0	00 0	00 0	00 0	00 0	00 0	00 0	00 0	00 0	00 0	00 0	00 0	00 0	00 0	00 0	00 0	00 0	00 0	00 0
OTU1478 0	00 0	00 0	00 0	00 0	00 0	00 0	00 0	00 0	00 0	00 0	00 0	00 0	00 0	00 0	00 0	00 0	00 0	00 0	00 0	00 0	00 0	00 0	00 0	00 0	00 0	00 2	00 0	00 0	00 0	00 0	00 0	00 0	00 0	00 0	00 0	00 0	00 0	00 0	00 0	00 0	00 0	00 0	00 0	00 0	00 0	00 0	00 0	00 0	00 0
OTU1479 0	00 0	00 0	00 0	00 0	00 0	00 0	00 0	00 0	00 0	00 0	00 0	00 0	00 0	00 0	00 0	00 0	00 0	00 0	00 0	00 0	00 0	00 0	00 0	00 0	00 0	00 13	00 0	00 0	00 0	00 0	00 0	00 0	00 0	00 0	00 0	00 0	00 0	00 0	00 0	00 0	00 0	00 0	00 0	00 0	00 0	00 0	00 0	00 0	00 0
OTU1480 0	00 0	00 0	00 0	00 0	00 0	00 0	00 0	00 0	00 0	00 0	00 0	00 0	00 0	00 0	00 0	00 0	00 0	00 0	00 0	00 0	00 0	00 0	00 0	00 0	00 0	00 3	00 0	00 0	00 0	00 0	00 0	00 0	00 0	00 0	00 0	00 0	00 0	00 0	00 0	00 0	00 0	00 0	00 0	00 0	00 0	00 0	00 0	00 0	00 0
OTU1481 0	00 0	00 0	00 0	00 0	00 0	00 0	00 0	00 0	00 0	00 0	00 0	00 0	00 0	00 0	00 0	00 0	00 0	00 0	00 0	00 0	00 0	00 0	00 0	00 0	00 0	00 4	00 0	00 0	00 0	00 0	00 0	00 0	00 0	00 0	00 0	00 0	00 0	00 0	00 0	00 0	00 0	00 0	00 0	00 0	00 0	00 0	00 0	00 0	00 0
OTU1482 0	00 0	00 0	00 0	00 0	00 0	00 0	00 0	00 0	00 0	00 0	00 0	00 0	00 0	00 0	00 0	00 0	00 0	00 0	00 0	00 0	00 0	00 0	00 0	00 0	00 0	00 12	00 0	00 0	00 0	00 0	00 0	00 0	00 0	00 0	00 0	00 0	00 0	00 0	00 0	00 0	00 0	00 0	00 0	00 0	00 0	00 0	00 0	00 0	00 0
OTU1483 0	00 0	00 0	00 0	00 0	00 0	00 0	00 0	00 0	00 0	00 0	00 0	00 0	00 0	00 0	00 0	00 0	00 0	00 0	00 0	00 0	00 0	00 0	00 0	00 0	00 0	00 3	00 0	00 0	00 0	00 0	00 0	00 0	00 0	00 0	00 0	00 0	00 0	00 0	00 0	00 0	00 0	00 0	00 0	00 0	00 0	00 0	00 0	00 0	00 0
OTU1484 0	00 0	00 0	00 0	00 0	00 0	00 0	00 0	00 0	00 0	00 0	00 0	00 0	00 0	00 0	00 0	00 0	00 0	00 0	00 0	00 0	00 0	00 0	00 0	00 0	00 0	00 23	00 0	00 0	00 0	00 0	00 0	00 0	00 0	00 0	00 0	00 0	00 0	00 0	00 0	00 0	00 0	00 0	00 0	00 0	00 0	00 0	00 0	00 0	00 0
OTU1485 0	00 0	00 0	00 0	00 0	00 0	00 0	00 0	00 0	00 0	00 0	00 0	00 0	00 0	00 0	00 0	00 0	00 0	00 0	00 0	00 0	00 0	00 0	00 0	00 0	00 0	00 0	00 0	00 0	00 0	00 0	00 0	00 0	00 0	00 0	00 0	00 0	00 0	00 0	00 0	00 0	00 0	00 0	00 0	00 0	00 0	00 0	00 0	00 0	00 0
OTU1486 0	00 0	00 0	00 0	00 0	00 0	00 0	00 0	00 0	00 0	00 0	00 0	00 0	00 0	00 0	00 0	00 0	00 0	00 0	00 0	00 0	00 0	00 0	00 0	00 0	00 0	00 8	00 0	00 0	00 0	00 0	00 0	00 0	00 0	00 0	00 0	00 0	00 0	00 0	00 0	00 0	00 0	00 0	00 0	00 0	00 0	00 0	00 0	00 0	00 0
OTU1487 0	00 0	00 0	00 0	00 0	00 0	00 0	00 0	00 0	00 0	00 0	00 0	00 0	00 0	00 0	00 0	00 0	00 0	00 0	00 0	00 0	00 0	00 0	00 0	00 0	00 0	00 6	00 0	00 0	00 0	00 0	00 0	00 0	00 0	00 0	00 0	00 0	00 0	00 0	00 0	00 0	00 0	00 0	00 0	00 0	00 0	00 0	00 0	00 0	00 0
OTU1488 0	00 0	00 0	00 0	00 0	00 0	00 0	00 0	00 0	00 0	00 0	00 0	00 0	00 0	00 0	00 0	00 0	00 0	00 0	00 0	00 0	00 0	00 0	00 0	00 0	00 0	00 0	00 0	00 0	00 0	00 0	00 0	00 0	00 0	00 0	00 0	00 0	00 0	00 0	00 0	00 0	00 0	00 0	00 0	00 0	00 0	00 0	00 0	00 0	00 0
OTU1489 0	00 0	00 0	00 0	00 3	00 0	00 0	00 0	00 0	00 0	00 0	00 0	00 0	00 0	00 0	00 0	00 0	00 0	00 0	00 0	00 0	00 0	00 0	00 0	00 0	00 0	00 0	00 0	00 0	00 0	00 0	00 0	00 0	00 0	00 0	00 0	00 0	00 0	00 0	00 0	00 0	00 0	00 0	00 0	00 0	00 0	00 0	00 0	00 0	00 0
OTU1490 0	00 0	00 0	00 0	00 0	00 0	00 0	00 0	00 0	00 0	00 0	00 0	00 0	00 0	00 0	00 0	00 0	00 0	00 0	00 0	00 0	00 0	00 0	00 0	00 0	00 0	00 7	00 0	00 0	00 0	00 0	00 0	00 0	00 0	00 0	00 0	00 0	00 0	00 0	00 0	00 0	00 0	00 0	00 0	00 0	00 0	00 0	00 0	00 0	00 0
OTU1491 0	00 0	00 0	00 0	00 0	00 0	00 0	00 0	00 0	00 0	00 0	00 0	00 0	00 0	00 0	00 0	00 0	00 0	00 0	00 0	00 0	00 0	00 0	00 0	00 0	00 0	00 5	00 0	00 0	00 0	00 0	00 0	00 0	00 0	00 0	00 0	00 0	00 0	00 0	00 0	00 0	00 0	00 0	00 0	00 0	00 0	00 0	00 0	00 0	00 0
OTU1492 0	00 0	00 0	00 0	00 0	00 0	00 0	00 0	00 0	00 1	00 1	00 0	00 1	00 0	00 0	00 1	00 1	00 0	00 1	00 4	00 0	00 0	00 0	00 0	00 0	00 0	00 0	00 0	00 0	00 0	00 0	00 0	00 0	00 0	00 0	00 0	00 0	00 0	00 0	00 0	00 0	00 0	00 0	00 0	00 0	00 0	00 0	00 0	00 0	00 0
OTU1493 0	00 0	00 0	00 0	00 0	00 0	00 0	00 0	00 0	00 0	00 0	00 0	00 0	00 0	00 0	00 0	00 0	00 0	00 0	00 0	00 0	00 0	00 0	00 0	00 0	00 0	00 0	00 0	00 0	00 0	00 0	00 0	00 0	00 0	00 0	00 0	00 0	00 0	00 0	00 0	00 0	00 0	00 0	00 0	00 0	00 0	00 0	00 0	00 0	00 0
OTU1494 0	00 0	00 0	00 0	00 1	00 0	00 0	00 0	00 0	00 0	00 0	00 0	00 0	00 0	00 0	00 0	00 0	00 0	00 0	00 0	00 0	00 0	00 0	00 0	00 1	00 0	00 0	00 0	00 0	00 0	00 0	00 0	00 0	00 0	00 0	00 0	00 0	00 0	00 0	00 0	00 0	00 0	00 0	00 0	00 0	00 0	00 0	00 0	00 0	00 0
OTU1495 0	00 0	00 0	00 0	00 0	00 0	00 0	00 0	00 0	00 0	00 0	00 0	00 0	00 0	00 0	00 0	00 0	00 0	00 0	00 0	00 0	00 0	00 0	00 0	00 3	00 0	00 0	00 0	00 0	00 0	00 0	00 0	00 0	00 0	00 0	00 0	00 0	00 0	00 0	00 0	00 0	00 0	00 0	00 0	00 0	00 0	00 0	00 0	00 0	00 0
OTU1496 1	00 0	00 0	00 0	00 0	00 0	00 0	00 0	00 0	00 0	00 0	00 0	00 0	00 0	00 0	00 0	00 0	00 0	00 0	00 0	00 0	00 0	00 0	00 0	00 0	00 0	00 0	00 0	00 0	00 0	00 0	00 0	00 0	00 0	00 0	00 0	00 0	00 0	00 0	00 0	00 0	00 0	00 0	00 0	00 0	00 0	00 0	00 0	00 0	00 0
OTU1497 0	00 0	00 2	00 0	00 0	00 0	00 0	00 0	00 0	00 0	00 0	00 0	00 0	00 0	00 0	00 0	00 0	00 0	00 0	00 0	00 0	00 0	00 0	00 0	00 0	00 0	00 0	00 0	00 0	00 0	00 0	00 0	00 0	00 0	00 0	00 0	00 0	00 0	00 0	00 0	00 0	00 0	00 0	00 0	00 0	00 0	00 0	00 0	00 0	00 0
OTU1498 0	00 0	00 0	00 0	00 0	00 0	00 0	00 0	00 0	00 0	00 0	00 0	00 0	00 0	00 0	00 0	00 0	00 0	00 0	00 0	00 0	00 0	00 0	00 0	00 0	00 0	00 0	00 0	00 0	00 0	00 0	00 0	00 0	00 0	00 0	00 0	00 0	00 0	00 0	00 0	00 0	00 0	00 0	00 0	00 0	00 0	00 0	00 0	00 0	00 0
OTU1499 0	00 0	00 0	00 0	00 0	00 0	00 0	00 0	00 0	00 0	00 0	00 0	00 0	00 0	00 0	00 0	00 0	00 0	00 0	00 0	00 0	00 0	00 0	00 0	00 0	00 0	00 0	00 0	00 0	00 0	00 0	00 0	00 1	00 0	00 0	00 0	00 0	00 0	00 0	00 0	00 0	00 0	00 0	00 0	00 0	00 0	00 0	00 0	00 0	00 0
OTU1500 0	00 0	00 0	00 0	00 0	00 0	00 0	00 0	00 0	00 0	00 0	00 0	00 0	00 0	00 0	00 0	00 0	00 0	00 0	00 0	00 0	00 0	00 0	00 0	00 0	00 0	00 0	00 0	00 0	00 0	00 0	00 0	00 0	00 0	00 0	00 0	00 0	00 0	00 0	00 0	00 0	00 0	00 0	00 0	00 0	00 0	00 0	00 0	00 0	00 0
OTU1501 0	00 0	00 0	00 0	00 2	00 0	00 0	00 0	00 0	00 0	00 0	00 0	00 0	00 0	00 0	00 0	00 0	00 0	00 0	00 0	00 0	00 0	00 0	00 0	00 0	00 0	00 0	00 0	00 0	00 0	00 0	00 0	00 0	00 0	00 0	00 0	00 0	00 0	00 0	00 0	00 0	00 0	00 0	00 0	00 0	00 0	00 0	00 0	00 0	00 0
OTU1502 0	00 0	00 0	00 0	00 0	00 0	00 0	00 0	00 0	00 0	00 0	00 0	00 0	00 0	00 0	00 0	00 0	00 0	00 0	00 0	00 0	00 0	00 0	00 0	00 0	00 0	00 0	00 0	00 0	00 0	00 0	00 0	00 0	00 0	00 0	00 0	00 0	00 0	00 0	00 0	00 0	00 0	00 0	00 0	00 0	00 0	00 0	00 0	00 0	00 0
OTU1503 0	00 0	00 0	00 0	00 0	00 0	00 0	00 0	00 0	00 0	00 0	00 0	00 0	00 0	00 0	00 0	00 0	00 0	00 0	00 0	00 0	00 0	00 0	00 0	00 0	00 0	00 0	00 0	00 0	00 0	00 0	00 0	00 0	00 0	00 0	00 0	00 0	00 0	00 0	00 0	00 0	00 0	00 0	00 0	00 0	00 0	00 0	00 0	00 0	00 0
OTU1504 0	00 0	00 0	00 0	00 0	00 0	00 0	00 0	00 0	00 0	00 0	00 0	00 0	00 0	00 0	00 0	00 0	00 0	00 0	00 0	00 0	00 0	00 0	00 0	00 0	00 0	00 0	00 0	00 0	00 0	00 0	00 0	00 0	00 0	00 0	00 0	00 0	00 0	00 0	00 0	00 0	00 0	00 0	00 0	00 0	00 0	00 0	00 0	00 0	00 0
OTU1505 0	00 0	00 0	00 0	00 0	00 0	00 0	00 0	00 0	00 0	00 0	00 0	00 0	00 0	00 0	00 0	00 0	00 0	00 0	00 0	00 0	00 0	00 0	00 0	00 0	00 0	00 0	00 4	00 0	00 0	00 0	00 0	00 0	00 0	00 0	00 0	00 0	00 0	00 0	00 0	00 0	00 0	00 0	00 0	00 0	00 0	00 0	00 0	00 0	00 0
OTU1506 0	00 0	00 0	00 0	00 0	00 0	00 0	00 0	00 0	00 0	00 0	00 0	00 0	00 0	00 1	00 0	00 0	00 0	00 4	00 0	00 0	00 0	00 0	00 0	00 0	00 0	00 0	00 0	00 0	00 0	00 0	00 0	00 0	00 0	00 0	00 0	00 0	00 0	00 0	00 0	00 0	00 0	00 0	00 0	00 0	00 0	00 0	00 0	00 0	00 0
OTU1507 0	00 0	00 0	00 0	00 0	00 0	00 0	00 0	00 0	00 0	00 0	00 0	00 0	00 0	00 0	00 0	00 0	00 0	00 2	00 0	00 0	00 0	00 0	00 0	00 0	00 0	00 0	00 0	00 0	00 4	00 0	00 0	00 1	00 0	00 0	00 0	00 0	00 0	00 1	00 0	00 0	00 5	00 6	00 0	00 0	00 5	00 0	00 6	00 0	00 7
OTU1508 0	00 0	00 0	00 0	00 0	00 0	00 0	00 0	00 0	00 0	00 0	00 0	00 0	00 0	00 0	00 0	00 0	00 0	00 12	00 0	00 0	00 0	00 0	00 0	00 0	00 0	00 0	00 0	00 0	00 0	00 0	00 0	00 0	00 0	00 0	00 0	00 0	00 0	00 0	00 0	00 0	00 0	00 0	00 0	00 0	00 0	00 0	00 0	00 0	00 0
OTU1509 0	00 0	00 0	00 0	00 0	00 0	00 0	00 0	00 0	00 0	00 0	00 0	00 0	00 0	00 0	00 0	00 0	00 0	00 8	00 0	00 0	00 0	00 0	00 0	00 0	00 0	00 0	00 0	00 0	00 0	00 0	00 0	00 0	00 0	00 0	00 0	00 0	00 0	00 0	00 0	00 0	00 0	00 0	00 0	00 0	00 0	00 0	00 0	00 0	00 0
OTU1510 0	00 0	00 0	00 0	00 0	00 0	00 0	00 0	00 0	00 0	00 0	00 0	00 0	00 0	00 0	00 0	00 0	00 0	00 0	00 0	00 3	00 0	00 0	00 0	00 0	00 0	00 0	00 0	00 0	00 0	00 0	00 0	00 0	00 0	00 0	00 0	00 0	00 0	00 0	00 0	00 0	00 0	00 0	00 0	00 0	00 0	00 0	00 0	00 0	00 0
OTU1511 0	00 0	00 0	00 0	00 0	00 0	00 0	00 0	00 0	00 0	00 0	00 0	00 0	00 0	00 0	00 0	00 0	00 0	00 0	00 0	00 2	00 0	00 0	00 0	00 0	00 0	00 0	00 0	00 0	00 0	00 0	00 0	00 0	00 0	00 0	00 0	00 0	00 0	00 0	00 0	00 0	00 0	00 0	00 0	00 0	00 0	00 0	00 0	00 0	00 0
OTU1512 0	00 0	00 0	00 0	00 0	00 0	00 0	00 0	00 0	00 0	00 0	00 0	00 0	00 0	00 0	00 0	00 0	00 0	00 0	00 0	00 3	00 0	00 0	00 0	00 0	00 0	00 0	00 0	00 0	00 0	00 0	00 0	00 0	00 0	00 0	00 0	00 0	00 0	00 0	00 0	00 0	00 0	00 0	00 0	00 0	00 0	00 0	00 0	00 0	00 0
OTU1513 0	00 0	00 0	00 0	00 0	00 0	00 0	00 0	00 0	00 0	00 0	00 0	00 0	00 0	00 0	00 0	00 0	00 4	00 0	00 0	00 0	00 0	00 0	00 0	00 0	00 0	00 0	00 0	00 0	00 0	00 0	00 0	00 0	00 0	00 0	00 0	00 0	00 0	00 0	00 0	00 0	00 0	00 0	00 0	00 0	00 0	00 0	00 0	00 0	00 0
OTU1514 0	00 0	00 0	00 0	00 0	00 0	00 0	00 0	00 0	00 0	00 0	00 0	00 0	00 0	00 0	00 0	00 0	00 21	00 0	00 0	00 2	00 0	00 0	00 0	00 0	00 0	00 0	00 0	00 0	00 2	00 1	00 1	00 2	00 0	00 0	00 0	00 0	00 0	00 0	00 0	00 0	00 0	00 0	00 0	00 0	00 0	00 0	00 3	00 0	00 1
OTU1515 0	00 0	00 0	00 0	00 0	00 0	00 0	00 0	00 0	00 0	00 0	00 0	00 0	00 0	00 0	00 0	00 0	00 15	00 0	00 0	00 0	00 0	00 0	00 0	00 0	00 0	00 0	00 0	00 0	00 0	00 0	00 0	00 0	00 0	00 0	00 0	00 0	00 0	00 0	00 0	00 0	00 0	00 0	00 0	00 0	00 0	00 0	00 0	00 0	00 0
OTU1516 0	00 0	00 0	00 0	00 0	00 0	00 0	00 0	00 0	00 0	00 0	00 0	00 0	00 0	00 0	00 0	00 0	00 4	00 0	00 0	00 1	00 0	00 0	00 0	00 0	00 0	00 0	00 0	00 0	00 0	00 0	00 0	00 0	00 0	00 0	00 0	00 0	00 0	00 0	00 0	00 0	00 0	00 0	00 0	00 0	00 0	00 0	00 0	00 0	00 0
OTU1517 0	00 0	00 0	00 0	00 0	00 0	00 0	00 0	00 0	00 0	00 0	00 0	00 0	00 0	00 0	00 0	00 0	00 6	00 0	00 0	00 0	00 0	00 0	00 0	00 0	00 0	00 0	00 0	00 0	00 0	00 0	00 0	00 0	00 0	00 0	00 0	00 0	00 0	00 0	00 0	00 0	00 0	00 0	00 0	00 0	00 0	00 0	00 0	00 0	00 0
OTU1518 0	00 0	00 0	00 0	00 0	00 0	00 0	00 0	00 0	00 0	00 0	00 0	00 0	00 0	00 0	00 0	00 0	00 7	00 0	00 0	00 0	00 0	00 0	00 0	00 0	00 0	00 0	00 0	00 0	00 0	00 0	00 0	00 0	00 0	00 0	00 0	00 0	00 0	00 0	00 0	00 0	00 0	00 0	00 0	00 0	00 0	00 0	00 0	00 0	00 0
OTU1519 0	00 0	00 0	00 0	00 0	00 0	00 0	00 0	00 0	00 0	00 0	00 0	00 0	00 0	00 0	00 0	00 0	00 8	00 0	00 0	00 0	00 0	00 0	00 0	00 0	00 0	00 0	00 0	00 0	00 0	00 0	00 0	00 0	00 0	00 0	00 0	00 0	00 0	00 0	00 0	00 0	00 0	00 0	00 0	00 0	00 0	00 0	00 0	00 0	00 0
OTU1520 0	00 0	00 0	00 0	00 0	00 0	00 0	00 0	00 0	00 0	00 0	00 0	00 0	00 0	00 0	00 0	00 0	00 8	00 0	00 0	00 0	00 0	00 0	00 0	00 0	00 0	00 0	00 0	00 0	00 0	00 0	00 0	00 0	00 0	00 0	00 0	00 0	00 0	00 0	00 0	00 0	00 0	00 0	00 0	00 0	00 0	00 0	00 0	00 0	00 0
OTU1521 0	00 0	00 0	00 0	00 0	00 0	00 0	00 0	00 0	00 0	00 0	00 0	00 0	00 0	00 0	00 0	00 0	00 5	00 0	00 0	00 0	00 0	00 0	00 0	00 0	00 0	00 0	00 0	00 0	00 10	00 5	00 1	00 0	00 0	00 0	00 0	00 0	00 0	00 0	00 0	00 0	00 0	00 0	00 0	00 0	00 0	00 0	00 11	00 1	00 1
OTU1522 0	00 0	00 0	00 0	00 0	00 0	00 0	00 0	00 0	00 0	00 0	00 0	00 0	00 0	00 0	00 0	00 0	00 13	00 2	00 0	00 0	00 0	00 0	00 0	00 0	00 0	00 0	00 0	00 0	00 0	00 0	00 0	00 0	00 0	00 0	00 0	00 0	00 0	00 0	00 0	00 0	00 0	00 1	00 0	00 0	00 0	00 0	00 0	00 0	00 0
OTU1523 0	00 0	00 0	00 0	00 0	00 0	00 0	00 0	00 0	00 0	00 0	00 0	00 0	00 0	00 0	00 0	00 0	00 20	00 0	00 0	00 0	00 0	00 0	00 0	00 0	00 0	00 0	00 0	00 0	00 0	00 0	00 0	00 0	00 0	00 0	00 0	00 0	00 0	00 0	00 0	00 0	00 0	00 0	00 0	00 0	00 0	00 0	00 0	00 0	00 0
OTU1524 0	00 0	00 0	00 0	00 0	00 0	00 0	00 0	00 0	00 0	00 0	00 0	00 0	00 0	00 0	00 0	00 0	00 1	00 0	00 0	00 0	00 0	00 0	00 0	00 0	00 0	00 0	00 0	00 0	00 0	00 0	00 0	00 0	00 0	00 0	00 0	00 0	00 0	00 0	00 0	00 0	00 0	00 0	00 0	00 0	00 0	00 0	00 0	00 0	00 0
OTU1525 0	00 1	00 0	00 0	00 0	00 0	00 0	00 0	00 0	00 0	00 0	00 0	00 1	00 0	00 0	00 1	00 2	00 0	00 1	00 0	00 0	00 0	00 0	00 0	00 0	00 0	00 0	00 1	00 0	00 0	00 0	00 1	00 0	00 0	00 0	00 0	00 0	00 0	00 0	00 0	00 0	00 0	00 0	00 0	00 0	00 0	00 0	00 0	00 0	00 0
OTU1526 0	00 0	00 0	00 0	00 0	00 0	00 0	00 0	00 0	00 0	00 0	00 0	00 0	00 0	00 0	00 4	00 0	00 0	00 0	00 0	00 0	00 0	00 0	00 0	00 0	00 0	00 0	00 1	00 0	00 0	00 0	00 4	00 2	00 0	00 0	00 0	00 0	00 0	00 0	00 0	00 0	00 0	00 0	00 0	00 0	00 0	00 0	00 0	00 0	00 0
OTU1527 0	00 0	00 0	00 0	00 0	00 0	00 0	00 0	00 0	00 0	00 0	00 0	00 0	00 0	00 0	00 0	00 2	00 0	00 0	00 0	00 0	00 0	00 0	00 0	00 0	00 0	00 0	00 0	00 0	00 0	00 0	00 0	00 0	00 0	00 0	00 0	00 0	00 0	00 0	00 0	00 0	00 0	00 0	00 0	00 0	00 0	00 0	00 0	00 0	00 0
OTU1528 0	00 0	00 0	00 0	00 0	00 0	00 0	00 0	00 0	00 0	00 1	00 0	00 0	00 0	00 0	00 1	00 0	00 3	00 0	00 0	00 2	00 0	00 0	00 0	00 0	00 0	00 0	00 2	00 0	00 4	00 0	00 5	00 10	00 0	00 0	00 0	00 0	00 0	00 0	00 0	00 0	00 0	00 0	00 0	00 0	00 0	00 0	00 4	00 1	00 0
OTU1529 0	00 0	00 0	00 0	00 0	00 0	00 0	00 0	00 0	00 0	00 0	00 0	00 0	00 0	00 0	00 0	00 0	00 4	00 0	00 0	00 0	00 0	00 0	00 0	00 0	00 0	00 0	00 0	00 0	00 0	00 0	00 0	00 0	00 0	00 0	00 0	00 0	00 0	00 0	00 0	00 0	00 0	00 0	00 0	00 0	00 0	00 0	00 0	00 0	00 0
OTU1530 0	00 0	00 0	00 0	00 0	00 0	00 0	00 0	00 0	00 0	00 0	00 0	00 0	00 0	00 0	00 0	00 0	00 2	00 14	00 0	00 0	00 0	00 0	00 0	00 0	00 0	00 0	00 0	00 0	00 0	00 0	00 3	00 3	00 0	00 0	00 0	00 0	00 0	00 0	00 0	00 0	00 0	00 0	00 0	00 0	00 0	00 0	00 0	00 0	00 0
OTU1531 0	00 0	00 0	00 0	00 0	00 0	00 0	00 0	00 0	00 0	00 0	00 0	00 0	00 0	00 0	00 0	00 0	00 0	00 5	00 0	00 0	00 0	00 0	00 0	00 0	00 0	00 0	00 0	00 0	00 0	00 0	00 0	00 0	00 0	00 0	00 0	00 0	00 0	00 0	00 0	00 0	00 0	00 2	00 0	00 0	00 0	00 0	00 0	00 0	00 0
OTU1532 0	00 0	00 0	00 0	00 0	00 0	00 0	00 0	00 0	00 0	00 0	00 0	00 0	00 0	00 0	00 0	00 0	00 0	00 7	00 0	00 0	00 0	00 0	00 0	00 0	00 0	00 0	00 0	00 0	00 0	00 0	00 0	00 0	00 0	00 0	00 0	00 0	00 0	00 0	00 0	00 0	00 0	00 0	00 0	00 0	00 0	00 0	00 0	00 0	00 37
OTU1533 0	00 0	00 0	00 0	00 0	00 0	00 0	00 0	00 0	00 0	00 0	00 0	00 0	00 0	00 0	00 0	00 0	00 0	00 0	00 0	00 0	00 0	00 0	00 0	00 0	00 0	00 0	00 0	00 0	00 0	00 0	00 0	00 0	00 0	00 0	00 0	00 0	00 0	00 0	00 0	00 0	00 0	00 0	00 0	00 0	00 0	00 0	00 0	00 0	00 7
OTU1534 0	00 0	00 0	00 0	00 0	00 0	00 0	00 0	00 0	00 0	00 0	00 1	00 0	00 0	00 0	00 0	00 0	00 3	00 8	00 0	00 0	00 0	00 0	00 0	00 0	00 0	00 0	00 0	00 0	00 0	00 0	00 1	00 2	00 0	00 0	00 0	00 0	00 0	00 0	00 0	00 0	00 0	00 0	00 0	00 0	00 0	00 0	00 0	00 0	00 0
OTU1535 0	00 0	00 0	00 0	00 0	00 0	00 0	00 0	00 0	00 0	00 0	00 0	00 0	00 0	00 0	00 0	00 0	00 7	00 0	00 0	00 0	00 0	00 0	00 0	00 0	00 0	00 0	00 0	00 0	00 0	00 0	00 0	00 4	00 0	00 0	00 0	00 0	00 0	00 0	00 0	00 0	00 0	00 0	00 0	00 0	00 0	00 0	00 0	00 0	00 0
OTU1536 0	00 0	00 0	00 0	00 0	00 0	00 0	00 0	00 0	00 0	00 0	00 0	00 0	00 0	00 0	00 0	00 0	00 2	00 0	00 0	00 0	00 0	00 0	00 0	00 0	00 0	00 0	00 0	00 0	00 0	00 0	00 0	00 0	00 0	00 0	00 0	00 0	00 0	00 0	00 0	00 0	00 0	00 0	00 0	00 0	00 0	00 0	00 0	00 0	00 0
OTU1537 0	00 0	00 0	00 0	00 0	00 0	00 0	00 0	00 0	00 0	00 0	00 0	00 0	00 0	00 0	00 0	00 0	00 3	00 0	00 0	00 0	00 0	00 0	00 0	00 0	00 0	00 0	00 0	00 0	00 0	00 0	00 0	00 0	00 0	00 0	00 0	00 0	00 0	00 0	00 0	00 0	00 0	00 0	00 0	00 0	00 0	00 0	00 0	00 0	00 0
OTU1538 0	00 0	00 0	00 0	00 0	00 0	00 0	00 0	00 0	00 0	00 0	00 0	00 0	00 0	00 0	00 0	00 0	00 2	00 0	00 0	00 0	00 0	00 0	00 0	00 0	00 0	00 0	00 0	00 0	00 0	00 0	00 4	00 0	00 1	00 1	00 0	00 1	00 0	00 0	00 0	00 0	00 0	00 0	00 0	00 0	00 0	00 0	00 0	00 0	00 0
OTU1539 0	00 0	00 0	00 0	00 0	00 0	00 0	00 0	00 0	00 0	00 0	00 0	00 0	00 0	00 0	00 0	00 0	00 13	00 0	00 0	00 0	00 0	00 0	00 0	00 0	00 0	00 0	00 0	00 0	00 0	00 0	00 0	00 0	00 0	00 0	00 0	00 0	00 0	00 0	00 0	00 0	00 0	00 0	00 0	00 0	00 0	00 0	00 0	00 0	00 0
OTU1540 0	00 0	00 0	00 0	00 0	00 0	00 0	00 0	00 0	00 0	00 0	00 0	00 0	00 0	00 0	00 0	00 0	00 4	00 0	00 0	00 0	00 0	00 0	00 0	00 0	00 0	00 0	00 0	00 0	00 0	00 0	00 0	00 0	00 0	00 0	00 0	00 0	00 0	00 0	00 0	00 0	00 0	00 0	00 0	00 0	00 0	00 0	00 0	00 0	00 0
OTU1541 0	00 0	00 0	00 0	00 0	00 0	00 0	00 0	00 0	00 0	00 0	00 0	00 0	00 0	00 0	00 0	00 0	00 5	00 0	00 0	00 0	00 0	00 0	00 0	00 0	00 0	00 0	00 0	00 0	00 0	00 0	00 0	00 0	00 0	00 0	00 0	00 0	00 0	00 0	00 0	00 0	00 0	00 0	00 0	00 0	00 0	00 0	00 0	00 0	00 0
OTU1542 0	00 0	00 0	00 0	00 0	00 0	00 0	00 0	00 0	00 0	00 0	00 0	00 0	00 0	00 0	00 0	00 0	00 0	00 0	00 0	00 0	00 0	00 0	00 0	00 0	00 0	00 0	00 0	00 0	00 1	00 0	00 0	00 0	00 0	00 0	00 1	00 0	00 0	00 0	00 0	00 0	00 2	00 0	00 0	00 0	00 0	00 0	00 0	00 0	00 0
OTU1543 0	00 0	00 0	00 0	00 0	00 0	00 0	00 0	00 0	00 0	00 0	00 0	00 0	00 0	00 0	00 0	00 0	00 4	00 0	00 0	00 0	00 0	00 0	00 0	00 0	00 0	00 0	00 0	00 0	00 0	00 0	00 0	00 0	00 0	00 0	00 0	00 0	00 0	00 0	00 0	00 0	00 0	00 0	00 0	00 0	00 0	00 0	00 0	00 0	00 0
OTU1544 0	00 0	00 0	00 0	00 1	00 0	00 0	00 0	00 0	00 0	00 2	00 0	00 0	00 0	00 0	00 8	00 0	00 6	00 0	00 0	00 0	00 0	00 1	00 0	00 0	00 0	00 0	00 1	00 0	00 9	00 0	00 15	00 23	00 0	00 0	00 0	00 0	00 0	00 0	00 0	00 0	00 0	00 0	00 0	00 0	00 0	00 0	00 2	00 0	00 0
OTU1545 0	00 0	00 0	00 0	00 0	00 0	00 0	00 0	00 0	00 0	00 0	00 0	00 0	00 0	00 0	00 0	00 0	00 0	00 0	00 0	00 0	00 0	00 2	00 0	00 0	00 1	00 0	00 0	00 0	00 0	00 0	00 0	00 0	00 0	00 0	00 0	00 0	00 0	00 0	00 0	00 0	00 0	00 0	00 0	00 0	00 0	00 0	00 0	00 0	00 0
OTU1546 3	00 0	00 3	00 2	00 0	00 0	00 1	00 1	00 0	00 0	00 0	00 0	00 0	00 1	00 4	00 0	00 0	00 0	00 0	00 0	00 0	00 0	00 22	00 3	00 0	00 7	00 0	00 0	00 0	00 0	00 0	00 0	00 16	00 0	00 0	00 0	00 0	00 0	00 0	00 0	00 0	00 0	00 0	00 0	00 0	00 0	00 1	00 0	00 0	00 0
OTU1547 0	00 0	00 0	00 0	00 0	00 0	00 0	00 0	00 0	00 0	00 0	00 0	00 0	00 0	00 0	00 0	00 0	00 0	00 0	00 0	00 0	00 0	00 2	00 0	00 0	00 0	00 0	00 0	00 0	00 0	00 0	00 0	00 0	00 0	00 0	00 0	00 0	00 0	00 0	00 0	00 0	00 0	00 0	00 0	00 0	00 0	00 0	00 0	00 0	00 0
OTU1548 1	00 0	00 0	00 0	00 0	00 1	00 0	00 0	00 0	00 0	00 0	00 0	00 0	00 0	00 0	00 0	00 0	00 0	00 0	00 0	00 0	00 0	00 1	00 0	00 0	00 0	00 0	00 0	00 0	00 0	00 0	00 0	00 0	00 0	00 0	00 0	00 0	00 0	00 0	00 0	00 0	00 0	00 0	00 0	00 0	00 3	00 0	00 0	00 0	00 0
OTU1549 0	00 0	00 0	00 0	00 0	00 0	00 0	00 0	00 0	00 0	00 0	00 0	00 0	00 0	00 0	00 0	00 0	00 0	00 0	00 0	00 0	00 0	00 4	00 0	00 0	00 0	00 0	00 0	00 0	00 0	00 0	00 0	00 0	00 0	00 0	00 0	00 0	00 0	00 0	00 0	00 0	00 0	00 0	00 0	00 0	00 0	00 0	00 0	00 0	00 0
OTU1550 0	00 0	00 0	00 0	00 0	00 0	00 0	00 0	00 0	00 0	00 0	00 0	00 0	00 0	00 0	00 0	00 0	00 0	00 0	00 0	00 0	00 0	00 0	00 0	00 0	00 0	00 0	00 0	00 0	00 0	00 0	00 0	00 0	00 0	00 0	00 0	00 0	00 0	00 0	00 0	00 0	00 0	00 0	00 0	00 0	00 0	00 0	00 0	00 0	00 0
OTU1551 0	00 3	00 0	00 2	00 2	00 0	00 0	00 2	00 38	00 3	00 0	00 0	00 0	00 0	00 0	00 0	00 0	00 0	00 17	00 0	00 0	00 0	00 1	00 0	00 0	00 0	00 0	00 3	00 0	00 4	00 1	00 1	00 1	00 0	00 0	00 0	00 35	00 0	00 18	00 0	00 0	00 3	00 0	00 0	00 0	00 31	00 2	00 1	00 0	00 1
OTU1552 0	00 0	00 0	00 0	00 0	00 0	00 0	00 0	00 0	00 0	00 0	00 0	00 0	00 0	00 0	00 0	00 0	00 0	00 0	00 0	00 0	00 0	00 0	00 0	00 0	00 0	00 0	00 0	00 0	00 0	00 0	00 0	00 0	00 0	00 0	00 0	00 0	00 0	00 0	00 0	00 0	00 0	00 0	00 0	00 0	00 0	00 0	00 0	00 0	00 0
OTU1553 0	00 0	00 0	00 0	00 0	00 0	00 0	00 0	00 0	00 0	00 0	00 0	00 0	00 0	00 0	00 0	00 0	00 0	00 0	00 0	00 0	00 0	00 0	00 0	00 0	00 0	00 0	00 0	00 0	00 0	00 0	00 0	00 0	00 0	00 0	00 0	00 0	00 0	00 0	00 0	00 0	00 0	00 0	00 0	00 0	00 0	00 0	00 0	00 0	00 0
[truncated: 588 more rows]
[truncated: 143 more columns]
